# Supplementary material for: Unscrambling the genomic chaos of osteosarcoma reveals extensive transcript fusion, recurrent rearrangements and frequent novel TP53 aberrations
Source: Oncotarget. 2015 Dec 11;7(5):5273–88. doi: 10.18632/oncotarget.6567 (PMC4868685; doi:10.18632/oncotarget.6567)
Supplement: Supplementary file 2 [file oncotarget-07-5273-s002.xlsx]

## Sheet: Sheet1
Supplementary Table S1: Clinical data for osteosarcoma samples and control samples
Sample name	Sample type	Sample origin	Patient age (years)/sex	Subtype	Grade	Sample location	Chemotherapy	Status	ATCC number	Provider	Note
OS29	Tumor	Prim	27/F	Obl	4	Pelvis	No	DOD		The Norwegian Radium Hospital
OS83	Tumor	Prim	18/M	Obl	4	Tibia	No	DOD		The Norwegian Radium Hospital
OS90	Tumor	Prim	32/M	NA	4	Head/neck	No	DUC	-	The Norwegian Radium Hospital
OS91	Tumor	Prim	79/M	NA	4	Femur	No	DOD	-	The Norwegian Radium Hospital
OS93	Tumor	Prim	75/F	NA	4	Scalpula	No	DOD	-	The Norwegian Radium Hospital
OS95	Tumor	Prim	74/F	NA	4	Upper trunk	No	DOD	-	The Norwegian Radium Hospital
OS96	Tumor	Met	42/M	NA	4	Lung	Yes	DOD	-	The Norwegian Radium Hospital
OS97	Tumor	Prim	12/M	Obl/cho	4	Femur	No	DOD	-	The Norwegian Radium Hospital
OS98	Tumor	Prim	64/M	NA	4	Pelvis	No	DOD	-	The Norwegian Radium Hospital
OS4x	Tumor	Prim	15/M	Obl	4	Femur	Yes	DOD	-	The Norwegian Radium Hospital
OS11x	Tumor	Prim	37/M	NA	4	Femur	No	DOD	-	The Norwegian Radium Hospital
OS12x	Tumor	Met	41/M	Obl/cho	4	Lung	Yes	DOD	-	The Norwegian Radium Hospital
OS46x	Tumor	Prim	17/M	Cho	4	Pelvis	No	DOD	-	The Norwegian Radium Hospital
OS55x	Tumor	Prim	17/F	Obl	4	Femur	No	NED	-	The Norwegian Radium Hospital
OS56x	Tumor	Prim	8/M	Obl/Fbl	4	Humerus	No	NED	-	The Norwegian Radium Hospital
OS59x	Tumor	Prim	12/F	Obl	4	Femur	No	NED	-	The Norwegian Radium Hospital
OS87x	Tumor	Prim	11/F	NA	4	Femur	No	NED	-	The Norwegian Radium Hospital
46-161x	Tumor	Prim	9/F	Obl	4	Tibial	Yes	DOD	-	Dep of Pathology, University of Valencia
84-151x	Tumor	Prim	17/M	Obl	4	Femur	Yes	DOD	-	Dep of Pathology, University of Valencia
88-191x	Tumor	Prim	NA	Cho	2	NA	NA	NA	-	Dep of Pathology, University of Valencia
100-81x	Tumor	Prim	NA	SC	4	NA	NA	NA	-	Dep of Pathology, University of Valencia
154-171x	Tumor	Prim	NA	Obl	4	NA	NA	NA	-	Dep of Pathology, University of Valencia
166-101x	Tumor	Prim	50/F	Cho	3	Tibial	Yes	DOD	-	Dep of Pathology, University of Valencia
221-231x	Tumor	Rec	40/M	Obl	4	Femur	Yes	DOD	-	Dep of Pathology, University of Valencia
339-61x	Tumor	Met	21/M	Obl	4	Femur	Yes	DOD	-	Dep of Pathology, University of Valencia
399-101x	Tumor	Prim	22/M	Obl	4	Costal	Yes	DOD	-	Dep of Pathology, University of Valencia
400-31x	Tumor	Prim	27/F	Obl	4	Pelvic	Yes	DOD	-	Dep of Pathology, University of Valencia
8-191x	Tumor	NA	NA	Ost Pleo	4	Knee	Yes	NA	-	Dep of Pathology, University of Valencia
143B	Cell line	NA	13/F	Mixed	NA	NA	-	NA	CRL-8303	ATCC
CAL 72	Cell line	Prim	10/M	Obl	NA	NA	-	NA	-	University College London
G-292	Cell line	NA	9/F	Fbl	NA	NA	-	NA	CRL-1423	ATCC
HAL	Cell line	BM	15/M	NA	NA	NA	-	NA	-	The Norwegian Radium Hospital
HOS	Cell line	NA	13/F	Fbl/epi	NA	NA	-	NA	CRL-1543	ATCC
IOR/MOS	Cell line	Prim	13/F	Obl	NA	NA	-	NA	-	Istituto Ortopedico Rizzoli
IOR/OS10	Cell line	Prim	10/F	Fbl/epi	NA	NA	-	NA	-	Istituto Ortopedico Rizzoli
IOR/OS14	Cell line	Prim	13/M	Obl	NA	NA	-	NA	-	Istituto Ortopedico Rizzoli
IOR/OS15	Cell line	Prim	12/F	Obl	NA	NA	-	NA	-	Istituto Ortopedico Rizzoli
IOR/OS18	Cell line	Met	33/M	Obl	NA	NA	-	NA	-	Istituto Ortopedico Rizzoli
IOR/OS9	Cell line	Met	15/M	Obl	NA	NA	-	NA	-	Istituto Ortopedico Rizzoli
IOR/SARG	Cell line	Prim	25/M	NA	NA	NA	-	NA	-	Istituto Ortopedico Rizzoli
KPD	Cell line	Prim	7/M	Obl/tel	NA	NA	-	NA	-	The Norwegian Radium Hospital
MG-63	Cell line	NA	14/M	Fbl/epi	NA	NA	-	NA	CRL-1427	ATCC
MHM	Cell line	Met	41/F	Fbl	NA	NA	-	NA	-	The Norwegian Radium Hospital	Derived from HOS
MNNG/HOS	Cell line	NA	13/F	NA	NA	NA	-	NA	CRL-1547	ATCC	Derived from HOS
OHS	Cell line	Prim	14/M	Obl	NA	NA	-	NA	-	The Norwegian Radium Hospital
OSA(SJSA-1)	Cell line	NA	19/M	Fbl	NA	NA	-	NA	CRL-2098	ATCC
Saos-2	Cell line	NA	11/F	Epi	NA	NA	-	NA	HTB-85	ATCC
U-2 OS	Cell line	NA	15/F	Epi	NA	NA	-	NA	HTB-96	ATCC
ZK-58	Cell line	NA	21/M	Obl	NA	NA	-	NA	-	Heinrich-Heine-Universität Düsseldorf
Bone 1	Normal control	-	52/M	-	-	Femur, cortical bone	-	-	-	The Norwegian Radium Hospital
Bone 2	Normal control	-	20/M	-	-	Tibia	-	-	-	The Norwegian Radium Hospital
Bone 3	Normal control	-	26/M	-	-	NA	-	-	-	Capital Biosciences
Bone 4	Normal control	-	72/F	-	-	NA	-	-	-	Capital Biosciences
OB 1	Normal control	-	NA	-	-	-	-	-	-	ScienCell Research Laboratories
OB 2	Normal control	-	NA	-	-	-	-	-	-	ScienCell Research Laboratories
OB 3	Normal control	-	NA	-	-	-	-	-	-	Cambrex BioScience
OB 4	Normal control	-	NA	-	-	-	-	-	-	Cambrex BioScience
iMSC#3	Normal control	BM	NA	-	-	-	-	-	-	The Norwegian Radium Hospital	Non-tumorigenic bone-marrow derived cell line
Abbreviations: OS: Osteosarcoma, OB: Osteoblast, NA: Not available, Prim: Primary, Met: Metastasis, Rec: Recurrence BM: Bone marrow, M: Male, F: Female, Obl: Osteoblastic, Fbl: Fibroblastic, Cho: Chondroblastic, Tel: Telangiectatic, Pleo: Pleomorphic, Epi: Epithelial, SC: small cell, NED: Not evidence of disease, DOD: Dead of disease, DUC: Dead of unkown cause
