# Supplementary material for: Unscrambling the genomic chaos of osteosarcoma reveals extensive transcript fusion, recurrent rearrangements and frequent novel TP53 aberrations
Source: Oncotarget. 2015 Dec 11;7(5):5273–88. doi: 10.18632/oncotarget.6567 (PMC4868685; doi:10.18632/oncotarget.6567)
Supplement: Supplementary file 3 [file oncotarget-07-5273-s003.xlsx]

## Sheet: IOR-OS15
Supplementary Table S2: Overview of all fusion transcripts identified in RNA-seq data of 11 osteosarcoma cell lines
Fusion transcripts identified in RNA-seq data of osteosarcoma cell line IOR/OS15
fusion pair gene 1	chromosome gene 1	ensemble gene ID gene 1	fusion pair gene 2	chromosome gene 2	ensemble gene ID gene 2	breakpoint sequence	number of reads split by the breakpoint	number of paired end reads spanning the breakpoint
AC010619.1	19	ENSG00000142534|ENST00000270625	RPS24	10	ENSG00000138326|ENST00000485708	CAGATAGTCTCGGCGGATGACAATGGTCCTCTGCATCTTCATCTTGGTCACCACGCCAGAGAGGATCCGCCCTCGAATGGACACATTACCAGTGAAGGGGCATTTCTTGTCAATGTAGGTGCCCTCAATAGCCTCCTTGGGTGTCTTGAA|GATAGATCGCCATCATGAACGACACCGTAACTATCCGCACTAGAAAGTTCATGACCAACCGACTACTTCAGA	10	11
ACTB	7	ENSG00000075624|ENST00000464611	MXRA8	1	ENSG00000162576|ENST00000477278	GTGGCTTTTAGGATGGCAAGGGACTTCCTGTAACAACGCATCTCATATTTGGAATGACTATTAAAAAAACAACAATGTGCAATCAAAGTCCTCGGCCACATTGTGAACTTTGGGGGATGCTCGCTCCAACCGACTGCTGTCACCTT|CACCACCATTACTGTGGCCTGCACGAACGCCGCGTCTTCCACCTGACGGTCGCCGAACCCCACGCGGAGCCGCCCCCCCGGGGCTCTCCGGGCAACGGC	5	10
ACTB	7	ENSG00000075624|ENST00000331789	UBA52	19	ENSG00000221983|ENST00000430157	CCGTTGTCGACGACGAGCGCGGCGATATCATCATCCATGGTGAGCTGGCGGCGGGTGTGGACGGGCGGCGGA|CGCAAACATGCAGATCTTTGTGAAGACCCTCACTGGCAAAACCATCACCCTTGAGGTCGAGCCCAGTGACACCATTGAGAATGTCAAAGCCAAAATTCAAGACAAGGAGGGTATCCCACCTGACCAGCAGCGTCTGATATTTGCCGGCAAACAGCTGGAGGATGGCCGCAC	6	7
ALKBH5	17	ENSG00000091542|ENST00000490106	MDK	11	ENSG00000110492|ENST00000430827	CTGGCCTTGGATGCATGCTGCCGGCAGACAAGATGGGGCAGGCGCCTTCCTAGAAGGATGACATGAGGATGAGGCCCAAGCTGGCCAGTGGAGAAGGGAAGGGAAAGGA|CTAGACGCCAAGCCTGGATGCCAAGGAGCCCCTGGTGTCACATGGGGCCTGGCCCACGCCCTCCCTCTCCCAGGCCCGAGATGTGACCCACCAGTGCCTTCTGTCTGCTCGTTAG	3	7
AMPD3	11	ENSG00000133805	HNRNPA1	12	ENSG00000135486|ENST00000330752	GTAGGTTTGTCGCCTCTACCTACGAATCTTCCCACTATTTTGCTACATAGACGGGTGTGCTCTTTTAGCTGTTCTTAGGTAGCTCGTC|TGGTTTCGGTGGGAATGACAACTTCGGTCGTGGAGGAAACTTCAGTGGTCGTGGTGGCTTTGGTGGCAGCCGTGGTGGTGGTGGATATGGTGGCAGTGGGGATGGCTATAATGGATTTGGTAATGATGGAAGCAAT	11	7
AMPD3	11	ENSG00000133805	NUCKS1	1	ENSG00000069275|ENST00000264531	CGGTAGGTTTGTCGCCTCTACCTACGAATCTTCCCACTATTTTGCTACATAGACGGGTGTGCTCTTTTAGCTGTTCTTAGGTAGCTCGTCTGGTTTCGGGGGTCTTAGCTTTGGCTTCTCGACTCGGTCCTGTTTCGACAGCGAACATGTCGCGGCCTGTCAGAAATAGGAAGGTTGTTGATTACTCACAGTTTCAGGAATCTGATGATGCAGATGAAGATTATGGAAGAGATTCGGG	3	19
BZW2	7	ENSG00000136261|ENST00000437745	EDC4	16	ENSG00000038358|ENST00000358933	CATCCCTTTTCCGAGTTTTGAACCGCTGGCCTGTTAGCACTGGCTTCTGATGCTTATTCATAAAATTTCTGTCCGAGGAGGTAGCGACGACGCGCAAGGCTGGGGGCTGCGACGATTCGTGCAGCAGCAGCAGTAGCAGCAGCTCCCTTACAGCTGTGTCTGCCATGAGCAGCACCTCAGCTGTGGACCCCTCCTTGACCAGGCCACCTGAGGAGCTG	3	10
CDC5L	6	ENSG00000096401|ENST00000371477	BTBD9	6	ENSG00000183826|ENST00000481247	ATCCAATTGATATGGATGAGGATGAACTTGAGATGCTTTCTGAAGCCAGAGCCCGCTTGGCTAATACTCAGGGAAAGAAGGCCAAGAGGAAAGCAAGAGAGAAACAATTGGAAGAAGCAAG|GTCCTGGCAGTCAGTAACTTTTGAAAGGCAGCCTGCCTCCTTCATCCGTATCGTTGGGACACACAACACAGCAAATGAGGTGTTCCACTGTGTCCACTTTGAGTGTCCAGAGCAGCAGAG	69	15
COL1A1	17	ENSG00000108821	CFL1	11	ENSG00000172757|ENST00000308162	CTAGGAGGGAGCCGGGAGGATGGGCTGCAGCTGTGGAGGAGGGTTTCAGAGGAGAGAGGTCGGAGAGCAGAGGCCTGAGAA|GCCAGAGGAGGTGAAGAAGCGCAAGAAGGCGGTGCTCTTCTGCCTGAGTGAGGACAAGAAGAACATCATCCTGGAGGAGGGCAAGGAGATCCTGGTGGGCGATGTGGGCCAGACTGTCGACGACCCCTACGCCACCTTTGTCAAGATGCTGC	6	11
COL1A1	17	ENSG00000108821|ENST00000225964	COL1A2	7	ENSG00000164692	CGGGGGCCTTGGGGTCCGGCGGGGCCACGGGCGCCAACAGGGCCGACAGGACCGGTGGGACCAGCAGGACCAGTCTCACCACGATCACCACTCTTGCCAGCAGGGCCAACGGGGCCAGGGGCACCAGGAGCACCAGGAGCACCAGGGGGT|TTCGGCTAAGTTGGAGGTACTGGCCACGACTGCATGCCCGCGCCCGCCAGGTGATACCTCCG	4	7
COL1A1	17	ENSG00000108821	COL1A2	7	ENSG00000164692|ENST00000297268	CGGGGACAGAGGACGCAGGACAGACTAGGAGGGAGCCGGGAGGATGGGCTGCAGCTGTGGAGGAGGGTTTCAGAGGAGAGAGGTCGGAGAGCAGAGGCCTGAGAAGCCAGAGGCAGGT|GGAGAGAGGGGTGCTGCTGGCATACCTGGAGGCAAGGGAGAAAAGGGTGAACCTGGTCTCAGAGGTGAAATTGGTAACCCTGGCAGAGATGGTGCTCGTGGTGCTCCTGGTGCTGTAGGTGCCCCTGGTCCTGCTGGAGCCACAGG	7	9
COL1A1	17	ENSG00000108821|ENST00000225964	COL1A2	7	ENSG00000164692	TGCCAGGCTCACCCTTAGGACCAGCAGGACCAGCATCTCCCTTGGCACCATCCAAACCACTGAAACCTCTGTGTCCCTTCATTCCAGGGAGGCCAGCTGTTCCGGGCAATCCTCGAGCACCCTGAGGCCCAGGAGG|TTTCGGCTAAGTTGGAGGTACTGGCCACGACTGCATGCCCGCGCCCGCCAGGTGATACCTCCGCCGGTGACCCAGG	5	10
COL1A1	17	ENSG00000108821	COL1A2	7	ENSG00000164692|ENST00000297268	CTGAGGGTGGGGGCCACTTGGGTGTTTGAGCATTGCCTTTGATTGCTGGGCAGACAATACATTGTTTCCTGTGTCTTCTGGGGAGACAGATTTGGGAAGGAGTGGAGGGGAGGCCCCAAGGGGGGTGTGGAGAAAGGAGCAGAAAGGGCAGCATTGGGGTTT|CGGCTAAGTTGGAGGTACTGGCCACGACTGCATGCCCGCGCCCGCCAGGTGATACCTCCGCCG	11	12
COL1A1	17	ENSG00000108821|ENST00000225964	COL1A2	7	ENSG00000164692	GGGTTTCCAGCAGGGCCAGCAGCACCAGCAGGGCCAGGGGGGCCAGGCTCACCACGCACACCCTGGGGACCTTCAGAGCCTCGGGGCCCTTGGGGACCAGCTTCACCCTTAGCACCAACAGCACCAGGGAAGCCAGGAGG|TTTCGGCTAAGTTGGAGGTACTGGCCACGACTGCATGCCCGCGCCCGCCAGGTGATACCTCCGCC	7	16
COL1A1	17	ENSG00000108821|ENST00000225964	DHFR	5	ENSG00000228716	CTTGTCACCAGGGGCACCAGCAGGGCCAGGAGGACCAATGGGGCCAGTCAGACCACGGACGCCATCTTTGCCAGGAGAGCCA|AAGCTAAGACCCCCGAAACCAGACGAGCTACCTAAGAACAGCTAAAAGAGCATACCCGTCTATGTAGCAAAATAGTGGGAAGATTCATAGGTAGAGGCGACAAACCTACCGAGTCTGGTGATAGCTGGTTGTCCAAGATAGAATCTTAGTTCAACTTTAAATTTA	30	7
COL1A1	17	ENSG00000108821	HDGF	1	ENSG00000143321|ENST00000368209	GGACAGACTAGGAGGGAGCCGGGAGGATGGGCTGCAGCTGTGGAGGAGGGTTTCAGAGGAGAGAGGTCGGAGAGC|AGAGCCCGAAGCTGCAGAGGGTGACGGTGATAAGAAGGGGAATGCAGAGGGCAGCAGCGACGAGGAAGGGAAGCTGGTCATTGATGAGCCAGCCAAGGAGAAGAACGAGAAAGGAGCGTTGAAGAGGAGAGCAGGGGACTTGCTGG	5	7
COL1A1	17	ENSG00000108821	HNRNPA2B1	7	ENSG00000122566|ENST00000354667	GTGCTGGGCGGGCAGGAGCGGGCTGAGGGTGGGGGCCACTTGGGTGTTTGAGCATTGCCTTTGATTGCTGGGCAGACAATACATTGTTTCCTGTGTCTTCTGGGGAGACAGATTTGGGAAGGAGTGGAGGGGAGGC|AACTTTGGCTTTGGGGATTCACGTGGTGGCGGTGGAAATTTCGGACCAGGACCAGGAAGTAACTTTAGAGGAGGATCTGATGGATATGGCAGTGGACGTGGATTTGGG	11	18
COL1A1	17	ENSG00000108821	HSP90AB1	6	ENSG00000096384|ENST00000353801	GCAGGACAGACTAGGAGGGAGCCGGGAGGATGGGCTGCAGCTGTGGAGGAGGGTTTCAGAGGAGAGAGGTCGGAGAGCAGAGGCCTGAGAAGCCAGAGGCAGAGGAAGAGAAAGGTGAGAAAGAAGAGGAAGATAAAGATGATGAAGAAAAGCCCAAGATCGAAGATGTGGGTTCAGATGAGGAGGATGACAGCGGTAAGGATAAGAAGAAGAAAACTAAGAAGATCAAAGAGAAATACATTGATCAGGA	3	8
COL1A1	17	ENSG00000108821	HSP90AB1	6	ENSG00000096384|ENST00000353801	GGGAAGTTGTCTCTGAAACCCGGGGACAGAGGACGCAGGACAGACTAGGAGGGAGCCGGGAGGATGGGCTGCAGCTGTGGAGGAGGGTTTCAGAGGAGAGAGGTCGGAGAGCAGAGGCCTGAGAAGCCAGAGGCAGGTGGAGAGAGGGTGGAAACGGGGCTTCGAGGTGGTATATATGACCGAGCCCATTGACGAGTACTGTGTGCAGCAGC	4	11
COL1A1	17	ENSG00000108821	HSP90AB1	6	ENSG00000096384|ENST00000353801	CAGACTAGGAGGGAGCCGGGAGGATGGGCTGCAGCTGTGGAGGAGGGTTTCAGAGGAGAGAGGTCGGAGAGCAGAGGCCTGAGAAGCCAGAGGCAGGTGGAGAGAGGGTGGAAACGGGGCTTCGAGGTGGTATATATGACCGAGCCCATTGACGAGTACTGTGTGCAGCAGCTCAAGGAATTTGATGGGAAGAGCCTGGTCTCAGTTACCAAGGAGGGTCTGGAGCTGCCTGAGGATGAGGAGGAG	4	30
COL1A1	17	ENSG00000108821|ENST00000225964	IGF2	11	ENSG00000167244	GGCCACTTGGGTGTTTGAGCATTGCCTTTGATTGCTGGGCAGACAATACATTGTTTCCTGTGTCTTCTGGGGAGACAGATTTGGGAAGGAGTGGAGGGGAGGACAGAGCATGAAAACCAAAATCCATGCAAATGAAATGTAATTGGCACGACCCTCACCCCCAAATCTTACATCTCAATTCCCATCCTAAAAAGCACTCATACTTTATGCATCCCCGCAGCTACACACACACAACACACAGCACACG	7	7
COL1A1	17	ENSG00000108821	MARCKSL1	1	ENSG00000175130	GGGGGTTAGCGTCCGCTCATGCGTGGCCTCACACTCCGCGTGCCTCCTGCTCCGACCCCGAGGAGAAACTCCCGTCT|GCCATCTGGTTCTCCTCTTAAGGCCAGTTGAAGATGGTCCCTTACAGCTTCCCAAGTTAGGTTAGTGATGTGAAATGCTCCTGTCCCTGGCCCTACCTCCTTCCCTGTCCCCACCCCTGCATAAGGCAGTTGTTGG	8	10
COL1A1	17	ENSG00000108821|ENST00000225964	MMP14	14	ENSG00000157227|ENST00000311852	CCAGGGCCTGGGGGTGCTGGGCGGGCAGGAGCGGGCTGAGGGTGGGGGCCACTTGGGTGTTTGAGCATTGCCTTTGATTGCTGGGCAGACAATACATTGTTTCCTGTGTCTTCTGGGGAGACAGATTTGGGAAGGAGTGGAGGGGAGGCCCCAAGGGGGGTGTGGAGAAAGGAGCAGA|GAAGGCACACAAACGAGGAATGAGGGGCTTCACGAGAGGCCACAGGGCCTGGCTGGCCAC	21	31
COL1A1	17	ENSG00000108821	PCOLCE	7	ENSG00000106333	CAGACTAGGAGGGAGCCGGGAGGATGGGCTGCAGCTGTGGAGGAGGGTTTCAGAGGAGAGAGGTCGGAGAGCAGAGGCCTGAGAAGCCAGAGGCAGGTGGAGAGAGGGTGGAAAGTGAGCAGCGGGCTG|GGCTGGAGAAGGCCCAGGGAACCCTGACCACGCCCAACTGGCCCGAGTCCGATTACCCCCCGGGCATCAGCTGTTCC	8	7
COL1A1	17	ENSG00000108821	RPS14	5	ENSG00000164587|ENST00000407193	TGTCGCAGACGCAGATCCGGCAGGGCTCGGGTTTCCACACGTCTCGGTCATGGTACCTGAGGCCGTTCTGTACGCAGGTGATTGGTGGGA|TGAAGGTAAAGGCAGACCGAGATGAATCCTCACCATATGCTGCTATGTTGGCTGCCCAGGATGTGGCCCAGAGGTGCAAGGAGCTGGGTATCACCGCCCTACACATCAAACTCCGGGCCACAGGAGGAAATAGGACCAAGACCCCTGGA	19	10
COL1A1	17	ENSG00000108821	TPT1	13	ENSG00000133112|ENST00000379060	CGGGCAGGAGCGGGCTGAGGGTGGGGGCCACTTGGGTGTTTGAGCATTGCCTTTGATTGCTGGGCAGACAATACATTGTTTCCTGTGTCTTCTGGGGAGACAGATTTGGGAAGGAGTGGAGGGGA|AGATGGTCAGTAGGACAGAAGGTAACATTGATGACTCGCTCATTGGTGGAAATGCCTCCGCTGAAGGCCCCGAGGGCGAAGGTACCGA	6	30
COL1A1	17	ENSG00000108821|ENST00000225964	TUBA1B	12	ENSG00000123416|ENST00000336023	AGAGGACGCAGGACAGACTAGGAGGGAGCCGGGAGGATGGGCTGCAGCTGTGGAGGAGGGTTTCAGAGGAGAGAGGTCGGAGAGCAGAGGCCTGAGAAGCCAGAGGCAGGTGGAGAGAGGGTGAGGAAGAAGGAGAGGAATACTAATTATCCATTCCTTTTGGCCCTGCAGCATGTCATGCTCCCAGAATTTCAGCTTCAGCTTAAC	4	8
COL1A1	17	ENSG00000108821	TUBA1C	12	ENSG00000167553|ENST00000301072	CATCAGCACCAGGGGATCCTTTCTCGCCAGCAGGGCCAGGGGGACCAGGGGGACCAACTTCACCAGGACGTCCAGCAGGGCCAGTCTCACCACGGGG|ACCTTAACCGCCTTATTAGCCAGATTGTGTCCTCCATCACTGCTTCCCTGAGATTTGATGGAGCCCTGAATGTTGACCTGACAGAATTCCAGACCAACCTGGTGCCCTACCCCCGCATCCACTTCCCTCTG	3	9
COL1A2	7	ENSG00000164692|ENST00000297268	COL5A1	9	ENSG00000130635|ENST00000355306	GGCCCCAGGAGGGCCGGCAATGCCAAGAGGACCAGGTTCACCCACAGCACCAGCAACACCT|CACAGTCGCAGGACCCCAATCCAGATGAATATTACACGGAAGGAGACGGCGAGGGTGAGACCTATTACTACGAATACCCCTACTACGAAGACCCCGAAGACCTAGGGAAGGAGCCCACCCCCAGCAAGAAGCCCGTGGAAGCTGCCAAAGAAACCACAGAGGTCCCCGAGGAGCTGACCCCGACCCC	9	7
COL1A2	7	ENSG00000164692|ENST00000297268	DHFR	5	ENSG00000228716	ACCACGGGCCCCAGGAGGGCCGGCAATGCCAAGAGGACCAGGTTCACCCACAGCACCAGCAACACCTGGTAGACCACGTTCACCTCTCGAGCCAGGG|AGACCCCCGAAACCAGACGAGCTACCTAAGAACAGCTAAAAGAGCATACCCGTCTATGTAGCAAAATAGTGGGAAGATTCATAGGTAGAGGCGACAAACCTACC	7	8
COL1A2	7	ENSG00000164692|ENST00000297268	IGF2	11	ENSG00000167244	CAGGAAGACCTCTGGGTCCCATGAGACCAGGCTCCCCAGGGCGACCAGCATCTCCATTAGGTCCTCGGACTCCAGCAGGGCCACTTGCACCACGACTACCAGGAGGGCCCATGACGCCAG|CTCTGCCATCACCTGAAGACCCCCACGCCAAACACTGAATGTCACCTGTGCCTGCCGCCTCGGTCCACCTTGCGGCCCGTGTTTGACTCAACTCAAC	3	11
COL1A2	7	ENSG00000164692|ENST00000297268	MMP14	14	ENSG00000157227|ENST00000311852	CCCTGGGTCACCGGCGGAGGTATCACCTGGCGGGCGCGGGCATGCAGTCGTGGCCAGTACCTCCAACTTAGCCGAAACCTCCT|GCTGCCGTGGTGCTGCCCGTGCTGCTGCTGCTCCTGGTGCTGGCGGTGGGCCTTGCAGTCTTCTTCTTCAGACGCCATGGGACCCCCAGGCGACTGCTCTACTGCCAGCGTTCCCTGCTGGACAAGGTCTGACGCCCACCGCCGG	8	33
COL1A2	7	ENSG00000164692|ENST00000297268	OLFML3	1	ENSG00000116774	TGTGGCTCCAGCAGGACCAGGGGCACCTACAGCACCAGGAGCACCACGAGCACCATCTCTGCCAGGGTTACCAATTTCACCTCTGAGACCAGGTTCACCCTTTTCTCCCTTGCCTCCAGGTATGCCAG|CAGCACCCCTCTCCTCATCTTGTTCCTTTTGTCATGGTCGGGACCCCTCCAAGGACAGCAGCACCACCTTGTGGAGTACATGGAACGCCGA	6	7
COL1A2	7	ENSG00000164692|ENST00000297268	PPIA	7	ENSG00000196262|ENST00000480603	GAGGTCCCTGAGCACCATTGTTTCCATCAGGACCTGGAGCACCCCGAGCACCAGCAAGACCAGCATGACCTTTATCACCGTTTTTGCCAGGATCACCAGTGGGGC|CTTTGGGTCCAGGAATGGCAAGACCAGCAAGAAGATCACCATTGCTGACTGTGGACAACTCGAATAAGTTTGACTTGTGTTTTATCTTAACCACCAGATCATTCCTTCTGTAGCTCAGGAGAGCACCCCTCCACCCCATTTGCTCGCAGTATCCTAG	17	13
COL1A2	7	ENSG00000164692|ENST00000297268	RPL8	8	ENSG00000161016|ENST00000394920	GCCGGCAATGCCAAGAGGACCAGGTTCACCCACAGCACCAGCAACACCTGGTAGACCACGTTCACCTCTCGAGCCAGGGAGACCCAGAATACCAGGAGC|ACCAAGAAGACCCGTGTGAAGCTGCCCTCCGGCTCCAAGAAGGTTATCTCCTCAGCCAACAGAGCTGTGGTTGGTGTGGTGGCTGGAGGTGGCCGAATTGACAAACCC	9	9
CREB3L1	11	ENSG00000157613	HNRNPA1	12	ENSG00000135486|ENST00000420780	CGTTGATGTGTCTGTTTGGGTGCAGGTGTGGGGGCAGGGAGGCAGTGGTCGTGTTGGGCATATGAGAGAGGAGGTGGGGTACCCAGTGAGTGGTTTGTCTGAGAAGGACGGATGGATGTTGGTGGGAAGGAGAATGAGAACAGAGTGGTCG|TGGTGGCTTTGGTGGCAGCCGTGGTGGTGGTGGATATGGTGGCAGTGGGGATGGCTATAATGGATTTGGTAATGATGGTGG	3	9
DHFR	5	ENSG00000228716	PABPC1	8	ENSG00000070756|ENST00000318607	TAGGTGTTGAGCTTGAACGCTTTCTTAATTGGTGGCTGCTTTTAGGCCTACTATGGGTATTAAATTTTTTACTCTCTTTACAAGGTTTTTTCCTAGTGTCCAAAGAGCTGTTCCTCTTTGGACTAACAGTTAAATTTACAGGGGGATTTGGAGGGTTCTGTGGGTAAATTTAAAGTTGAACTAAGATTCTATCTTGGACAAC|CAGCTATCCCACAGACTCAGAACCGTGCTGCATACTATCCTCCTAGCCAAA	11	7
EEF1A1	6	ENSG00000156508|ENST00000495333	HNRNPUL1	19	ENSG00000105323|ENST00000352456	TGGCTGTAGGGTGGCTCAGTGGAATCCATTTTGTTAACACCGACAATTAGTTGTTTCACACCCAGTGTGTAAGCCAGAAGGGCATGCTCTCGGGTCTGCCCATTCTTGGAGATACCAGCTTCAAATTCACCAACA|CCAGCACCTACAATAAGAACAGCAACATCCCTGGCTCAAGCGCCAATACCAGCACCCCCACCGTCAGCAGCTACAGCCCTCCACAGCCGAGTTACAGCCAGC	7	7
EEF1A1	6	ENSG00000156508|ENST00000495333	SND1	7	ENSG00000197157|ENST00000463020	TTCCTTAACAATTTCCTCATATCTCTTCTGGCTGTAGGGTGGCTCAGTGGAATCCATTTTGTTAACACCGACAATTAGTTGTTTCACACCCAGTGTGTAAGCCAGAAGGGCATGCTCTCGGGTCTGCCCATTCTTGGAGATACCAGCTTCAAA|TTCACCAACACCGACACCCACATTGACACCTCCAGTCCGGCCAGCCGCTCCACTCGTTGCC	5	7
EEF1A1	6	ENSG00000156508|ENST00000495333	WWTR1	3	ENSG00000018408|ENST00000472417	CTGACTTCCTTAACAATTTCCTCATATCTCTTCTGGCTGTAGGGTGGCTCAGTGGAATCCATTTTGTTAACACCGACAATTAGTTGTTTCACACCCAGTGTGTAAGCCAGAAGGGCATGCTCTCGGGTCTGCCCATTCTTGGAGATACCAGCTTCAAATTCACCAACA|CCAGCAGCAGATGGCCCCCAGTACCCTGAGCCAGCAGAACCAC	21	9
EEF2	19	ENSG00000167658|ENST00000445244	COL1A2	7	ENSG00000164692|ENST00000297268	CCCAGAAACCTCTCAGGGGAGCGTCGCTGTGTCGGGACAGTCTCCAGGTGTCGTCTGAGAATTCGAGGACGTGGTGCTGTGGGTG|AACCTGGTCCTCTTGGCATTGCCGGCCCTCCTGGGGCCCGTGGTCCTCCTGGTGCTGTGGGTAGTCCTGGAGTCAACGGTGCTCCTGGTGAAGCTGGTCGTGATGGCAACCCTGGGAACGATGGTCCCCCAGGTCGCGATGGTCAACCCGGACACAAGGGAGAGCGCGG	28	15
EIF2S1	14	ENSG00000134001|ENST00000466499	RBM25	14	ENSG00000119707|ENST00000261973	CTGAGGTGTTAGAATACACCAAGGATGAGCAGCTGGAAAGCCTATTCCAGAGGACTGCCTGGGTCTTTGATGACAAGTACAAGAGACCTGGATATGGTGCCTATGATGCATTTAAGCATGCAGTCTCA|CTGCTGCAGTAAGAATGTCTTTTCCACCTCATTTGAATCGCCCTCCCATGGGAATCCCAGCACTCCCACCAGGGATCCCACCCCCGCAGTTTCCAGGATTTC	20	7
FSCN1	7	ENSG00000075618	VIM	10	ENSG00000026025|ENST00000478746	GGGAGGTGGGTGGCGGGTCCCTGCGGCGGCGCCCCTGCTCCTTTGTTCGGCTGCCGCGGCCCGCACG|CACCCTCCGCAGCCATGTCCACCAGGTCCGTGTCCTCGTCCTCCTACCGCAGGATGTTCGGCGGCCCGGGCACCGCGAGCCGGCCGAGCTCCAGCCGGAGCTACGTGACTACGTCCACCCGCACCTACAGCCTGGGCAGCGCGCTGCGC	4	9
FUCA2	6	ENSG00000001036|ENST00000438118	RBM39	20	ENSG00000131051|ENST00000453310	CCGAAGCTGGGCACGGAAAACACTCCCCAGTGGATGAAGATGCCGAACTTGGCCTGGTCAAACCACGCGGGCAGCTGGCGGGCGTCCAGGGACTCCCAGGTGGGGTCGAAGCGCGTGGCGCTGTGGGCAGGGCACGGCGGCGGCGGCAGCAGCAGCAGCAGCAGCAATCTCTTCCCGAACACGAGCACCACAGGCGCCCGAAGGCCGGAACAGGCGTTTAGAGAAAAT	3	10
FUS	16	ENSG00000089280	LGMN	14	ENSG00000100600|ENST00000262004	GCCACCCCTGCCGCGGCCTCCACGGTCCTGCTGTCCATAGCCACCGCTGCCACCTCCACCACTCTGGTCTTGATTGCCATAACCGCCACCACTGCCACCACGGTCGCCTGCCACAGGTGTCTGCAATTGAACTCCAAGGTGCAGAATGGTTTGGAAAGTAGCTGTATTCCTCAGTGTGGCCCTGGGCATTGGTGCCGTTCCTATAGATGATCCTGAAGATGGAGGCAAGCACTGGG	13	31
GAPDH	12	ENSG00000111640	EEF1D	8	ENSG00000104529|ENST00000337369	GGTACATGACAAGGTGCGGCTCCCTAGGCCCCTCCCCTCTTCAAGGGGTCTACATGGCAACTGTGAGGAGGGGAGATTCAGTG|TGTGGTGGAGGACGACAAGGTGGGGACAGACTTGCTGGAGGAGGAGATCACCAAGTTTGAGGAGCACGTGCAGAGTGTCGATATCGCAGCTTTCAACAAGATCTGAAGCCTGAGTGTGTGTACGTGCGCGCGTGCGTGAGGC	8	7
GNAS	20	ENSG00000087460|ENST00000354359	CAPNS1	19	ENSG00000126247|ENST00000246533	GTCCTTCTGCAGCTGCTTCTCGATCTTTTTGTTGGCCTCACGCTGCGCCTTCTCCTCGTTGCGCTGGTCCTCGGTCTTACTGTTCCCGAGGCAGCCCAT|GGCGGCGGTGGTGGAGGCGGCGGTGGCGGTGGAACGGCCATGCGCATCCTAGGCGGAGTCATCAGCGCCATCAGCGAGGCGGCTGCGCAGTACAACCCGGAGCCCCCGCCCCCACGCACACATTACTCCAACATTG	5	7
GNAS	20	ENSG00000087460|ENST00000371095	COL1A1	17	ENSG00000108821|ENST00000504816	CACACTCAGGATGTAGTCCACTCTGAACTGGTTCTCGGGGTTGGCCAGCTCCACGGGGGGCACCAGGTTGCTCATGGCGGCCACAATGGTTTCAATCGCCTCTTTCAGGTTGTTTTTGATGTCCTGCACTTTGGTTGCCTTCTCACCATCGCTGTTGCTCCTTGCAGCCCGCTGCTCACTTTCCACCCTCTCTCCACCTGCCTCTGGCTTCTCAGGCCTCTGCTCTCCGACCTCTCTCCTCTGAAACCCTCCTCCACAGC	3	11
GNAS	20	ENSG00000087460|ENST00000371082	COL1A2	7	ENSG00000164692|ENST00000297268	CGCGTGGGTCCTCTCCGGGCTCGGGAGTAGCATCCTCAGGAGTAGTGTAGCGAGCAAATTCTGGAAAGTAGTCCTCAATCTTCGATTTCCCAGCAAGGACTTTCTCAGCGAGCAGATCTTGCTTGTTGAGGAACAGGATCACAGAGATGGTGC|TCGTGGTGCTCCTGGTGCTGTAGGTGCCCCTGGTCCTGCTGGAGCCACAGGTGACCGGGGCGAAGCTGGGG	14	7
GNAS	20	ENSG00000087460|ENST00000306090	TXNDC5	6	ENSG00000239264|ENST00000379757	GTCCTTCTGCAGCTGCTTCTCGATCTTTTTGTTGGCCTCACGCTGCGCCTTCTCCTCGTTGCGCTGGTCCTCGGTCTTACTGTTCCCGAGGCAGCCCAT|GGCGGCGGCGGCGGCGGCGGACGGGCCCCCCGCGGCAGACGGCGAGGACGGACAGGACCCGCACAGCAAGCACCTGTACACGGCCGACATGTTCACGCACGGGATCCAGAGCGCCG	14	8
HMGN2	1	ENSG00000198830|ENST00000464888	EIF5A	17	ENSG00000132507|ENST00000336458	GAGCAGTGTGAAGAAGAGGCGAGAACGACCCCCGGACCGACCAAAGCCCGCGCGCCGCTGCATCCCGCGTC|CAGCGGGCTCGGAGGCAGCGGTTGGGCTCGCGGCGAGCGGACGGGGTCGAGTCAGTGCGTTCGCGCGAGTTGGAATCGAAGCCTCTTAAAATGGCAGATGACTTGGACTTCGAGACAGGAGATGCAGGGGCCTCAGCCACCTTCCC	9	34
HSP90AB1	6	ENSG00000096384|ENST00000371554	TGM4	3	ENSG00000163810	AAACTTTGCCTTGCTCTCTTCCATCTTCTTCTTCTCCTCCTCATCCTCAGGCAGCTCCAGACCCTCCTTGGTAACTGAGACCAGGCTCTTCCCATCAAATTCCTTGAGCTGCTGCACACAGTACTCGTCAATGGGCTCGGTCATATATACCAC|CCCTCCACCCCATTTGCTCCCAGTATCCTAGAATCTTTGTGCTCTCGCTGCGGTTCCCTTTGGGTTCCATGTTTTCCTTGTTCC	5	7
LZTS2	10	ENSG00000107816|ENST00000370223	CCND1	11	ENSG00000110092	CTGGGGAGCTGGTGGTTGGCTCGGCACCTCCGGTGCTGTAGGTGGGCAGGCTGGACAGTGAGTTTCGGCCAGAGTCGGATAGCGTCCCTGATGGGCAGCCACTGGCCCAGCCACTAAATGCCAGGGGTTTGTCAGCAGCTGAA|GAGGAGGAGGAGGTGGACCTGGCTTGCACACCCACCGACGTGCGGGACGTGGACATCTGAGGGCGCCAGGCAGGCGGG	4	11
MAML3	4	ENSG00000196782	MRPL39	21	ENSG00000154719|ENST00000307301	CTCTAGCCCCTCCCGCGACGCCTTCGTCCGGTCACTCCGGCCTTGCACCCTGTGGCGCTCAGGCCTCTCCGCTCTCGTTTGCTCTCGTACAGACGGTTTCC|CATTTTCCGAGATCTTTCCAATAGCTTATCCCATATTGTAAAATGTGCTCTTAAGTGAACAGGTAAAGACACGCCCTGGAATCTTCGTATGAGACTTGGCTGGGTGGGTTGAAGATTGTGAACTGCTG	86	41
MMP14	14	ENSG00000157227|ENST00000311852	EEF1A1	6	ENSG00000156508	GGAAGATGCAATGCCGGGGCAGGAGGGAGGGAGGCGGTCAGGGTGAAGGAGGCCAGCCAGGGGACAGAGAGAAGCAAGGAGGCTGCGG|AGATGGGAAAGGGCTCCTTCAAGTATGCCTGGGTCTTGGATAAACTGAAAGCTGAGCGTGAACGTGGTATCACCATTGATATCTCCTTGTGGAAATTTGAGACCAGCAAGTACTATGTGACTATCATTGATGCCCCAGGACACAGA	29	7
NRIP1	21	ENSG00000180530|ENST00000400202	MRPL39	21	ENSG00000154719|ENST00000352957	CTCGCCGGGGCGCCGGGCCAGGACGGGGCGGCAGGCGCCTTCGCGGACCGAGCCTGACGGAGCCGGAGGCTGGGAGCCGCGGCGGCCTGGG|GATTTATAGCAACATCGTCAGCTTCTCAGCTGTCACCGACAGAATTGACAGAAATGCGGAATGATCTCTTTAATAAAGAGAAAGCCAGGCAGTTATCATTAACTCCCCGAACTGAGAAGATAGAAGTTAAGCATGTTGGGAAAAC	3	12
NUMB	14	ENSG00000133961|ENST00000355058	BAZ1A	14	ENSG00000198604	GTAAAAATTAAAATGAACAAATTACGGCAAAGTTTTAGGAGAAAGAAGGATGTTTATGTTCCAGAGGCCAGTCGTCCACATCAGTGGCAGACAGATGAAGAAGGCGTTCGCACCGGAAAATGTAGCTTCCCGGTTAAG|GGAAGCGGGGCCGGCGCGGGCGGCCGAGGGTCCAGGCGAGCCCGCGGGCGGACGGGAGATGCCGCTGCTACACCGAAAGCCGTTTGTGAGACAGAAGCCGCCCGCGGACCTGCG	3	13
PCBD2	5	ENSG00000132570	COL1A1	17	ENSG00000108821|ENST00000225964	GTGGATGATGGATCCGGAGCATATAAATAGTATGGCTTTGAAGAAGGCGTGGGTACAGATGTGCAGGAATGCTAGGTGTGGTT|GGCCTGCCTGGTCAGAGAGGAGAGAGAGGCTTCCCTGGTCTTCCTGGCCCCTCTGGTGAACCTGGCAAACAAGGTCCCTCTGGAGCAAGTGGTGAACGTGGTCCCCCTGGTCCCATGGGCCCCCCTGGATTGGCTGGACCCCCTGGTGAAT	9	7
PCBD2	5	ENSG00000132570	COL1A1	17	ENSG00000108821	TGTGAATGTCATAATTAAGGAGATTTGTAGGGAGATTAGTATAGAGAGGTAGAGTTTTTTTCGTGATAGTGGTTCATTGGATAAGTGGCGTTGGCTTGCCATGATTGTGAGGGGCAGGAGTCAGGTAGTTAGTATTAGGA|CGGGAGTTTCTCCTCGGGGTCGGAGCAGGAGGCACGCGGAGTGTGAGGCCACGCATGAGCGGACGCTAACCCCCT	10	13
PCBD2	5	ENSG00000132570	COL1A1	17	ENSG00000108821|ENST00000225964	GCAAGAATAATGATGTATGCTTTATTTCTGTTGAGTGTGGGTTTAGTAATGGGGTTTGTGGGGTTTTCTTCTAAGCCTTCTCCTATTTATGGGGGTTTAGTATTGATTGTTA|GTGGTGTGGTCGGCCTGCCTGGTCAGAGAGGAGAGAGAGGCTTCCCTGGTCTTCCTGGCCCCTCTGGTGAACCTGGCAAACAAGGTCCCTCTGGAGCAAGTGGTGAACGTGGTCCCCCTGGTCCCATGGGCCCCCCTGGATTGGCT	40	13
PCBD2	5	ENSG00000132570	COL1A2	7	ENSG00000164692|ENST00000297268	TCATTGTTGAGGTTGTGGATGATGGATCCGGAGCATATAAATAGTATGGCTTTGAAGAAGGCGTGGGTACAGATGTGCAGGAATGCTAGGTGTGGTTGGT|GCTGTGGGCACTGCTGGTCCATCTGGTCCTAGTGGACTCCCAGGAGAGAGGGGTGCTGCTGGCATACCTGGAGGCAAGGGAGAAAAGGGTGAACCTGGTCTCAGAGGTGAAATTG	29	18
PCBD2	5	ENSG00000132570	COL1A2	7	ENSG00000164692|ENST00000297268	GGGGAATGATGGTTGTTTTTGGATATACTACAGCGGTGGCTATTGAGGAGTATCCTGAGGCATGGGGGTCAGGGGTTGAGGTCTTGGTAAGTGTTTTAGTGGGGTTGGTGATGGAAGTAGGATT|GGTGCTGTGGGTGAACCTGGTCCTCTTGGCATTGCCGGCCCTCCTGGGGCCCGTGGTCCTCCTGGTGCTGTGGGTAGTCCTGGAGTCAACGGTGCTCCTGGTGAAGCTGGTCGTGATGGCAACCCTGGG	136	20
PCBD2	5	ENSG00000132570	FTH1	11	ENSG00000167996|ENST00000406545	GAATTATTCGAGTGCTATAGGCGCTTGTCAGGGAGGTGGCGATGAGAGTAATAGACAGGGCTCAGGCGTTTGTGTATGATATGTTTGCGGTTTCGATGATGTGGTCTTTGGAGAACTTTGCCAAATACTTTCTTCACCAATCTCATGAGGAGAGGGAACATGCTGAGAAACTGATGAAGCTGCAGAACCAACGAGGTGGCCGAATCTTCCTTCAGGATATCAAGAAACCAGACTGTGATGACTGGGAG	6	9
PCBD2	5	ENSG00000132570	GNAS	20	ENSG00000087460|ENST00000371082	GACAGGGCTCAGGCGTTTGTGTATGATATGTTTGCGGTTTCGATGATGTGGTCTTTGGAGTAGAAACCTGTGAGGAAAGGTATTCCTGCTAATGCTAGGCTGCCAAGGCTCTGTGGGAGGATGAAGGAGTGCGTGCCTGCTACGAACGCTCCAACGAGTACCAGCTGATTGACTGTGCCCAGTACTTCCTGGACAAGATCGACGTGATCAAGCA	6	7
PCBD2	5	ENSG00000132570	MMP14	14	ENSG00000157227|ENST00000311852	GAACATGAGAGTGTTTTCTCGTGTGAATGAGGGTTTTATGTTGTTAATGTGGT|GGGTGAGGAATAACCAAGTGATGGATGGATACCCAATGCCCATTGGCCAGTTCTGGCGGGGCCTGCCTGCGTCCATCAACACTGCCTACGAGAGGAAGGATGGCAAATTCGTCTTCTTCAAAGGAGACAAGCATTGGGTGTTTG	7	7
PCBD2	5	ENSG00000132570	PABPC1	8	ENSG00000070756|ENST00000318607	AAATTATGTGTTTTTTGGAGAGTCATGTCAGTGGTAGTAATATAATTGTTGGGACAATTAGTTTTAGCATTGGAGTAGGTTTAGGTTATGTACGTAGTCTAGGCCATATGTGTTGGAGATTGATAATTCAGAACTTCTTCATATGCTCGAGTCTCCAGAGTCACTCCGTTCTAAGGTTGATGAAGCTGTAGCTGTACTACAAGCCCACCAAGCTAAAGAGGCTGCCCAGAAAGCAGTTAACAGTGCCACCGGTGTTCCAACTGTTT	6	7
PCBD2	5	ENSG00000132570	PABPC1	8	ENSG00000070756|ENST00000318607	GTTCGTAGTTTGAGTTTGCTAGGCAGAATAGTAATGAGGATGTAAGTCCGTGGGCGACTATGAGAATGACTGCGCCGGTGAAGCTTCAGGGGGTTTGGATGAGGATGGCTGTTACTACGAGGGCTAT|GGATTTGTACACTTTGAGACGCAGGAAGCAGCTGAAAGAGCTATTGAAAAAATGAATGGAATGCTCCTAAATGATCGCAAAGTATTTG	12	8
PCBD2	5	ENSG00000132570	PABPC1	8	ENSG00000070756|ENST00000318607	CAGAATAGTAATGAGGATGTAAGTCCGTGGGCGACTATGAGAATGACTGCGCCGGTGAAGCTTCAGGGGGTTTGGATGAGGATGGCTGTTACTACGAGGGCTAT|GGATTTGTACACTTTGAGACGCAGGAAGCAGCTGAAAGAGCTATTGAAAAAATGAATGGAATGCTCCTAAATGATCGCAAAGTATTTGTTGGACGATTTAAGTCTCGTAAAGAACGAGAAGCTGAACTTGGAGCTAGG	12	14
PCBD2	5	ENSG00000132570	PCOLCE	7	ENSG00000106333|ENST00000223061	TGATGCGACTGTGGGTACGTTCGTAGTTTGAGTTTGCTAGGCAGAATAGTAATGAGGATGTAAGTCCGTGGGCGACTATGAGAA|TGACTGCGACAGTGAAGTCCATGGTTCGGGAGCCAGGGGAGGGCCTTGCCGTGACTGTCAGTCTTATTGGTGCTTATAAAACTGGAGGACTGGACCTGCCTTCTCCACCCACTGGTGCCTCCCTGAAGTTTTACGTGCCTTGCAAGCAGTGCCCC	9	9
PCBD2	5	ENSG00000132570	RAC1	7	ENSG00000136238|ENST00000488373	GATAGGTGTATGAACATGAGAGTGTTTTCTCGTGTGAATGAGGGTTTTATGTTGTTAATGTGGTGGGTGAGTGAGCTGTAGGTAAAACTTGCCTACTGATCAGTTACACAACCAATGCATTTCCTGGAGAATATATCCCTACTGTCTTTGACAATTATTCTGCCAATGTTATGGTAGATGGAAAACCGGTGAATCTGGGCTTATGGGATACAGCTGGACAAG	5	7
PCBD2	5	ENSG00000132570	SFRS3	6	ENSG00000112081|ENST00000339436	ATGAACATGAGAGTGTTTTCTCGTGTGAATGAGGGTTTTATGTTGTTAATGTGGT|GGGTGAGTGAGAGAGTTGGTTGGTGTTGGGCCGGAGGAAAGCGGGAAGACTCATCGGAGCGTGTGGATTTGAGCCGCCGCATTTTTTAACCCTAGATCTCGAAATGCATCGTGATTCCTGTCCATTGGACTGTAAGGTTTATGTAGGCAATCTTGG	19	8
PCBD2	5	ENSG00000132570	UQCRB	8	ENSG00000156467|ENST00000287022	CTGTGGGTACGTTCGTAGTTTGAGTTTGCTAGGCAGAATAGTAATGAGGATGTAAGTCCGTGGGCGACTATGAGAATGACTGC|GCCGTTTCAGCATCAGGCAAGTGGCTGGATGGTATTCGAAAATGGTATTACAATGCTGCAGGATTCAATAAACTGGGGTTAATGCGAGATGATACAATATACGAGGATGAAGATGTAAAAGAAGCCATAAGAAGACTTCCTGAGAACCTTTATAATGAC	6	11
PCBD2	5	ENSG00000132570	YME1L1	10	ENSG00000136758|ENST00000326799	GATTAGTATAGAGAGGTAGAGTTTTTTTCGTGATAGTGGTTCATTGGATAAGTGGCGTTGGCTTGCCATGATTGTGAGGGGCAGGAGTCAGGTAGTTAGTATTAGGAGGGGGGTCGTTAGGGGGTCGGAGG|AAAAGGAAAAAAGAAGGGCTCAGCGCCTCCCCGCCGGGCCGTGGACAGAGGGGCACAGTTTCGGCAGGCGGGTGAGGTCGCTG	9	7
PDZRN4	12	ENSG00000165966	ANXA2	15	ENSG00000182718|ENST00000451270	GTGCTAGTTTGGAGATAAATCATATTATGGCCAAGGGTCATGATGGCAGGAGTAATCAGAGGTGTTCTTGTGTTGTGATAAGGGTGG|AGAGGTTAAAGGAGACCTGGAAAATGCTTTCCTGAACCTGGTTCAGTGCATTCAGAACAAGCCCCTGTATTTTGCTGATCGGCTGTATGACTCCATGAAGGGCAAGGGGACGCGAGATAAGGTCCTGATCAGAATCATGGTCTCCC	18	15
PDZRN4	12	ENSG00000165966	PKM2	15	ENSG00000067225|ENST00000438234	TGCTAGTTTGGAGATAAATCATATTATGGCCAAGGGTCATGATGGCAGGAGTAATCAGAGGTGTTCTTGTGTTGTGATAAGGGTGGAGATG|GTTGAAGGAGATGATTAAGTCTGGAATGAATGTGGCTCGTCTGAACTTCTCTCATGGAACTCATGAGTACCATGCGGAGACCATCAAGAATGTGCGCACAGCCACGGAAAGCTTTGCTTCTGACCCC	5	10
PLXNA2	1	ENSG00000076356|ENST00000367033	RUNX1	21	ENSG00000234703	CACCACCAGCAGGGACCGCATGACCTCTGTGGCCTCCTACGTTTACAACGGCTACAGCGTGGTTTTTGTGGGGACTAAGAGTGGCAAGCTGAAAAAG|GTTTGGTGGGTAAATCCCCATTTAGAATAAAGGCCTATTTCTTATCCTCTGAGCTGGATAAGCTATTCAGGCAGAGAACAACCTTTGAAGTTAAGGGAAACTGTGCTATCAAGCCAAACGTGAAATAAAATCAGAAGGGGACCCCTAATGCATTATGGAATACAAC	18	7
PMP22	17	ENSG00000109099	ELOVL5	6	ENSG00000012660|ENST00000304434	TGCAGTCTGTCCAGGCCACCATGATCCTGTCGATCATCTTCAGCATTCTGTCTCTGTTCCTGTTCTTCTGCCAACTCTTCACCCTCACCAAGGGGGGCAGGTTTTACATCACTGGAATCTTCCAAATTCTTGCTGGT|TTTCAAATGGAACATTTTGATGCATCACTTAGTACCTATTTCAAGGCATTGCTAGGCCCTCGAGATACTAGAGTAAAAGGATGGTTTCTTCTGGACAATTATATACCCACA	98	44
PPIA	7	ENSG00000196262|ENST00000494484	ZFAND3	6	ENSG00000156639|ENST00000440482	AGCTAGGCATGGGAGGGAACAAGGAAAACATGGAACCCAAAGGGAACTGCAGCGAGAGCACAAAGATTCTAGGATACTGCGAGCAAATGGGGTGGAGGGGTGCTC|CTGAAGGCCAGGCATGGCCACCACGTGACGCTGTTCTTAGTTCACTAATGTTAGCCTTATTTAGGACAAAGTCAGCCAGACACCTTGTACTGGGCACGCG	7	7
PTMA	2	ENSG00000187514|ENST00000409321	EEF1A1	6	ENSG00000156508|ENST00000316292	GCCTCCTGCTCCCCATTTTCCTCATTAGCATTCCCGTTAGCAGGGGCGTCTCTTCCATTTTCTGCCTCTTCCACAACTTCCTTCTTCTCCTTTAAGTCCTTG|TTGGTGAATTTGAAGCTGGTATCTCCAAGAATGGGCAGACCCGAGAGCATGCCCTTCTGGCTTACACACTGGGTGTGAAACAACTAATTGTCGGTGTTAACAAAATGGATTCCACTGAGCCACCCTACAGCCA	7	7
RAI1	17	ENSG00000108557	CLIC5	6	ENSG00000112782|ENST00000185206	GAGGAGAGAGACGGCGGGGGAAAGGGAGACGGCGAGACGCGCAGCGCCGGCGCCCGGGAGACCCAGGAGGAGCCCGC|AGGCTGGAATCGATGGAGAAAGCATCGGCAACTGTCCTTTCTCTCAGCGCCTCTTCATGATCCTCTGGCTGAAAGGAGTCGTGTTCAATGTCACCACTGTGGATCTGAAAAGAAAGCCAGCTGACCTGCACAACCTAGCCCCCGGCACGCACCCG	9	12
RALGAPA1	14	ENSG00000174373	RTN1	14	ENSG00000139970|ENST00000267484	CAAGAAGCCGCACGGGGACGTGAAGAAGTCCACCCAGAAGGTGCTAGACACCAAGAAGGACGCACTGACTCGCCTCAAGCACCTGCGCATCGTCATCGGTG|TGGCAGGTGTTTCCAGTGCCATGGACCACACCTTCTCAACAACATCAAAAGATGGGGAAGGATCGTGTTACACATCTCTCATTTCTGACATCTGCTATCCACCTCAG	4	21
RGPD2	2	ENSG00000185304	FLNA	X	ENSG00000196924|ENST00000344736	ATCAGGTTCGCCCTTTAGTGTTGTGTATGGCTATCATTTGTTTTGAGGTTAGTTGGATTAGTCATTGTTGG|GTGGTGATCAGCCAGTCGGAAATTGGGGATGCCAGTCGTGTTCGGGTCTCTGGTCAGGGCCTTCACGAAGGCCACACCTTTGAGCCTGCAGAGTTTATCATTGATACCCGCGATGCAGGCTATGGTGGGCTCAGCCTGTCCATTGAGG	6	7
RPL14	3	ENSG00000188846|ENST00000479563	TNRC18	7	ENSG00000182095|ENST00000430969	TTTCTTGCCAGATGCCTTTGGAGCAGGTGCTTTCTGGGCTGGAGCTTTTTGACCCTTCTGAGCTTTTGGAGCAGGCGCTGCTTTCTGGCCTGTGGCTTTCTGGGCAGGAACCTTCTGGGCTGGAGCCTTTTTACTCGCGGCGGTGATCTTTTTTGCTGGAACTTTAGCAGCAGCAGCA|GCGGCTCGGAGACAGAAGGGGAGGAGGAAGGCGACAAGAACGGGGACGGGGGCTGCGGCACCG	4	16
RPL8	8	ENSG00000161016|ENST00000262584	SLC25A6	X	ENSG00000169100	CTGGTGGTTGCCACCTCCAAAAGGATGCTCCACAGGATTCATGGCCACACCCCGTACTCGTGGCCAGCAGTTCCTCTTTGCCTTATATTTGTGGTACGCCCGGCCAGCCTTCAAGATGGGTTTGTCAATTCGGCCACCT|CCTCCTCCACACACACACACACACCAGGGGAACCAAGAGAACCACGTAGAATCCTCAACCGTGCGGACCATCAACCTTCGAGAAATTCCAGTTGTCTTTTTCCCAGCCGCATCCTG	4	12
RUNX1	21	ENSG00000159216	PLXNA2	1	ENSG00000076356|ENST00000367033	TTGCTCCTGCTCTCATGAGGTGACATGCTGCTCCCGCTTCATCTTCCACCATGAATAAAAGCTCTTTGAGGCCTCACCAGAAGCTGAGCCGATGCCAGCACCATGCTTCTGTACAGC|CTTTTTCAGCTTGCCACTCTTAGTCCCCACAAAAACCACGCTGTAGCCGTTGTAAACGTAGGAGGCCACAGAGGTCATGCGGTCCCTGCTGGTGGTGTACAGGGTCAGG	15	7
RUNX1	21	ENSG00000159216	PLXNA2	1	ENSG00000076356|ENST00000367033	ATTCCCTCACACACTCAAGTATACATGGACCATTTTAAAACACAGATTCTAAATTGTCTCAATAAACGAGCAGACGAGGACTGTTCTTCCCTTCTTCTACAGAAGACGAAGGTTGCTCAGCTGCTCAG|CTTTTTCAGCTTGCCACTCTTAGTCCCCACAAAAACCACGCTGTAGCCGTTGTAAACGTAGGAGGCCACAGAGGTCATGCGGTCCCTGCTGGTGGTGTACAGGGTCAGGCCCTCC	20	12
SCO1	17	ENSG00000133028|ENST00000396047	CLIC5	6	ENSG00000112782|ENST00000487396	GGTCGATCAAGTGGCCAGAGCATACAGAGTGTATTACAGCCCTGGCCCCAAGGACGAAGATGAAGACTACATA|CTTTCTTTTTGTTGAAAAAAAGGGGGCATGGAGTAGAGGAAGAAGCAAGCAGAAGAAATGGGGAGAAGCTAGAGAAAGAAGAAAAAAATGGGATTCTTTCTACTGAAATTTCTAAATGTGGA	134	7
SCO1	17	ENSG00000133028|ENST00000396047	CLIC5	6	ENSG00000112782|ENST00000487396	GCCATCGCAAATTATGTGAAAGAATTTTCTCCCAAACTGGTTGGCTTGACTGGCACGAGAGAAGAGGTCGATCAAGTGGCCAGAGCATACAGAGTGTATTACAGCCCTGGCCCCAAGGACGAAGATGAAGACTACATA|CTTTCTTTTTGTTGAAAAAAAGGGGGCATGGAGTAGAGGAAGAAGCAAGCAGAAGAAATGGGGAGAAGCTAGAGAAAGAAGAAAAAAATGGGATTCTTTCTACTGAAATTTCTAAATGTGGA	134	23
SRRM2	16	ENSG00000167978|ENST00000382301	P4HB	17	ENSG00000185624|ENST00000436463	AGGGGGTGGCTTCTTGGGGCTTGCAGGTTTGGGCAAGGCCTGAGGGCCAGGCTTAGCAGGGGAAGGGGAGGAAGACGACGAGGAGGAGGAAGATGAGGAGGAAGAAGAAGAAGAGGAAGAGGAGGAGGAAGAAGAGGAGGAGGAGGAGGAGGAGGAAGA|CGATGATCAGAAAGCTGTGAAAGATGAACTGTAATACGCAAAGCCAGACCCGGGCGCTGCCGAGACCCCTCGGGGGCTGCACACCCAG	4	7
TP53	17	ENSG00000141510|ENST00000509690	PPARD	6	ENSG00000112033	GGACGGAACAGCTTTGAGGTGCGTGTTTGTGCCTGTCCTGGGAGAGACCGGCGCACAGAGGAAGAGAATCTCCGCAAGAAAGGGGAGCCTCACCACGAGCTGCCCCCAGGGAGCACTAAGCGAG|TGTTGTACAGTGTTTTGGGCATGCACGTGATACTCACACAGTGGCTTCTGCTCACCAACAGATGAAGACAGATGCACCAACGAGGTAATCCCATTTTCTTTACTCAGGGGTCTCTG	13	13
TUBA1B	12	ENSG00000123416|ENST00000336023	HNRNPA1	12	ENSG00000135486|ENST00000330752	GGTTAGTGTAGGTTGGGCGCTCGATATCGAGGTTTCTACGACAGATGTCATAGATGGCCTCATTGTCTACCATGAAGGCACAATCAGAGTGCTCCAGGGTGGTGTGGGTGGTGAGGATGGA|ATGACAACTTCGGTCGTGGAGGAAACTTCAGTGGTCGTGGTGGCTTTGGTGGCAGCCGTGGTGGTGGTGGATATGGTGGCAGTGGG	3	8
VIM	10	ENSG00000026025|ENST00000224237	EEF1A1	6	ENSG00000156508|ENST00000490569	CTGCGGTAGGAGGACGAGGACACGGACCTGGTGGACATGGCTGCGGAGGGTGGCGATGGCCTGGGCGGCGGCGGTGGCGCGGACTGGCTCCCGGAGAAGAGGCGAACGAGGGCGCGGTGGGTGT|CATCAAAGCAGTGGACAAGAAGGCTGCTGGAGCTGGCAAGGTCACCAAGTCTGCCCAGAAAGCTCAGAAGGCTAAATGAATATTATCCCTAATACCTGCCACCCCACTCTTAATCAGTGGTGGAAGAACGG	4	7
VIM	10	ENSG00000026025|ENST00000224237	PTMA	2	ENSG00000187514|ENST00000468027	AGAAGTTTCGTTGATAACCTGTCCATCTCTAGTTTCAACCGTCTTAATCAGAAGTGTCCTTTTTGAGTGGGTATCAACCAGAGGGAGTGAATCCAGATTAGTTTCCCTCAGGTTCAGGGAGGAAAAGTTTGGAAGAGGCAGA|AAATGGAAGAGACGCCCCTGCTAACGGGAATGCTAATGAGGAAAATGGGGAGCAGGAGGCTGACAATGAG	7	7
GCC2	2	ENSG00000135968	CCDC73	11	ENSG00000186714	GGAGAAAGAAATTGAAGAACTCAGATCAAAACCTGTTACTGAAGGAACTGGTGATATTATTAAG|GAAACTCTTCAGAATCAAAAGGAAACATTGGCAGAGCAACACAAGGAAGCAATGGCTGAAAAATTTTTGCAG	3	10

## Sheet: IOR-OS18
Fusion transcripts identified in RNA-seq data ofosteosarcoma cell line IOR/OS18
fusion pair gene 1	chromosome gene 1	ensemble gene ID gene 1	fusion pair gene 2	chromosome gene 2	ensemble gene ID gene 2	breakpoint sequence	number of reads split by the breakpoint	number of paired end reads spanning the breakpoint
ACTB	7	ENSG00000075624|ENST00000331789	COL1A2	7	ENSG00000164692|ENST00000461525	ATTTACACGAAAGCAATGCTATCACCTCCCCTGTGTGGACTTGGGAGAGGACTGGGCCATTCTCCTTAGAGAGAAGTGGGGTGGCTTTTAGGAT|GGCAAGGGAGAAAAGGGTGAACCTGGTCTCAGAGGTGAAATTGGTAACCCTGGCAGAGATGGTGCTCGTGGTGCTCCTGGTGCTGTAGGTGCCCCTGGTCCTGCTGGAGCCACAGGTGACCGGGGCGAAGCTGGG	29	12
ACTB	7	ENSG00000075624	HLA-C	6	ENSG00000204525|ENST00000396254	GCCAATCTCATCTTGTTTTCTGCGCAAGTTAGGTTTTGTCAAGAAAGGGTGTAACGCAACTAAGTCATAGTCCGCCTAGAAGCATTTGCGGTGGACGATGGAGGGGCCGGA|GTATTGGGACCGGGAGACACAGAAGTACAAGCGCCAGGCACAGGCTGACCGAGTGAGCCTGCGGAACCTGCGCGGCTACTACAACCAGAGCGAGGACGGGTCTCAC	7	8
ACTB	7	ENSG00000075624|ENST00000331789	UBA52	19	ENSG00000221983|ENST00000430157	CGACGACGAGCGCGGCGATATCATCATCCATGGTGAGCTGGCGGCGGGTGTGGACGGGCG|CAAACATGCAGATCTTTGTGAAGACCCTCACTGGCAAAACCATCACCCTTGAGGTCGAGCCCAGTGACACCATTGAGAATGTCAAAGCCAAAATTCAAGACAAGGAGGGTATCCCACCTGACCAGCAGCGTCTGATATTTGCCGGCAAACAGCTG	5	14
ANXA2	15	ENSG00000182718|ENST00000451270	SPARC	5	ENSG00000113140	CGATCAGCAAAATACAGGGGCTTGTTCTGAATGCACTGAACCAGGTTCAGGAAAGCATTTTCCAGGTCTCCTTTAACCTCTTTCCTGATGCTTTCCAACATGTCATAAGGGCTGTAACTCTTGTACCTATCAAATACTTTCTGGAGGTGGG|CAAAGGGAAGTAACAGACACACGATGTTGTCAAGGATGGTTTTGGGACTAGAGGCTCAGTGGTGGGAGAGATCCCTGCAGAAC	30	26
ANXA2	15	ENSG00000182718|ENST00000421017	TGFBI	5	ENSG00000120708|ENST00000442011	GGGTAATGCTAACGTCACCCTCACAGGGATGGCCACGGGGACTGTTATTCGCAAGCTGGTTTTCTAGACCTGTTAGCTGGAAGCATGGTGAGCACCATTTCTGGACGCTCAGGCCGTGTCGGGCTTCAGTCATCTCCA|CCATCACCAACAACATCCAGCAGATCATTGAGATCGAGGACACCTTTGAGACCCTTCGGGCTGCTGTGGCTGCATCAGGGCTCAACACGATGCTTGAAGGTAACGGCCAG	29	45
BGN	X	ENSG00000182492|ENST00000480756	BGN	X	ENSG00000125354	GCCGGACAGACAGAAAGCAGTCCCAGCTCAAGGCAGAAGGCCAGAGGGTGTGGAGTGAAAGGGACAGGCGAAGCCAGGTTCGGAGAGATGGAGGGAACAGGCCACCAAGCTCAGAAGCGAGAAAGGTCTGAGGAAGCACAAGACACACACACACACACACACACGTACACACATCCCTCACTTCTCTTAAGCCAAGAAGTTTGCTTTCCCTAGCTGCAGTGTAG	309	9
BGN	X	ENSG00000182492|ENST00000331595	COL1A1	17	ENSG00000108821|ENST00000225964	GGCAGGAAGCTCAGGCTCCCGTTCTCGATCATCCTGATCTGGTTGTGGCCTAGGCCCAGCCTGTACAGCTTGGAGTAGCGAAGCAGGTCCTCCAGTTCGATGGCCTGGATTTTGTTGTGGTCTAGGTGGAGTTCATTCAGGGTCTCAGGG|TGACAGAGGTGATGCTGGTCCCAAAGGTGCTGATGGCTCTCCTGGCAAAGATGGCGTCCGTGGTCTGAC	3	8
BGN	X	ENSG00000182492|ENST00000480756	COL1A1	17	ENSG00000108821|ENST00000509472	TCGAGCTGGGGTCAGGGACCCGAGGTGGGGGGCTGGGTTGGACGCAGCTGGGCCCTGGCTTAGCTTCCTGGCTCTGCTGGTGCTCCTGGCAAAGATGGACTCAACGGTCTCCCTGGCCCCATTGGGCCCCCTGGTCCTCGCGGTCGCACTGGTGATGCTGGTCCTGTTGGTCCCCCCGGCCCTCCTGGACCTCCTGGTCCCCCTGGTCCTCCCAGCGCTGGTTTCGACTTCAGCTTCCTGCC	3	9
BGN	X	ENSG00000182492|ENST00000418899	COL1A1	17	ENSG00000108821|ENST00000225964	AGGGCGTAGAGGTGCTGGAGACCCTTGAAGTCATCCTTGCGGAGCTCGGAGATGTCGTTGTTCTGCAGGTCCAGCAGCGTGGTGTCAGGGGAGAT|GCTGGTCCTGCTGGTCCTAAGGGTGAGCCTGGCAGCCCTGGTGAAAATGGAGCTCCTGGTCAGATGGGCCCCCGTGGCCTGCCTGGTGAGAGAGGTCGCCCTGGAGCCCCTGGCCCTGCTGGTGCTCGTGG	26	13
BGN	X	ENSG00000182492|ENST00000431270	COL1A2	7	ENSG00000164692|ENST00000297268	AGCGGAAAGTGGCCGGCTGCACCTCCCAGTAGGGCACGGGGTTGTTGAAGAGGCTGATGCCGTTGTAGTAGGCCCGCTTCACCCCGAAGCCCATGGGACAGAAGTCGTTGACACCCACTTTGGTGATGTTGTTGGAGTGCAGATAGACCACCTGGAGGAGCTTGAGGTCTGGGAGCC|TGGTCTCATGGGACCCAGAGGTCTTCCTGGTTCCCCTGGAAATATCGGC	3	11
BGN	X	ENSG00000182492|ENST00000430380	COL1A2	7	ENSG00000164692|ENST00000469732	GGATAAGGGGAGACCTAGCCACCAGTGGGCCAGTGGGGGTGAGGGGCTTCTAGGAAAACCGGTGTCTGGGACTCTGGCGGTTGATGGTGTCATCTGCGCGGGATGCTGG|ACCTCCTGGCACTCCAGGTCCTCAGGGTCTTCTTGGTGCTCCTGGTATTCTGGGTCTCCCTGGCTCGAGAGGTGAACGTGGTCTACCAGGTGTTGCTGGTGCTGTGGGTGAACCTGGTCCTCTTGGCATTGCCGGCCCTCCTGGGG	16	25
BGN	X	ENSG00000182492|ENST00000480756	COL6A1	21	ENSG00000142156|ENST00000361866	AGGGTGGGCAGGAAGCTCAGGCTCCCGTTCTCGATCATCCTGATCTGGTTGTGGCCTAGGCCCAGCCTGTACAGCTTGGAGTAGCGAAGCAGGTCCTCCAGTTCGATGGCCTGGATTTTGTTGTGGTCTAGGTGGAG|ATCATCCAAGGCCTCACGCGCATGCCTGGCGGCCGCGACGCACTCAAAAGCAGCGTGGACGCGGTCAAGTACTTTGGGAAGGGCACCTACACCGACTGCGCTATCAAG	3	12
BGN	X	ENSG00000182492|ENST00000430380	CTSD	11	ENSG00000117984|ENST00000433655	GCAGGAAGCTCAGGCTCCCGTTCTCGATCATCCTGATCTGGTTGTGGCCTAGGCCCAGCCTGTACAGCTTGGAGTAGCGAAGCAGGTCCTCCAGTTCGATGGCCTGGATTTTGTTGTGGTCTAGGTGGAGTTCATTCAGGGTCTCAGGGA|GGTCTTTGGGGAGGCCACCAAGCAGCCAGGCATCACCTTCATCGCAGCCAAGTTCGATGGCATCCTGGGCATGGCCTACCCCCGCATCTCCGTC	7	11
BGN	X	ENSG00000182492	GLYR1	16	ENSG00000140632	CTGGGTGCAGGCCGGACAGACAGAAAGCAGTCCCAGCTCAAGGCAGAAGGCCAGAGGGTGTGGAGTGAAAGGGACAGGCGAAGCCAGGTTCGGAGAGATGGAGGGAACAGGCCACCAAGCTCAGAAGCGAGAAAGGTCTGAGGAAGCACAAGACACACACACACACACACACAGGCTCTCGCCCCAGGATAGAAGCTGCCCAGAAACTGCTGCCTGGCTTTTTTTCTTCCGAGCTTGTCTTATC	186	10
BGN	X	ENSG00000182492|ENST00000430380	HSP90B1	12	ENSG00000166598|ENST00000299767	CTGGACCAGAAGGATAAGGGGAGACCTAGCCACCAGTGGGCCAGTGGGGGTGAGGGGCTTCTAGGAAAACCGGTGTCTGGGACTCTGGCGGTTGATGGTGTCATCTGCGCGGGA|TGCTGGGCCTCTGCTGCGTCCTGCTGACCTTCGGGTCGGTCAGAGCTGACGATGAAGTTGATGTGGATGGTACAGTAGAAGAGGATCTGGGTAAAAGTAGAGAAGGATCAAGGACGGATGATGAAGTAGTACAGAGAGAGGAA	8	9
BGN	X	ENSG00000182492|ENST00000430380	LHFP	13	ENSG00000183722|ENST00000379589	GCCGGACAGACAGAAAGCAGTCCCAGCTCAAGGCAGAAGGCCAGAGGGTGTGGAGTGAAAGGGACAGGCGAAGCCAGGTTCGGAGAGATGGAGGGAACAGGCCACCAAGCTCAGAAGCGAGAAAGGTCTGAGGAAGCACAAGACACACACACACACACACACAACAAATCTACATATACAAACAAGGGTTTGGGTTTTAGTTTTTTTTTTTTAAGGTGAGG	306	10
BGN	X	ENSG00000182492|ENST00000480756	MEG3	14	ENSG00000214548	GCCAGGTTCGGAGAGATGGAGGGAACAGGCCACCAAGCTCAGAAGCGAGAAAGGTCTGAGGAAGCACAAGACACACACACACACACACACACCCTCGTGTATCTACCCCACAGGGCGCTTTTGAAGACCAAATGCTGTAACTACTATGAAAGTGCTTTGTAAATTGCTGTGGAAAGTGTGAGCTACTCAAGCACCCGAGGCTGTCCCTCCTTGCTCACAT	46	11
BGN	X	ENSG00000182492|ENST00000480756	MEG3	14	ENSG00000214548	GGCAGGGGCTGGGTGCAGGCCGGACAGACAGAAAGCAGTCCCAGCTCAAGGCAGAAGGCCAGAGGGTGTGGAGTGAAAGGGACAGGCGAAGCCAGGTTCGGAGAGATGGAGGGAACAGGCCACCAAGCTCAGAAGCGAGAAAGGTCTGAGGAAGCACAAGACACACACACACACACACACACCCCCTCGTGTATCTACCCCACAGGGCGCTTTTGAAGACCAAAT	207	43
BGN	X	ENSG00000182492|ENST00000430380	NCDN	1	ENSG00000020129|ENST00000373243	GGCAGGGGCTGGGTGCAGGCCGGACAGACAGAAAGCAGTCCCAGCTCAAGGCAGAAGGCCAGAGGGTGTGGAGTGAAAGGGACAGGCGAAGCCAGGTTCGGAGAGATGGAGGGAACAGGCCACCAAGCTCAGAAGCGAGAAAGGTCTGAGGAAGCACAAGACACACACACACACACACACACTCTTGATCCCTTGCTTCCCTCCCCCAGTGCGTTCTGTGATCGCCAAGTTCAAAGCTGTGCACATGTGGAC	200	12
BGN	X	ENSG00000182492|ENST00000430380	OLR1	12	ENSG00000173391|ENST00000432556	GCCGGACAGACAGAAAGCAGTCCCAGCTCAAGGCAGAAGGCCAGAGGGTGTGGAGTGAAAGGGACAGGCGAAGCCAGGTTCGGAGAGATGGAGGGAACAGGCCACCAAGCTCAGAAGCGAGAAAGGTCTGAGGAAGCACAAGACACACACACACACACACACACACATTTTGGGACAAGTGGGGAGCCCAAGAAAGTAATTAGTAAGTGAGTGGTCTTTTCTGTAAGCTAATCCACAACCTGT	308	9
BGN	X	ENSG00000182492|ENST00000480756	TP53I11	11	ENSG00000175274	GGACAGGCGAAGCCAGGTTCGGAGAGATGGAGGGAACAGGCCACCAAGCTCAGAAGCGAGAAAGGTCTGAGGAAGCACAAGACACACACACACACACACACACCCCTGAACACACACACAGACACACATACACCCATGATGTGAGCAAACACACACACGTGCGCCTTCATAGCCCAGCCAAGGGCATGCAGGCAGGGTGTGCTGCCTGAGATGGCACCTCCCTTTCAGCCATTCTTCAAGAATGGGCCACACACAGC	19	20
BGN	X	ENSG00000182492|ENST00000480756	TRIOBP	22	ENSG00000100106|ENST00000448466	GCTGGGTGCAGGCCGGACAGACAGAAAGCAGTCCCAGCTCAAGGCAGAAGGCCAGAGGGTGTGGAGTGAAAGGGACAGGCGAAGCCAGGTTCGGAGAGATGGAGGGAACAGGCCACCAAGCTCAGAAGCGAGAAAGGTCTGAGGAAGCACAAGACACACACACACACACACACAGACACACAGACACATACGCACACACGTGCACACATGTACACACGGATACACACACACACACACACACTGCATATCTGAGCGCGCCCCTCG	143	12
BGN	X	ENSG00000182492|ENST00000480756	U2AF2	19	ENSG00000063244	AGGGTGTGGAGTGAAAGGGACAGGCGAAGCCAGGTTCGGAGAGATGGAGGGAACAGGCCACCAAGCTCAGAAGCGAGAAAGGTCTGAGGAAGCACAAGACACACACACACACACACACACACACACACACACACACACACAGACGCACGCTGCCCCTCAGTTTTTTTCTGACACGCCTCTCGTTCTCTGCCGCCTGTCCCCTATCCTCTCCCCCACGTCCCTCCCATGGTCGCTGTTCTTTTATTTTTGATCGCCC	1076	8
C15orf44	15	ENSG00000138614	BGN	X	ENSG00000182492|ENST00000480756	TTTGGAGGTGTGTTTGGCCTACTCTAATATTTCTAGTTTGTCAAAGGCTGTACACTGTTACTGCCAGTTTGACCTACATACTGTGTTCCCTTTGGATCCCTGCTACCATTTGGACCTCGTGTGTGTGTGTGTGTATGTGTGTGTGTGTGTGTGTGTCTTGTGCTTCCTCAGACCTTTCTCGCTTCTGAGCTTGGTGGCCTGTTCCCTCCATCTCTCCGAACCTGGCTTCGCCTGTCCCTTT	15	10
C8orf12	8	ENSG00000184608	BGN	X	ENSG00000182492|ENST00000370204	TTCAGAATATGGGATGGGCTTTCCTGCATGGGTTCAAGGATGTTTATGGCATGTTCTCTGTCGTGTGTGTGTGTGTGGGGGTGTGTGTGTGTGTGTGTGTGTCTTGTGCTTCCTCAGACCTTTCTCGCTTCTGAGCTTGGTGGCCTGTTCCCTCCATCTCTCCGAACCTGGCTTCGCCTGTCCCTTTCACTCCACACCCTCTGGCCTTCTGCCTTGAGCTGGGACTGCTTTCTGTCTGTCCG	315	15
COL1A1	17	ENSG00000108821|ENST00000225964	ACTA2	10	ENSG00000107796|ENST00000224784	CACCAGCAGGGCCAGGAGGACCAATGGGGCCAGTCAGACCACGGACGCCATCTTTGCCAGGAGAGCCATCAGCACCTTTGGGACCAGCATCACCTCTGTCACCCTTAGGCCCTGGAAGACCAGCT|GCACCACTATGTACCCTGGCATTGCCGACCGAATGCAGAAGGAGATCACGGCCCTAGCACCCAGCACCATGAAGATCAAGATCATTGCCCCTCCGGAGCGCAAATACTCTGTCTGGATCGG	8	10
COL1A1	17	ENSG00000108821|ENST00000225964	FN1	2	ENSG00000115414|ENST00000345488	AGGAGGGCCGCCGGGGCCCTGGGGTCCAGAGGGGCCTCGGGCACCAGGGAAGCCAGGAGCACCAGCAATACCAGGAGCACCATTGGCACCTTTAGCACCAGGCTGTCCATCAGCACCAGGGTTTCCAGCAGGGCCAGCAGCACCAGCAG|TACGGCCACCAAGAAGTGACTCGCTTTGACTTCACCACCACCAGCACCAGCACACCTGTGACCAGCAACACCGTGACAGGAGAGACGACTCC	4	27
COL1A1	17	ENSG00000108821|ENST00000510710	LGALS1	22	ENSG00000100097|ENST00000215909	GGTCAATCCAGTACTCTCCACTCTTCCAGTCAGAGTGGCACATCTTGAGGTCACGGCAGGTGCGGGCGGGGTTCTTGCGGCTGCCCTCTGGGCTCCGGATGTTCTCGATCTGCTGGCTCAGGCTCT|CTCGGGTGGAGTCTTCTGACAGCTGGTGCGCCTGCCCGGGAACATCCTCCTGGACTCAATCATGGCTTGTGGTCTGGTCGCCAGCAACCTGAATCTCAAACCTGGAGAGTGCCTTCGAG	32	20
COL1A1	17	ENSG00000108821|ENST00000225964	MYH9	22	ENSG00000100345|ENST00000477189	GGGCCCATGGGACCAGGGGGACCACGTTCACCACTTGCTCCAGAGGGACCTTGTTTGCCAGGTTCACCAGAGGGGCCAGGAAGACCAGGGAAGCCTCTCTCTCCTCTCTGACCAGGCAGGCCGACCACACCACGCTGT|CCAAAAGGTGTCCCATCTCTTGGGTATCAATGTGACCGATTTCACCAGAGGAATCCTCACCCCGCGCATCAAGGTGGGACGGGATTACGTCCAGAAGGCGCAGACTAAAGAGCAG	8	8
COL1A1	17	ENSG00000108821|ENST00000225964	SERPINH1	11	ENSG00000149257|ENST00000421448	CGCCATACTCGAACTGGAATCCATCGGTCATGCTCTCGCCGAACCAGACATGCCTCTTGTCCTTGGGGTTCTTGCTGATGTACCAGTTCTTCTGGGCCACACTGGGCTGAGAAATTCCACCACAAGATGGTGGACAACCGTGGCTTCATGGTGACTCGGTCCTATACCGTGGGTGTCATGATGATGCACCGGACAGGCCTCTACAACTACTACGACGACGAGAAG	3	8
COL1A1	17	ENSG00000108821|ENST00000225964	TUBA1C	12	ENSG00000167553	AGCCAATCCAGGGGGGCCCATGGGACCAGGGGGACCACGTTCACCACTTGCTCCAGAGGGACCTTGTTTGCCAGGTTCACCAGAGGGGCCAGGAAGACCAGGGAAGCCTCTCTCTCCTCTCTGACCAGGCAGGCCGACCACACCACG|CTGGAGCACTCTGATTGTGCCTTCATGGTAGACAATGAGGCCATCTATGACATCTGTCGTAGAAACCTCGATATCGAGCGCCCAACCTACACTAACCTTAACC	4	13
COL1A2	7	ENSG00000164692|ENST00000297268	AC004448.5	17	ENSG00000235979	AGTTCGGCCAACTGGACCTTGGTCACCACGAGGACCACGAAGCCCTTCTTTCCCAGCAGGACCAGGGGGACCAGGAGGGCCAGAAATACCAGAGGGTCCTGGGGGACCAGTCCGTCCAGCAGCACCAGGGAAACCAGTCATACCAGGGGGGCCTCTCTCAAGGATGAGGTTTTGAAGATTATGCCAGTGCAGAAGCAGACCCGTGCCGGCCAGCGCACCAGGTTCAAGGCATTTGTTGCTATCGGGGACTACAACGGCC	5	11
COL1A2	7	ENSG00000164692|ENST00000469732	AC107016.1	12	ENSG00000111057	GGGTAACCGCGCTCTCCCTTGTGTCCGGGTTGACCATCGCGACCTGGGGGACCATCGTTCCCAGGGTTGCCATCACGACCAGCTTCACCAGGAGCACCGTTGACTCCAGGACTACCCACAGCACCAGGAGGACCACGGGCCCCAGGAGGGCCGGCAATGCC|TGAGTCCTGTCCTTTCTCTCTCCCCGGACAGCATGAGCTTCACCACTCGCTCCACCTTCTCCACCAACT	7	22
COL1A2	7	ENSG00000164692|ENST00000473573	ACTB	7	ENSG00000075624|ENST00000480301	CTCGGCTTCCAATAGGACCAGTAGGACCGGCAGCACCACTCTCACCTGGGGGACCGCGTTCCCCTCTTGGACCAGCAGGACCAGGGAGACCAAA|CTCACCCTGAAGTACCCCATCGAGCACGGCATCGTCACCAACTGGGACGACATGGAGAAAATCTGGCACCACACCTTCTACAATGAGCTGCGTGTGGCTCCCGAGGAGCACCCCGTGCTGCTGACCGAGGCCCCCCTGAACCCCAAGGCCAAC	6	11
COL1A2	7	ENSG00000164692|ENST00000297268	ACTN4	19	ENSG00000130402|ENST00000440400	CCAGGTTCACCCACAGCACCAGCAACACCTGGTAGACCACGTTCACCTCTCGAGCCAGGGAGACCCAGAATACCAGGAGCACCAAGAAGACCCTGAGGACCTGGAGTGCCAGGAGGTCCAGCAG|CACCAGCTCATCCAGGAGGCCCTCATCTTCGACAACAAGCACACCAACTATACCATGGAGCACATCCGCGTGGGCTGGGAGCAGCTGCTCACCACCATTGCCCGC	12	8
COL1A2	7	ENSG00000164692|ENST00000473573	ACTN4	19	ENSG00000130402|ENST00000440400	ATCACCACGACTTCCAGCAGGACCGGGGGGACCATTTGGACCAGCTGGGCCAGCAGCTCCAACGGGGCCTGTGGGACCAACAACACCGTTTTCACCCTTAGGCCCTTTGGCTCCTCTTTCTCCTTTAGCACCAGGTTGACC|AGCAGCACCAGCTCATCCAGGAGGCCCTCATCTTCGACAACAAGCACACCAACTATACCATGGAGCACATCCGCGTGGGCTGGGAGCAGCTGCTCACCACCATTGCCC	20	10
COL1A2	7	ENSG00000164692|ENST00000297268	ATN1	12	ENSG00000111676|ENST00000396684	GTCACCTGTGGCTCCAGCAGGACCAGGGGCACCTACAGCACCAGGAGCACCACGAGCACCATCTCTGCCAGGGTTACCAATTTCACCTCTGAGACCAGGTTCACCCTTTTCTCCCTTGCCTCCAGGTATGCCAGCAGCACCCCTCGACAGCCAGAGGCTAGCTTTGAACCCCATCCTTCTGTGACACCCACTGGATATCATGCTCCCATGGAGCCCCCCACATCTCG	6	9
COL1A2	7	ENSG00000164692|ENST00000481570	COL1A1	17	ENSG00000108821|ENST00000225964	CCAAGGACAAGAAACACGTCTGGCTAGGAGAAACTATCAATGCTGGCAGCCAGTTTGAATATAATGTAGAAGGAGTGACTTCCAAGGAAATGGCTACCCAACTTGCCTTCATGCGCCTGCTGGCCAACTATGCCTCTCAGAACATCACCTACCACTGCAAGAACAGCGTGGCCTACATGGACCAGCAGACTGGCAACCTCAAGAAGGCCCTGCTCCTCCAGGGCTCCAACGAGATCGAGATCCG	55	11
COL1A2	7	ENSG00000164692|ENST00000297268	COL1A1	17	ENSG00000108821|ENST00000225964	CCCTGGGTCACCGGCGGAGGTATCACCTGGCGGGCGCGGGCATGCAGTCGTGGCCAGTACCTCCAACTTAGCCGAAA|CCTCCTGGGCCTCAGGGTGCTCGAGGATTGCCCGGAACAGCTGGCCTCCCTGGAATGAAGGGACACAGAGGTTTCAGTGGTTTGGATGGTGCCAAGGGAGATGCTGGTCCTGCTGGTCCTAAGGGTGAGCCTGGCAGCCCTGGTGAAAATGG	7	14
COL1A2	7	ENSG00000164692|ENST00000297268	COL1A1	17	ENSG00000108821|ENST00000225964	CCGGCGGAGGTATCACCTGGCGGGCGCGGGCATGCAGTCGTGGCCAGTACCTCCAACTTAGCCGAAACC|CCCTGGTGCTCCTGGTGCTCCTGGTGCCCCTGGCCCCGTTGGCCCTGCTGGCAAGAGTGGTGATCGTGGTGAGACTGGTCCTGCTGGTCCCACCGGTCCTGTCGGCCCTGTTGGCGCCCGTGGCCCCGCCGGACCCCAAGGC	9	17
COL1A2	7	ENSG00000164692|ENST00000297268	COL1A1	17	ENSG00000108821|ENST00000225964	CCTGGGTCACCGGCGGAGGTATCACCTGGCGGGCGCGGGCATGCAGTCGTGGCCAGTACCTCCAACTTAGCCGAAA|CCTCCTGGCTTCCCTGGTGCTGTTGGTGCTAAGGGTGAAGCTGGTCCCCAAGGGCCCCGAGGCTCTGAAGGTCCCCAGGGTGTGCGTGGTGAGCCTGGCCCCCCTGGCCCTGCTGGTGCTGCTGGCCCTGCTGGAAACCCTGGTGCTGATG	11	28
COL1A2	7	ENSG00000164692|ENST00000394405	COL3A1	2	ENSG00000168542|ENST00000304636	CCTGGGTCACCGGCGGAGGTATCACCTGGCGGGCGCGGGCATGCAGTCGTGGCCAGTACCTCCAACTTAGCCGAAACC|TCCTGCTGGTTCCCGAGGTGCTCCTGGTCCTCAAGGCCCACGTGGTGACAAAGGTGAAACAGGTGAACGTGGAGCTGCTGGCATCAAAGGACATCGAGGATTCCCTGGTAATCCAGGTGCCCCAGGTTCTCCAG	9	12
COL1A2	7	ENSG00000164692	COL6A3	2	ENSG00000163359|ENST00000491769	GGCGGAGGTATCACCTGGCGGGCGCGGGCATGCAGTCGTGGCCAGTACCTCCAACTTAGCCGAAACC|TCCTGCTGCATGACCTATCAGTATGGTGCTAATGTGTCTGTGGACCCTCGCTCTCTGTCTCCAGGCAGTTCTCTCGAATACTTTGAATGTTGTGTAACAGTTAGCCACTGCTGGTGTTTATGTGAACATTCCTATCAATCCAAA	5	11
COL1A2	7	ENSG00000164692|ENST00000469732	COL6A3	2	ENSG00000163359|ENST00000295550	CGGCAATGCCAAGAGGACCAGGTTCACCCACAGCACCAGCAACACCTGGTAGACCACGTTCACCTCTCGAGCCAGGGAGACCCAGAATACCAGGAGCACCAAGAAGACCCTGAGG|ACCTGGAGAAACTGGGAAGAATGGTGGCTTTGGCCGAAGGGGACCCCCCGGAGCTAAGGGCAACAAGGGCGGTCCTGGCCAGCCGGGCTTTGAGGGAGAGCAGGGGACCAGAGG	5	16
COL1A2	7	ENSG00000164692	COL6A3	2	ENSG00000163359|ENST00000491769	GTCACCGGCGGAGGTATCACCTGGCGGGCGCGGGCATGCAGTCGTGGCCAGTACCTCCAACTTAGCCGAAACCTCCTGCTGCCG|TGGTGCTCCTGGAGAACGAGGCAGAACCGGTCCACTGGGAAGAAAGGGTGAGCCCGGAGAGCCAGGACCAAAAGGAGGAATCGGGAACCGGGGCCCTCGTGGGGAGACGGGAGATGACGGGAGAGACGGAGTTGGCAGTGAAGGACGC	9	18
COL1A2	7	ENSG00000164692|ENST00000297268	EEF2	19	ENSG00000167658|ENST00000445244	CCGGTCACCTGTGGCTCCAGCAGGACCAGGGGCACCTACAGCACCAGGAGCACCACGAGCACCATCTCTGCCAGGGTTACCAATTTCACCTCTGAGACCAGGTTCACCCTTTTCTCCCTTGCCTCCAGGTATGCCAGCAGCACCCCTCTCTCCTGGGAGTCCACTAGGACCAGATGGACCAGCAGTG|CCCACAGCACCACGTCCTCGAATTCTCAGACGACACCTGGAGACTGTCCCG	29	18
COL1A2	7	ENSG00000164692|ENST00000469732	EEF2	19	ENSG00000167658	TCTCCCTTGTGTCCGGGTTGACCATCGCGACCTGGGGGACCATCGTTCCCAGGGTTGCCATCACGACCAGCTTCACCAGGAGCACCGTTGACTCCAGGACTACCCACAGCACCAGGAGGACCACGGGCCCCAGGAGGGCCGGCAATGCCAAGAGGACCAGGTT|CACCCACAGCACCACGTCCTCGAATTCTCAGACGACACCTGGAGACTGTCCCGACACAGCGACGCTCCCCTGAGAGGTTTCTGGGGCCCGCT	85	46
COL1A2	7	ENSG00000164692|ENST00000297268	FN1	2	ENSG00000115414|ENST00000357009	GGGGCCTCCATCACCACGACTTCCAGCAGGACCGGGGGGACCATTTGGACCAGCTGGGCCAGCAGCTCCAACGGGGCCTGTGGGACCAACAACACCGTTTTCACCCTTAGGCCCTTTGGCTCCTCTTTCTCCTTTAGCACCAGGTTGACCAG|CAGCACCAGCACACCTGTGACCAGCAACACCGTGACAGGAGAGACGACTCCCTTTTCT	35	35
COL1A2	7	ENSG00000164692|ENST00000469732	FN1	2	ENSG00000115414|ENST00000265313	CCGCGCTCTCCCTTGTGTCCGGGTTGACCATCGCGACCTGGGGGACCATCGTTCCCAGGGTTGCCATCACGACCAGCTTCACCAGGAGCACCGTTGACTCCAGGACTACCCACAGCACCAGGAGGACCACGGGCCCCAGGAGGGCCGGCAATGCCAAGAGGACCAGGTTCACCCA|CAGCACCAGCACACCTGTGACCAGCAACACCGTGACAGGAGAGACGACTCCCTTTTCTCC	37	56
COL1A2	7	ENSG00000164692|ENST00000297268	FN1	2	ENSG00000115414|ENST00000357009	CACCGTTTTCACCCTTAGGCCCTTTGGCTCCTCTTTCTCCTTTAGCACCAGGTTGACCAGCAGCACCAGCAGGACCAGCAAATCCATTGGGGCCAGCAGGACCGACCTCACCACGTTCACCAGGGCTTCCCCGAGGACCAGCAGGACCAGCAGGACCAGCAG|TACGGCCACCAAGAAGTGACTCGCTTTGACTTCACCACCACCAGCACCAGCACACCTGTGACCAGCAACACCGTGACAGGAGAGACGACTCCCTTTT	22	73
COL1A2	7	ENSG00000164692|ENST00000469732	FN1	2	ENSG00000115414|ENST00000265313	CGGCAATGCCAAGAGGACCAGGTTCACCCACAGCACCAGCAACACCTGGTAGACCACGTTCACCTCTCGAGCCAGGGAGACCCAGAATACCAGGAGCACCAAGAAGACCCTGAGGACCTGGAGTGCCAGGAGGTCCAGCAGTACCAGCCTCCAAGAAGTGACTCGCTTTGACTTCACCACCACCAGCACCAGCACACCTGTGACCAGCAACACCGTGACAGGAGAGACGACTCCCT	5	76
COL1A2	7	ENSG00000164692|ENST00000488298	FSCN1	7	ENSG00000075618|ENST00000340250	CTGGGGGTCCAGAAGGACCTCGGCTTCCAATAGGACCAGTAGGACCGGCAGCACCACTCTCACCTGGGGGACCGCGTTCCCCTCTTGGACCAGCAGGACCAGGGAGACCAAACTCACCATGGAGACC|TTCCAGCTGGAGATCGACCGCGACACCAAAAAGTGTGCCTTCCGTACCCACACGGGCAAGTACTGGACGCTGACGGCCACCGGGGGCGTGCAG	5	13
COL1A2	7	ENSG00000164692|ENST00000297268	GPRC5A	12	ENSG00000013588|ENST00000014914	AGGGTTACCAATTTCACCTCTGAGACCAGGTTCACCCTTTTCTCCCTTGCCTCCAGGTATGCCAGCAGCACCCCTCTCTCCTGGGAGTCCACTAGGACCAGATGGACCAGCAGTGCCCACAGCACCAACCACACCAGGTTCACCCTT|CTCTTCTTGCACTGTCCCCAAACTTGCTGTCAATTCCGAGATCTAATCTCCCCCTACGCTCTGCCAGGAATTCTTTCAGACCTCACTAGCACAAG	3	10
COL1A2	7	ENSG00000164692|ENST00000473573	HLA-C	6	ENSG00000204525|ENST00000470363	GGCTCCTCTTTCTCCTTTAGCACCAGGTTGACCAGCAGCACCAGCAGGACCAGCAAATCCATTGGGGCCAGCAGGACCGACCTCACCACGTTCACCAGGGCTTCCCCGAGGACCAGCAGGACCAGCAGGACCAGCAG|GAGATGGAACCTTCCAGAAGTGGGCAGCTGTGGTGGTGCCTTCTGGACAAGAGCAGAGATACACGTGCCATATGCAGC	7	10
COL1A2	7	ENSG00000164692|ENST00000478215	MT2A	16	ENSG00000125148|ENST00000245185	GGAAGACCTCTGGGCCCCTTTTCACCGGGCTCTCCCTTATCGCCACGAATGCCTTGTGGGCCACTAGGACCTCTTGGGCCAACAGCACCAGCAGGACCAACAGGACCAGAAGGACCAGTTTCACCACG|CCTCCTCCAAGTCCCAGCGAACCCGCGTGCAACCTGTCCCGACTCTAGCCGCCTCTTCAGCTCGCCATGGATCCCAACTGCTCCTGCGCCGCCGGTGAC	3	12
COL1A2	7	ENSG00000164692|ENST00000469732	MYH9	22	ENSG00000100345|ENST00000472210	GGACCACGGGCCCCAGGAGGGCCGGCAATGCCAAGAGGACCAGGTTCACCCACAGCACCAGCAACACCTGGTAGACCACGTTCACCTCTCGAGCCAGGGAGACCCAGAATACCAG|GAGCACCTGAAGACCGATCTCCTGTTGGAGCCGTACAACAAATACCGCTTCCTGTCCAATGGACACGTCACCATCCCCGGGCAGCAGGACAAGGACATGTTCCAG	3	9
COL1A2	7	ENSG00000164692|ENST00000297268	PABPC1	8	ENSG00000070756|ENST00000347137	TCCATCAGGACCTGGAGCACCCCGAGCACCAGCAAGACCAGCATGACCTTTATCACCGTTTTTGCCAGGATCACCAGTGGGGCCTTTGGGTCCAGGGAATCCAATGT|CGCCAGGCTCACCTCACTAACCAGTATATGCAGAGAATGGCAAGTGTACGAGCTGTTCCCAACCCTGTAATCAACCCCTACCAGCCAGCACCTCCTTCAGGTTACTTCATGGCAGCTATCCCACAGACTCAGAACCGTGC	7	8
COL1A2	7	ENSG00000164692|ENST00000469732	TGFBI	5	ENSG00000120708|ENST00000398813	ACGGGCCCCAGGAGGGCCGGCAATGCCAAGAGGACCAGGTTCACCCACAGCACCAGCAACACCTGGTAGACCACGTTCACCTCTCGAGCCAGGGAGACCCAGAATACCAGGAGCACCAAGAAGACCCTGAG|GACCTGCTGAACAACCACATCTTGAAGTCAGCTATGTGTGCTGAAGCCATCGTTGCGGGGCTGTCTGTAGAGACCCTGGAGGGCACGACACTGGAGGTGGGCTGCAGCGGGGAC	9	33
COL5A1	9	ENSG00000130635|ENST00000355306	HNRNPA2B1	7	ENSG00000122566|ENST00000356674	AGGGGTCGTAGTAGTTCTCGTCAAGGTTCCGGATCGTTTCCTCAGTGAACTCCCCCTCCAAGTCATCCGCACCTTCCCCTGGAGGCGGAGCTGGATTGGAGGAGTTGGAGGTGTCGGCGGTGCTGGTGGGA|ATTTCGGACCAGGACCAGGAAGTAACTTTAGAGGAGGATCTGATGGATATGGCAGTGGACGTGGATTTGGGGATGGCTATAATGGGTATGGAGGAGGACCTGGAGGTGGCAATTTTGGAGGTAGC	3	12
COL6A3	2	ENSG00000163359|ENST00000347401	COL1A2	7	ENSG00000164692|ENST00000461525	GTAAAATGAATGACCACCTTCACGCTGTCCGGCGAGGACTGTCTGAACTTGTTCAGGTAGACCTTCAGGGTGTCCTCCGTGAGGACGTAGGGGTGCTGGCTGCGCATGTTCCGGAGGCAAGGGAGAAAAGGGTGAACCTGGTCTCAGAGGTGAAATTGGTAACCCTGGCAGAGATGGTGCTCGTGGTGCTCCTGGTGCTGTAGGTGCCCCTGGTCCTGCTGGAGCCACA	4	14
CTD-2139B15.2	5	ENSG00000248223	COL1A1	17	ENSG00000108821|ENST00000513928	GCAAAGTTCTTCAAAGCCACATCATCGCGGTCAAAGTAGTAAGACATGGACAGGTAAACGCAGGAGGCGTAGAGCTCCAGGTTGATCTGGCGGTT|GAAGGCGGCAAAGGTCCCCGTGGTGAGACTGGCCCTGCTGGACGTCCTGGTGAAGTTGGTCCCCCTGGTCCCCCTGGCCCTGCTGGCGAGAAAGGATCCCCTGGTGCTGATGGTCCTGCTGGTGCTCCTGGTACTCCCGGGCCTCAAGGTATTGCTGGAC	5	21
CTD-2139B15.2	5	ENSG00000248223	YBX1	1	ENSG00000065978|ENST00000318612	CGCGGTCAAAGTAGTAAGACATGGACAGGTAAACGCAGGAGGCGTAGAGCTCCAGGTTGATCTGGCGGTTGATGGCGGCCT|CAGGTCCTGGTGGTGTTCCAGTTCAAGGCAGTAAATATGCAGCAGACCGTAACCATTATAGACGCTATCCACGTCGTAGGGGTCCTCCACGCAATTACCAGCAAAATTACCAGAATAGTGAGAGTGGGGAAAAGAAC	5	8
EEF1A1	6	ENSG00000156508|ENST00000488500	AC137834.2	12	ENSG00000123384|ENST00000243077	TTCCTCATATCTCTTCTGGCTGTAGGGTGGCTCAGTGGAATCCATTTTGTTAACACCGACAATTAGTTGTTTCACACCCAGTGTGTAAGCCAGAAGGGCATGCTCTCGGGTCTGCCCATTCTTGGAGATACCAGCTTCAAATGCACCAACACCAACCGCTGTATTCCCGGCATCTTCCGCTGCAATGGGCAGGACAACTGCGGAGATGGGGAGGATGAGAGGGACTGCCCCGAGGTGACC	3	9
EEF1A1	6	ENSG00000156508|ENST00000309268	ACTA2	10	ENSG00000107796|ENST00000458208	ACCGCAACTGTCTGTCTCATATCACGAACAGCAAAGCGACCCAAAGGTGGATAGTCTGAGAAGCTCTCAACACACATGGGCTTGCCAGGAACCATATCAACAAT|GGCATCATCACCAACTGGGACGACATGGAAAAGATCTGGCACCACTCTTTCTACAATGAGCTTCGTGTTGCCCCTGAAGAGCATCCCACCCTGCTCACGGAGGCACCCCTGAACCCCAAGGCCAACCGGG	8	18
EEF1A1	6	ENSG00000156508|ENST00000488500	ATN1	12	ENSG00000111676|ENST00000396684	GTGGAATCCATTTTGTTAACACCGACAATTAGTTGTTTCACACCCAGTGTGTAAGCCAGAAGGGCATGCTCTCGGGTCTGCCCATTCTTGGAGATACCAGCTTCAAATTCACCAACACCAG|CAGCAACAGCAACAGCAGCAGCAGCAGCAGCAGCAGCAGCAGCAGCAGCAGCAGCAGCATCACGGAAACTCTGGGCCCCCTCCTCCTGGAGCATTTCCCCACCCACTGGAGGGCGGTAGCTCCCACCACGCACACCCT	8	11
EEF1A1	6	ENSG00000156508|ENST00000490569	PABPC1	8	ENSG00000070756|ENST00000318607	CACCGCAACTGTCTGTCTCATATCACGAACAGCAAAGCGACCCAAAGGTGGATAGTCTGAGAAGCTCTCAACACACATGGGCTTGCCAGGAACCATATCAACA|ATGGCAGCTATCCCACAGACTCAGAACCGTGCTGCATACTATCCTCCTAGCCAAATTGCTCAACTAAGACCAAGTCCTCGCTGGACTGCTCAGGGTGCCAGACCTCATCCATTCCAAA	7	8
EEF1A1	6	ENSG00000156508|ENST00000488500	TGFBI	5	ENSG00000120708|ENST00000508767	GTGGAATCCATTTTGTTAACACCGACAATTAGTTGTTTCACACCCAGTGTGTAAGCCAGAAGGGCATGCTCTCGGGTCTGCCCATTCTTGGAGATACCAGCTTCAAAT|TCATCTCCACCATCACCAACAACATCCAGCAGATCATTGAGATCGAGGACACCTTTGAGACCCTTCGGGCTGCTGTGGCTGCATCAGGGCTCAACACGATGCTTGAAGGTAACGGCCAGTACACGCTTTTGGCCCCGACCAA	16	38
EEF1A1	6	ENSG00000156508|ENST00000358190	VIM	10	ENSG00000026025|ENST00000497849	AGACCGTTCTTCCACCACTGATTAAGAGTGGGGTGGCAGGTATTAGGGATAATATTCATTTAGCCTTCTGAGCTTTCTGGGCAGACTTGGTGACCTTGCCAGCTCCAGCAGCCTTCTTGTCCACTGCTTTGATG|ACACCCACCGCGCCCTCGTTCGCCTCTTCTCCGGGAGCCAGTCCGCGCCACCGCCGCCGCCCAGGCCATCGCCACCCTCCGCAGCCATGTCCACCAGGTCCGTGTC	13	12
EIF2AK4	15	ENSG00000128829	EEF1A1	6	ENSG00000156508|ENST00000491404	GTGAAAGCAGGAAATGTATGCCCTTTACTGTGCTGCTGTTGCTGCTGTTGTTGCTGCTG|GTGTTGGTGAATTTGAAGCTGGTATCTCCAAGAATGGGCAGACCCGAGAGCATGCCCTTCTGGCTTACACACTGGGTGTGAAACAACTAATTGTCGGTGTTAACAAAATGGATTCCACTGAGCCACCCTACAGCCAGAAGAGATATGAGGAAATTGTTAAGGA	6	13
FLNA	X	ENSG00000196924|ENST00000344736	ACTB	7	ENSG00000075624|ENST00000331789	TTGGGCACGTGCTCGCCACCAAAGCGCACACAGATGACGTATTTGCCCGGCTGGGGGGCCGTGTAGAAGATGTCGAAAGTGCCGTCCTCATTCTCCACCACGTCCACATCCACCTCTGAGCCATCAGGCGTGCACACGGTGCACGTCACTTT|GCCTTTGCCGATCCGCCGCCCGTCCACACCCGCCGCCAGCTCACCATGGATGATGATATCGCCGCGCTCGTCGTCGACAACGG	10	23
FLNA	X	ENSG00000196924	COL1A1	17	ENSG00000108821|ENST00000225964	GGACGCCCTCCATGGTGGGCTGGTAGCTGCAGCGGTATGTGCTGTCGCCCCGGGCCTCCAGCTGAGGCTCTACCGTGCCCTTCTGTCCCATGGGGTCCTGGATCACAACCTCGACCTCGCCCGTGCCAGCTCCTGCC|GTGACCTCAAGATGTGCCACTCTGACTGGAAGAGTGGAGAGTACTGGATTGACCCCAACCAAGGCTGCAACCTGGATGCCATCAAAGTCTTCTGCAACATGGAG	7	13
FLNA	X	ENSG00000196924|ENST00000420627	COL6A2	21	ENSG00000142173|ENST00000310645	AGCCCGTTACCAATGCGCGAGAGGCCATGCAGCAGGCGGATGACTGGCTGGGCATCCCCCAGGTGATCACCCCCGAGGAGATTGTGGACCCCAACGTGGACGAGCACTCTGTCATGACCTACCTGTCCCAGTTCCCC|TGGCCTGGCTGGCAAGAACGGGACCGATGGACAGAAGGGCAAGCTGGGGCGCATCGGACCTCCTGGCTGCAAGGGAGACCCTGGA	4	13
FTH1	11	ENSG00000167996|ENST00000406545	MUTED	6	ENSG00000188428	CATGGACAGGTAAACGTAGGAGGCGTAGAGCTCCAGGTTGATCTGGCGGTTGATGGCGGCCTCTGAGTCCTGGTGGTAGTTCTGGCGCACCTGCGAGGTGGACGCGGTCGTCATGGCGGCGACTAAGGAGAGGCGGC|GGCGGCGGCGGCGGCGGCGGACGGGCCCCCCGCGGCAGACGGCGAGGACGGACAGGACCCGCACAGCAAGCACCTGTACACGGCCGACATGTTCACGCACGGGATCCAGAGCGCCG	4	11
GAPDH	12	ENSG00000111640|ENST00000448046	ATP5B	12	ENSG00000110955	ATCCACAGTCTTCTGGGTGGCAGTGATGGCATGGACTGTGGTCATGAGTCCTTCCACGATACCAAAGTTGTCATGGATGACCTTGGCCAGGGGTGCTAAGCAGTTGGTGGTGCAGGAGGCATTGCTGATGATCTTGGAGTTAATCAACAATGTCGCCAAAGCCCATGGTGGTTACTCTGTGTTTGCTGGTGTTGGTGAGAGGACCCGTGAAGG	3	15
GAPDH	12	ENSG00000111640|ENST00000229239	COL1A2	7	ENSG00000164692|ENST00000297268	CCACAGTTTCCCGGAGGGGCCATCCACAGTCTTCTGGGTGGCAGTGATGGCATGGACTGTGGTCATGAGTCCTTCCACGATACCAAAGTTGTCATGGATGACCTTGGCCAGGGGTGCTAAGCAGTTGGTGGTGGTTATGACTTTGGTTACGATGGAGACTTCTACAGGGCTGACCAGCCTCGCTCAGCACCTTCTCTCAGACCCAAGGACTATGAAGTTGATGCTACTCTGAAGTCTC	3	23
GAPDH	12	ENSG00000111640	COL1A2	7	ENSG00000164692|ENST00000297268	TTCAAGGGGTCTACATGGCAACTGTGAGGAGGGGAGATTCAGTGTGGTGGGGGACTGAGTGTGGCAGGGACTCCCCAGCAGTGAGGGTCTCTCTCTTCCTCTTGTGCTCTTGCTGGGGCTGG|TGGTCAACCTGGTGCTAAAGGAGAAAGAGGAGCCAAAGGGCCTAAGGGTGAAAACGGTGTTGTTGGTCCCACAGGCCCCGTTGGAGCTGCTGGCCCAGCTGGTCCAAATGGTCCCCCCGGTCCTGCTGGAAGTCGTG	32	33
GAPDH	12	ENSG00000111640|ENST00000396859	COL6A1	21	ENSG00000142156	CGGAGGGGCCATCCACAGTCTTCTGGGTGGCAGTGATGGCATGGACTGTGGTCATGAGTCCTTCCACGATACCAAAGTTGTCATGGATGACCTTGGCCAGGGGTGCTAAGCAGTTGGTGGTGCAGTACAGCGGCACGGGCCAGCAGCGCCCAGAGCGGGCGTCGCTGCAGTTCCTGCAGAACTACACGGCCCTGGCCAGTGCCGTCGATGCCATGGACTTTATCAACG	5	13
GAPDH	12	ENSG00000111640|ENST00000458000	EEF2	19	ENSG00000167658|ENST00000309311	ATGAGGTCCACCACCCTGTTGCTGTAGCCAAATTCGTTGTCATACCAGGAAATGAGCTTGACAAAGTGGTCGTTGAGGGCAATGCCAGCCCCAGCGTCAAAGGTGG|TGGACTGCGTGTCAGGCGTGTGCGTGCAGACGGAGACAGTGCTGCGGCAGGCCATTGCCGAGCGCATCAAGCCTGTGCTGATGATGAACAAGATGGACCGCGCCCTGCTGGAGCTGCAGCTGGAGCCCGAGG	9	10
GAPDH	12	ENSG00000111640|ENST00000229239	FLNA	X	ENSG00000196924|ENST00000420627	CCACCACCCTGTTGCTGTAGCCAAATTCGTTGTCATACCAGGAAATGAGCTTGACAAAGTGGTCGTTGAGGGCAATGCCAGCCCCAGCGTCAAAGGTGGAGGAG|ACGGTGATCACTGTGGACACTAAGGCGGCAGGCAAAGGCAAAGTGACGTGCACCGTGTGCACGCCTGATGGCTCAGAGGTGGATGTGGACGTGGTGGAGAATGAGGACGGCACTTTCGACATCTTCTACACGGCCCCCCAGCCGGGCAA	7	27
HAUS7	X	ENSG00000213397	CALM2	2	ENSG00000143933|ENST00000272298	GGCGCCAGGCGCAGGCTGACTAGTTGGCGGGCTGGGGTGGTGGGCCGTCCGCACGTCTATCTGTCCGGTGTGTCCGGCGGACCGAAAGCAGCTACTCACTCCTGGGCAGTTTGTGGAGAGAG|CGAGCTGAGTGGTTGTGTGGTCGCGTCTCGGAAACCGGTAGCGCTTGCAGCATGGCTGACCAACTGACTGAAGAGCAGATTGCAGAATTCAAA	7	17
HAUS7	X	ENSG00000213397	COL1A1	17	ENSG00000108821|ENST00000225964	GTTGGCGGGCTGGGGTGGTGGGCCGTCCGCACGTCTATCTGTCCGGTGTGTCCGGCGGACCGAAAGCAGCTACTCACT|CCTGGTCAGAGAGGAGAGAGAGGCTTCCCTGGTCTTCCTGGCCCCTCTGGTGAACCTGGCAAACAAGGTCCCTCTGGAGCAAGTGGTGAACGTGGTCCCCCTGGTCCCATGGGCCCCCCTGGATTGGCTGGACCCCCTGGTGAATCTGGACGTGAG	6	16
IFFO1	12	ENSG00000010295	ANXA2	15	ENSG00000182718|ENST00000421017	GTACATGACAAGGTGCGGCTCCCTAGGCCCCTCCCCTCTTCAAGGGGTCTACATGGCAACTGTGAGGAGGGGAGATTCAGTGTGGTGGGGGACTGAAGCCCGACACGGCCTGAGCGTCCAGAAATGGTGCTCACCATGCTTCCAGCTAACAGGTCTAGAAAACCAGCTTGCGAATAACAGTCCCCGTGGCCATCCCTGTGAGGGTGACGTTAGCATTACCCCCAA	3	16
IFFO1	12	ENSG00000010295	COL1A1	17	ENSG00000108821|ENST00000225964	GGGAGATTCAGTGTGGTGGGGGACTGAGTGTGGCAGGGACTCCCCAGCAGTGAGGGTCTCTCTCTTCCTCTTGTGCTCT|TGCTGGTCCTGCTGGTCCTAAGGGTGAGCCTGGCAGCCCTGGTGAAAATGGAGCTCCTGGTCAGATGGGCCCCCGTGGCCTGCCTGGTGAGAGAGGTCGCCCTGGAGCCCCTGGCCCTGCTGGTGCTCGTGGAAATGATGGTGCT	7	17
IFFO1	12	ENSG00000010295	COL1A2	7	ENSG00000164692|ENST00000297268	CCCCTCTTCAAGGGGTCTACATGGCAACTGTGAGGAGGGGAGATTCAGTGTGGTGGGGGACTGAGTGTGGCAGGGACTCCCCAGCAGTGAGGGTCTCTCTCTTCCTCTTGTGCTCTTG|CTGGTCCTGCAGGTGCTCGTGGTCCAGCTGGCCCTCCTGGCAAGGCTGGTGAAGATGGTCACCCTGGAAAACCCGGACGACCTGGTGAGAGAGGAGTTGTTGGACCACAGGGTGCTCGTGGTTTCCCTGGAACTCCTGGACTTCC	4	9
IFFO1	12	ENSG00000010295	COL1A2	7	ENSG00000164692|ENST00000297268	CAAGGGGTCTACATGGCAACTGTGAGGAGGGGAGATTCAGTGTGGTGGGGGACTGAGTGTGGCAGGGACTCCCCAGCAGTGAGGGTCTCTCTCTTCCTCTTGTGCTCTTGCTGGGGCTGGTGGTCCAGGTCCTGATGGAAACAATGGTGCTCAGGGACCTCCTGGACCACAGGGTGTTCAAGGTGGAAAAGGTGAACAGGGTCCCCCTGGTCCTCCAGGCTTCCAGGGTCTGCCTGGCCCCTCAGGTCCC	3	35
IFFO1	12	ENSG00000010295	COL6A3	2	ENSG00000163359|ENST00000392004	GTTGAGGGCAATGCCAGCCCCAGCGTCAAAGGTGGAGGAGTGGGTGTCGCTGTTGAAG|CCAGAGGGGACCCGAATTGCGGTGGCTCAGTACAGCGATGATGTCAAGGTGGAGTCCCGTTTTGATGAGCACCAGAGTAAGCCTGAGATCCTGAATCTTGTGAAGAGAATGAAGATCAAGACGGGCAAAGCCCTCAACCTGGGCTACGCGCTGG	4	10
IFFO1	12	ENSG00000010295	EEF1A1	6	ENSG00000156508|ENST00000358190	GGGAGATTCAGTGTGGTGGGGGACTGAGTGTGGCAGGGACTCCCCAGCAGTGAGGGTCTCTCTCTTCCTCTTGTGCTCTT|CCTGGGGACAATGTGGGCTTCAATGTCAAGAATGTGTCTGTCAAGGATGTTCGTCGTGGCAACGTTGCTGGTGACAGCAAAAATGACCCACCAATGGAAGCAGCTGGCTTCACTGCTCAGGTGATTATCCTGAACCATCCAGGCCAAATAAGCGCCGG	14	11
IFFO1	12	ENSG00000010295	EEF1D	8	ENSG00000104529|ENST00000414831	CTTCAAGGGGTCTACATGGCAACTGTGAGGAGGGGAGATTCAGTGTG|TGGTGGAGGACGACAAGGTGGGGACAGACTTGCTGGAGGAGGAGATCACCAAGTTTGAGGAGCACGTGCAGAGTGTCGATATCGCAGCTTTCAACAAGATCTGAAGCCTGAGTGTGTGTACGTGCGCGCGTGCGTGAGGCCCTGCCACGATTAAAGACTGAG	25	25
IFFO1	12	ENSG00000010295	FN1	2	ENSG00000115414|ENST00000426059	GTTGAGGGCAATGCCAGCCCCAGCGTCAAAGGTGGAGGAGTGGGTGTCGCTGTTGAAGTCAG|AGGAGACCACATGAGACTGGTGGTTACATGTTAGAGTGTGTGTGTCTTGGTAATGGAAAAGGAGAATGGACCTGCAAGCCCATAGCTGAGAAGTGTTTTGATCATGCTGCTGGGACTTCCTATGTGGTCGGAGAAACGTGGGAGAAGCCCTACCAAG	4	9
IFFO1	12	ENSG00000010295	FSTL1	3	ENSG00000163430|ENST00000295633	CTCCCTAGGCCCCTCCCCTCTTCAAGGGGTCTACATGGCAACTGTGAGGAGGGGAGATTCAGTGTGGTGGGGGACTGAGTGTGGCAGTAATGGCAAGACCTACCTCAACCACTGTGAACTGCATCGAGATGCCTGCCTCACTGGATCCAAAATCCAGGTTGATTACGATGGACACTGCAAAGAGAAGAAATCCGTAAGTCCATCTGCCAGCCCAGTTGTTTGCTATCAGTCCAACCGTGATGAGCTCCG	4	11
IFFO1	12	ENSG00000010295	HNRNPA2B1	7	ENSG00000122566|ENST00000354667	CAAGGTGCGGCTCCCTAGGCCCCTCCCCTCTTCAAGGGGTCTACATGGCAACTGTGAGGAGGGGAGATTCAGTGTGGTGGGGGACTGAGTGTGGCAGGGACTCCCCAGCAGTGAGGGTCTCTCTCTTCCTCTTGTGCTCTTGCTGGGGCTGGTGGTCCAGG|TGGACGTGGATTTGGGGATGGCTATAATGGGTATGGAGGAGGACCTGGAGGTGGCAATTTTGGAGGTAGCCCCGGTTATGGAGGAGGAAGAGGAGGATATGGTGGTGG	6	14
IFFO1	12	ENSG00000010295	MYH9	22	ENSG00000100345|ENST00000438303	CAGGAAATGAGCTTGACAAAGTGGTCGTTGAGGGCAATGCCAGCCCCAGCGTCAAAGGTGGAGGAGTGGGTGTCGCTGTTGAAGTCAGAGG|GAAGCAGCTGGCTGCGGAGAACAGGCTCACGGAGATGGAGACGCTGCAGTCTCAGCTCATGGCAGAGAAATTGCAGCTGCAGGAGCAGCTCCAGGCAGAAACCGAGCTGTGTGCCGAGGCTGAGGAGCTCCGGG	3	13
ITGA11	15	ENSG00000137809	BGN	X	ENSG00000182492	CTGGGGGCCGGCAGATGAGATATTTGCCACCAAGGCTGCACAGGCTCCGGGAGTCCTTGCACGTGCTTTATTCAGTGCATTCCAGAGGGGACCCCTCAACAGCGCTGGCCAAGCCCTTCCCTGTGCACTGGCGGGCATGAGGGAAGGATGGGAGGCAGTGTGTGTGTGTGTGTGTGTGTCTTGTGCTTCCTCAGACCTTTCTCGCTTCTGAGCTTGGTGGCCTGTTCCCTCCATCTCTCCGAACCTGGCTTCGCC	17	8
ITGA11	15	ENSG00000137809	BGN	X	ENSG00000182492	GCTTTATTCAGTGCATTCCAGAGGGGACCCCTCAACAGCGCTGGCCAAGCCCTTCCCTGTGCACTGGCGGGCATGAGGGAAGGATGGGAGGCAGTGTGTGTGTGTGTGTGTGTGTCTTGTGCTTCCTCAGACCTTTCTCGCTTCTGAGCTTGGTGGCCTGTTCCCTCCATCTCTCCGAACCTGGCTTCGCCTGTCCCTTTCACTCCACACCCTCTGGCCTTCTGCCTTGAGCTGGGACTGCTTTCTGTCTGTCCGGCCTGCACCCAGC	311	13
ITGA11	15	ENSG00000137809	BGN	X	ENSG00000182492	GGGGCCGGCAGATGAGATATTTGCCACCAAGGCTGCACAGGCTCCGGGAGTCCTTGCACGTGCTTTATTCAGTGCATTCCAGAGGGGACCCCTCAACAGCGCTGGCCAAGCCCTTCCCTGTGCACTGGCGGGCATGAGGGAAGGATGGGAGGCAGTGTGTGTGTGTGTGTGTGTGTCTTGTGCTTCCTCAGACCTTTCTCGCTTCTGAGCTTGGTGGCCTGTTCCCTCCATCTCTCCGAACCTGGCTTCGCCTGTCC	134	103
ITGA11	15	ENSG00000137809	CLASP1	2	ENSG00000074054	CCAGAGGGGACCCCTCAACAGCGCTGGCCAAGCCCTTCCCTGTGCACTGGCGGGCATGAGGGAAGGATGGGAGGCAGTGTGTGTGTGTGTGTGTGTGTGTGTGTGTGTGTGTGTG|TGTGTGTGTGTGTGTGTGTGTGTGTGTGTGTGTGTGTGGTGTTGTGTGTGTTTGTGCGTGCACCCTACACATGTGTGGTACCTCACTGCTGCTGTTTAGGGAACTTGAGGGACGCGTTTCAAGGGGTTGGGTATTACTGACGAGCTTTGGCT	90	8
ITGA11	15	ENSG00000137809	ELOF1	19	ENSG00000130165	CATTCCAGAGGGGACCCCTCAACAGCGCTGGCCAAGCCCTTCCCTGTGCACTGGCGGGCATGAGGGAAGGATGGGAGGCAGTGTGTGTGTGTGTGTGTGTGTGTGTGTGTGTGTGTGTG|TGTGTGTGTGTGTGTGTGTGTGTGTGTGTGTGTGTGTGTAGTGGGTGTGCGTGTGGGTGTGGGTGTGAGTGAGTGTGGGTGTGTGTGGCTGCACGTGTCACTGGGGTGGCCGTGAGTGTGTGCTCACAGGTACGCGGTGGTGTCGGGT	96	8
ITGA11	15	ENSG00000137809	GGA2	16	ENSG00000103365	GCCAAGCCCTTCCCTGTGCACTGGCGGGCATGAGGGAAGGATGGGAGGCAGTGTGTGTGTGTGTGTGTGTGTGTGTGTGTGTGTGTGTG|TGTGTGTGTGTGTGTGTGTGTGTGTGTGTGTGTGTGTGTTCGGGGAGAGGGTGGTAGCACAGGGCTTGGGATATCGGCAGTGTGGGAAATGCGAAGCATTTCTCATCATCATCATCTCTGCTACAGTCATGTTTCTGCATGTCAGCGAGCGACACTGTCCCTG	98	9
ITGA11	15	ENSG00000137809|ENST00000423218	IGFBP4	17	ENSG00000141753	CTCCGGGAGTCCTTGCACGTGCTTTATTCAGTGCATTCCAGAGGGGACCCCTCAACAGCGCTGGCCAAGCCCTTCCCTGTGCACTGGCGGGCATGAGGGAAGGATGGGAGGCAGTGTGTGTGTGTGTGTGTGTGTGTGTGTGTGTGTGTGTGTGTGTGTGTGTGTGTGTGTGT|GTGTGTGTGTGTTTGTGAGCATGGGTGTGCCCTTGGGGTAAGCCAGAGCCTGGGGTGTTCTCTTTGGTGTTACACAGCCCAAGAGGACTGAGACTGGCA	120	8
ITGA11	15	ENSG00000137809|ENST00000423218	LSM14A	19	ENSG00000105216|ENST00000356258	TTTATTCAGTGCATTCCAGAGGGGACCCCTCAACAGCGCTGGCCAAGCCCTTCCCTGTGCACTGGCGGGCATGAGGGAAGGATGGGAGGCAGTGTGTGTGTGTGTGTGTGTGTGTGTGTGTGTGTGTGTG|TGTGTGTGTGTGTGTGTGTGTGTGTGTGTGTGTGTGTGTATGTGTGTGTCTTTTTCCTCCTTTCTTTTGGGGAATCCTGTAATATGAGGTAGCTTATTTCGTCAATTAATTAGGGTGCTGGATGGTAGAGAATTTTG	112	12
ITGA11	15	ENSG00000137809|ENST00000423218	PARN	16	ENSG00000140694|ENST00000420015	GCTTTATTCAGTGCATTCCAGAGGGGACCCCTCAACAGCGCTGGCCAAGCCCTTCCCTGTGCACTGGCGGGCATGAGGGAAGGATGGGAGGCAGTGTGTGTGTGTGTGTGTGTGTGTGTGTGTGTGTGTGTG|TGTGTGTGTGTGTGTGTGTGTGTGTGTGTGTGTGTGTGAAATCGTGCAAATCTACAACATGTCCCAGCCCATTCTCCGTTGAAACAGATCACAGCAACGACAAACGCTCATGGCGCTGCTTTGCTCCACC	100	18
ITGA11	15	ENSG00000137809	PTP4A2	1	ENSG00000184007	CTCCGGGAGTCCTTGCACGTGCTTTATTCAGTGCATTCCAGAGGGGACCCCTCAACAGCGCTGGCCAAGCCCTTCCCTGTGCACTGGCGGGCATGAGGGAAGGATGGGAGGCAGTGTGTGTGTGTGTGTGTGTGTATGTGTGTGTGTGTGTGTGCACGCGCAGTGTCCATCAGTATCAGTGCCTGCCTGAGTTAGGAAAATTACATTCCTGGTTCTGTATTGAGGAGAAGGATGTATAAAGCAACA	49	14
ITGA11	15	ENSG00000137809	RHOC	1	ENSG00000155366	GGCAGATGAGATATTTGCCACCAAGGCTGCACAGGCTCCGGGAGTCCTTGCACGTGCTTTATTCAGTGCATTCCAGAGGGGACCCCTCAACAGCGCTGGCCAAGCCCTTCCCTGTGCACTGGCGGGCATGAGGGAAGGATGGGAGGCAGTGTGTGTGTGTGTGTGTGTGTGTGTGTGTGTGTGTGTG|TGTGTGTGTGTGTGTGTGTGTGTGTGTGTGTGTGTGTGGTGTGTGTGTGTGTGTGTGTGTGTGTGTGTGTG	54	11
ITGA11	15	ENSG00000137809	SLC1A5	19	ENSG00000105281	GGCAGATGAGATATTTGCCACCAAGGCTGCACAGGCTCCGGGAGTCCTTGCACGTGCTTTATTCAGTGCATTCCAGAGGGGACCCCTCAACAGCGCTGGCCAAGCCCTTCCCTGTGCACTGGCGGGCATGAGGGAAGGATGGGAGGCAGTGTGTGTGTGTGTGTGTGTGTTCTGTGACCTCCTGTCCCCATGGTACGTCCCACCCTGTCCCCAGATCCC	7	8
ITGA11	15	ENSG00000137809	SLC1A5	19	ENSG00000105281	GCACAGGCTCCGGGAGTCCTTGCACGTGCTTTATTCAGTGCATTCCAGAGGGGACCCCTCAACAGCGCTGGCCAAGCCCTTCCCTGTGCACTGGCGGGCATGAGGGAAGGATGGGAGGCAGTGTGTGTGTGTGTGTGTGTGTGTGTGTGTGTGTGTGTGT|GTGTGTGTGTGTGTGTGTGTGTGTGTGTGTGTGTGTGTTCTGTGACCTCCTGTCCCCATGGTACGTCCCACCCTGTCCCCAGATCCCCTATTCCCTCCACAATAACAGAAACACTCCCAGGGACTCTG	115	25
KCNMA1	10	ENSG00000156113	CALR	19	ENSG00000179218	CAGGAAAGCCCACCACATGCGTTGGCCCCGGCTGTCGCACGGCACCTCCATGGTCACCGGGATGATGAGCGCATCCATCTTGGGCTCGTGGACCGAGGACGAGGAGGAAGAGGAGGAGGAAGAAGA|CAAGAAACGCAAAGAGGAGGAGGAGGCAGAGGACAAGGAGGATGATGAGGACAAAGATGAGGATGAGGAGGATGAGGAGGACAAGGAGGAAGATGAGGAGGAAGATGTCCCCGGCCAGGCCAAGGACGAG	11	12
LIN37	19	ENSG00000188223	EEF1A1	6	ENSG00000156508|ENST00000490569	GTGCAGAGTCTGGGGAGGTTGGGGTGGGAGAGTCTGTACAGTTTGGT|ATTGGTACTGTTCCTGTTGGCCGAGTGGAGACTGGTGTTCTCAAACCCGGTATGGTGGTCACCTTTGCTCCAGTCAACGTTACAACGGAAGTAAAATCTGTCGAAATGCACCATGAAGCTTTGAGTGAAGCTCTTCCTGG	5	9
LIN37	19	ENSG00000188223	SPARC	5	ENSG00000113140|ENST00000231061	GGGAGGTTGGGGTGGGAGAGTCTGTACAGTTTGGTGTTGGGTGTTCTAGTTGGCCTGGTGTCCAAGAGTTGGGGCAGTCGAAAAAGGGTTCCAGAGTCTGGTGTGGCTGGCTGGGGTTTCACGGCAGAAAATGGGCTGGAGGGGGCA|AAGGGAAGTAACAGACACACGATGTTGTCAAGGATGGTTTTGGGACTAGAGGCTCAGTGGTGGGAGAGATCCCTGCAGAACCCACC	4	9
MYH9	22	ENSG00000100345|ENST00000397231	CALR	19	ENSG00000179218|ENST00000316448	CCAGGGCCTGCTCCTTCTGGACCGCCCAGAGCCATGGGAGTGGGAGGCCCAAGGGGCAGAGGTGTGTGAGGTCACCACGTGTGATTGCAAACAGCAAAGAA|AGGAGGAGGAGGCAGAGGACAAGGAGGATGATGAGGACAAAGATGAGGATGAGGAGGATGAGGAGGACAAGGAGGAAGATGAGGAGGAAGATGTCCCCGGCCAGGCCAAGGACGAGCTGTAGAGAGGCCTGCCTCCA	6	8
MYH9	22	ENSG00000100345|ENST00000337818	COL1A2	7	ENSG00000164692	CTGGAGGGAAACGGGATGGGGGGACGGGGCGGAGGGCAGGAGGAGGCATGTTCACAGCAGTCCCAAGAAGGTGGGGAGAGGCGTGCTGCGGGGTCTGGGAAGGGGAGGCTGTGGTGTCTGTCTGTCCATCCATCTCAGGCTGCAGGAG|GTTTCGGCTAAGTTGGAGGTACTGGCCACGACTGCATGCCCGCGCCCGCCAGGTGATACCTCCGCCGGTGACCCAGG	5	9
MYH9	22	ENSG00000100345|ENST00000337818	COL1A2	7	ENSG00000164692|ENST00000473573	CGGGGGGCCTGCTGGCTTCTCAATGAGGTCGATGCAGGGCTGCAGGTCGAGGCCAAAGTCGATGAAGTTCCACTCGATGCCCTCGCGCTGGTACTCCTCCTGCTCCAGGATGAACATGGTGTGGTTG|GTGCTGTGGGCACTGCTGGTCCATCTGGTCCTAGTGGACTCCCAGGAGAGAGGGGTGCTGCTGGCATACCTGGAGGCAAGGGAGAAAAGGGTGAACCTGGTCTCA	6	12
MYH9	22	ENSG00000100345|ENST00000337818	COL1A2	7	ENSG00000164692|ENST00000473573	CCCAGGGCCTGCTCCTTCTGGACCGCCCAGAGCCATGGGAGTGGGAGGCCCAAGGGGCAGAGGTGTGTGAGGTCACCACGTGTGATTGCAAACAGCAAAGAAAGGAGGAGGAGTG|GGGGTGCTGCTGGCATACCTGGAGGCAAGGGAGAAAAGGGTGAACCTGGTCTCAGAGGTGAAATTGGTAACCCTGGCAGAGATGGTGCTCGTGGTGCTCCTGGTGCTGTAGGTGCCCCTGGTCCTGCTGGAGCCACA	11	24
MYH9	22	ENSG00000100345	COL1A2	7	ENSG00000164692|ENST00000469732	CCGCTTCGTCTGCTCCAGCTGCTCCGCCAGCTCCTCCACGGCCTGTGAGTGCTTCTGCCTCATCTCCTGGATCTGGGCCTCGTGGGTCTTGGCCTCCTCCTCCAGGGTCTTCTT|GGTGCTCCTGGTATTCTGGGTCTCCCTGGCTCGAGAGGTGAACGTGGTCTACCAGGTGTTGCTGGTGCTGTGGGTGAACCTGGTCCTCTTGGCATTGCCGGCCCTCCTGGGGCCCGTGGT	5	25
MYH9	22	ENSG00000100345|ENST00000397231	PKM2	15	ENSG00000067225|ENST00000449901	CTTCACCTCCTCAGCAGTTTCCAGGCACCCCACACTGTCCTCCATCTTCTTTTTCATGTCGGCCACCTGGGCATGGAGGGTGGCGATCTGCT|TCTCCAGTTTGCACCTGTCCCCACCCTCCACTCAGCTGTCCTGCAGCAAACACTCCACCCTCCACCTTCCATTTTCCCCCACTACTGCAGCACCTCCAGGCCTGTTGCTATAGAGCCTACCTG	5	12
NDUFB10	16	ENSG00000140990	COL1A2	7	ENSG00000164692|ENST00000297268	GTGGGTCTTGACGAGGTGGTCAGTGAACTCCTGATAGGGAGACTTGGTGAATACAGTCTCCTTCCAGAGGTCGGGGGTCAGGTAGCTGTAGGTCTTAGAAATGGCATC|GACGGCAGGCCTGGCCCAATTGGCCCAGCTGGAGCAAGAGGAGAGCCTGGCAACATTGGATTCCCTGGACCCAAAGGCCCCACTGGTGATCCTGGCAAAAACGGTGATAAAGGTCATGCTGGTCTTGCTGGTGCTCG	7	11
NFIX	19	ENSG00000008441|ENST00000264825	COL1A2	7	ENSG00000164692|ENST00000297268	GTGGTAGCGGATGGTCGGGTGCGTGAAATACGGGCTCGACTGCTGGATGATGGACGTGGAGGGGAAGTGCAGGGCTGATGCTGTGG|GTGAACCTGGTCCTCTTGGCATTGCCGGCCCTCCTGGGGCCCGTGGTCCTCCTGGTGCTGTGGGTAGTCCTGGAGTCAACGGTGCTCCTGGTGAAGCTGGTCGTGATGGCAACCCTGGGAACGATGGTCCCCCAGGTCGCGATGGTCAACCCGGACACAAG	13	16
OXR1	8	ENSG00000164830	HLA-C	6	ENSG00000204525|ENST00000376237	CCTGCAGCCACAGCTGTGGGAGAAGCATACTTGTAGAAGCAAGGCCAGTCCAGCATCAGAAGGCAGAGGCAGCATCACTGACTCCCAGCCATGGAATGAACGGAGG|ACACCGAGCTTGTGGAGACCAGGCCAGCAGGAGATGGAACCTTCCAGAAGTGGGCAGCTGTGGTGGTGCCTTCTGGACAAGAGCAGAGATACAC	8	8
PCBD2	5	ENSG00000132570	COL1A2	7	ENSG00000164692|ENST00000297268	GGGGGGAATGATGGTTGTTTTTGGATATACTACAGCGGTGGCTATTGAGGAGTATCCTGAGGCATGGGGGTCAGGGGTTGAGGTCTTGGTAAGTGTTTTAGTGGGGTTGGTGATGGAAGTAGGAT|TGGTGCTGTGGGTAGTCCTGGAGTCAACGGTGCTCCTGGTGAAGCTGGTCGTGATGGCAACCCTGGGAACGATGGTCCCCCAGGTCGCGATGGTCAACCCGGACACAAGGGAGAGCGCGG	64	11
PCBD2	5	ENSG00000132570	COL1A2	7	ENSG00000164692|ENST00000497316	TTTCGAATATCTTGTTCATTGTTGAGGTTGTGGATGATGGATCCGGAGCATATAAATAGTATGGCTTTGAAGAAGGCGTGGGTACAGATGTGCAGGAATGCTAGGTGTGGTTGGT|GCTGTGGGCACTGCTGGTCCATCTGGTCCTAGTGGACTCCCAGGAGAGAGGGGTGCTGCTGGCATACCTGGAGGCAAGGGAGAAAAGGGTGAACCTGGTCTCAGAGGTGAAATTGGTA	19	13
PDZRN4	12	ENSG00000165966	ANXA2	15	ENSG00000182718|ENST00000332680	CTAGTTTGGAGATAAATCATATTATGGCCAAGGGTCATGATGGCAGGAGTAATCAGAGGTGTTCTTGTGTTGTGATAAGGGTGGAGA|GGTTAAAGGAGACCTGGAAAATGCTTTCCTGAACCTGGTTCAGTGCATTCAGAACAAGCCCCTGTATTTTGCTGATCGGCTGTATGACTCCATGAAGGGCAAGGGGACGCGAGATAAGGTCCTGATCAGAATCATGGTCTCCCGCAG	13	12
PDZRN4	12	ENSG00000165966	PKM2	15	ENSG00000067225|ENST00000389093	GTTTGGAGATAAATCATATTATGGCCAAGGGTCATGATGGCAGGAGTAATCAGAGGTGTTCTTGTGTTGTGATAAG|AGTGGAGACGTTGAAGGAGATGATTAAGTCTGGAATGAATGTGGCTCGTCTGAACTTCTCTCATGGAACTCATGAGTACCATGCGGAGACCATCAAGAATGTGCGCACAGCCACGGAAAGCTTTGCTTCTGACCCCATCC	3	8
PTMS	12	ENSG00000159335|ENST00000436860	CALR	19	ENSG00000179218|ENST00000316448	GGTGGGAGAGGCTACCGGAGGAAGAATGAGGCTGGTAGGGGAGGGAGAAAGAGAGCAAAGAGAGAGAGGAGCAATTGGGGGCCAGCTGGAGAGCTCAGATGGAGCAGGTCAGGA|GGCGTAACAAAGGCAGCAGAGAAACAAATGAAGGACAAACAGGACGAGGAGCAGAGGCTTAAGGAGGAGGAAGAAGACAAGAAACGCAAAGAGGAGGAGGAGGCAGAGGACAAGGAGGATGATGAGGACAAAGATGAG	3	8
PTMS	12	ENSG00000159335|ENST00000436860	CALR	19	ENSG00000179218|ENST00000316448	AGGCAGGATAGGGATGGGGCAGGACATGAGGCTGGGGGATGCAGAGGTTAGGTGGGAGAGGCTACCGGAGGAAGAATGAGGCTGGTAGGGGAGGGAGAAAGAGAGCAAAGAGAGAGAGGAG|GCAGAGGACAAGGAGGATGATGAGGACAAAGATGAGGATGAGGAGGATGAGGAGGACAAGGAGGAAGATGAGGAGGAAGATGTCCCCGGCCAGGCCAAGGACGAG	6	23
PTMS	12	ENSG00000159335|ENST00000389462	SRRM2	16	ENSG00000167978|ENST00000301740	CGCCGATGCCCCATTTTCTGTCTTCTGCCGTTTGGGATCCGCTTCATCCTCCTCTTCGGCAGCTCTCTTCAGCGCGGGCCCTTCATCATCCTCTTCTTCTTCTTCCTCCTCATCTTCCTCCTCCTCGTCGTCTTCCTCCCCTTCCCCTGCTAAGCCTGGCCCTCAGGCCTTGCCCAAACCTGCAAGCCCCAAGAAGCCACCCCCTGGCGAGCGGAGGTCCCGC	32	12
RAB7A	3	ENSG00000075785	BGN	X	ENSG00000182492|ENST00000331595	CACCGCTGGCTTGTCCTGCTGCCATACTCGCGGGCTCATGTGGGTGGGCAGGCAGACCCCAAGGAGCCATCACGGGCAAGGGCTGGAGTTTGATTACGTCAGATCTGTGTGTGCGTGTGCGTGTGTGTGTGTGTGTGTGTGTGTGTGTGTGTGTGTGTCTTGTGCTTCCTCAGACCTTTCTCGCTTCTGAGCTTGGTGGCCTGTTCCCTCCATCTCTCCGAACCTGGCTTCGCCTGTCCCTTTCACTCCACA	77	69
SLC25A6	X	ENSG00000169100	NACC1	19	ENSG00000160877	GAAAAAGACAACTGGAATTTCTCGAAGGTTGATGGTCCGCACGGTTGAGGATTCTACGTGGTTCTCTTGGTTCCCCTGGTGTGTGTGTGTGTGTGGAGTGTGAGTGTGTGTTTCCATGGTAGGACTCCAGTCCCAGCTGCTGCCTAGGCTCCTGTGGGTCCTGTGGGTCCCCCTCCCCTGTTCACCTTCCCCAACAGGGCTATAGTTTAAGGGTGTCCCAGGCCTTGGCTGGTTG	3	8
SPARC	5	ENSG00000113140	ACTG1	17	ENSG00000184009|ENST00000331925	CAGGGATCTCTCCCACCACTGAGCCTCTAGTCCCAAAACCATCCTTGACAACATCGTGTGTCTGTTACTTCCCTTTGCCCACCTCCAGGCCACCTGGGGAAGCCCACAGGCAGCCAAGAC|CCTGAAGTACCCCATTGAGCATGGCATCGTCACCAACTGGGACGACATGGAGAAGATCTGGCACCACACCTTCTACAACGAGCTGCGCGTGGCCCCGGAGGAGCACCCAGTGCTGCTGACCGAGGCCCC	12	12
SPARC	5	ENSG00000113140	BGN	X	ENSG00000182492|ENST00000480756	CAGGGATCTCTCCCACCACTGAGCCTCTAGTCCCAAAACCATCCTTGACAACATCGTGTGTCTGTTACTTCCCTTTGCCCACCTCCAGGCCACCTGGGGAAGCCCACAGGCAGCCA|AGACCCTGAATGAACTCCACCTAGACCACAACAAAATCCAGGCCATCGAACTGGAGGACCTGCTTCGCTACTCCAAGCTGTACAGGCTGGGCCTAGGCCACAACCAGATCAGGATGATCGAGAACGG	6	9
SPARC	5	ENSG00000113140|ENST00000231061	COL1A1	17	ENSG00000108821|ENST00000225964	CGAAAAAGCGGGTGGTGCAATGCTCCATGGGGATGAGGGGAGCACGCAGTGGAGCCAGCTCGGTGTGGGAGAGGTACCCGTCAATGGGGTGCTGGTCCAGCTGGC|CCTAAGGGTGAGCCTGGCAGCCCTGGTGAAAATGGAGCTCCTGGTCAGATGGGCCCCCGTGGCCTGCCTGGTGAGAGAGGTCGCCCTGGAGCCCCTGGCCCTGCTGGTGCTCGTGGAAATGATGGTGCTACTGGTGCTGCCGGGC	4	18
SPARC	5	ENSG00000113140|ENST00000231061	COL1A2	7	ENSG00000164692|ENST00000297268	ACAGGGTGACCAGGACGTTCTTGAGCCAGTCCCGCATGCGCAGGGGGAATTCGGTCAGCTCAGAGTCCAGGCAAGGGGGGATGTATTTGCAAGGCCCGAT|GTAGTCCTGGTTCTCGTGGTCTTCCTGGAGCTGATGGCAGAGCTGGCGTCATGGGCCCTCCTGGTAGTCGTGGTGCAAGTGGCCCTGCTGGAGTCCGAGGACCTAATGGAGATGCTGG	6	8
SPARC	5	ENSG00000113140|ENST00000231061	COL1A2	7	ENSG00000164692|ENST00000473573	CGAAAAAGCGGGTGGTGCAATGCTCCATGGGGATGAGGGGAGCACGCAGTGGAGCCAGCTCGGTGTGGGAGAGGTACCCGTCAATGGGGTGCTGGTCCAGCTGG|TGCTGCTGGTCAACCTGGTGCTAAAGGAGAAAGAGGAGCCAAAGGGCCTAAGGGTGAAAACGGTGTTGTTGGTCCCACAGGCCCCGTTGGAGCTGCTGGCCCAGCTGGTCCAAATGGTCCCCCCGGTCCTGCTGGAAGTCGTGGTGATGGAG	21	10
SPARC	5	ENSG00000113140|ENST00000231061	COL6A2	21	ENSG00000142173	CCAGGACGTTCTTGAGCCAGTCCCGCATGCGCAGGGGGAATTCGGTCAGCTCAGAGTCCAGGCAAGGGGGGATGTATTTACAAGGCCCGGCGCTTCGTGGAGCAGGTGGCGCGGCGGCTGACGCTGGCCCGGAGGGACGACGACCCTCTCAACGCACGCGTGGCGCTGCTGCAGTTTGGTGGCCCCGGCGAGCAGCAGGTGGCCTTCCCGCTGAGCCACAACCTCACGGCCATCC	4	8
SPARC	5	ENSG00000113140|ENST00000231061	COL6A3	2	ENSG00000163359|ENST00000472056	GCAGCTTCTGCTTCTCAGTCAGAAGGTTGTTGTCCTCATCCCTCTCATACAGGGTGACCAGGACGTTCTTGAGCCAGTCCCGCATGCGCAGGGGGAATTCGGTCAGCTCAGAGTCCAGGCAAGGGGGGATGTATTTGCAAGGCCCGATGT|AGTCCAGGTGTTTGAGATAACAGAGAACAGCGCCAAACTCCACTGGGAGAGGGCTGAGCCCCCCGGTCCTTATTTTTATGACCTCACCGTCACCTCA	11	8
SPARC	5	ENSG00000113140|ENST00000231061	COL6A3	2	ENSG00000163359|ENST00000472056	CAGGACGTTCTTGAGCCAGTCCCGCATGCGCAGGGGGAATTCGGTCAGCTCAGAGTCCAGGCAAGGGGGGATGTATTTGCAAGGCCCGATGTAGTCC|AGGTGGAGTCCCGTTTTGATGAGCACCAGAGTAAGCCTGAGATCCTGAATCTTGTGAAGAGAATGAAGATCAAGACGGGCAAAGCCCTCAACCTGGGCTACGCGCTGGACTATGCACA	6	9
SPARC	5	ENSG00000113140	COL6A3	2	ENSG00000163359|ENST00000472056	CCACGTTCTGGTTGGTGGGTTCTGCAGGGATCTCTCCCACCACTGAGCCTCTAGTCCCAAAACCATCCTTGACAACATCGTGTGTCTGTTACTTCCCTTTG|CCCACCTCCACAGCCAGCAAGGTCAGCTTCTAGTTCAACCATCAATCTAATGGTGAGCACAGAACCATTGGCTCTCACTGAAACAGATATATGCAAGTTGCCGAAAGACGAAGGAACTTGCAGGGATTTCATATTAAAA	10	11
SPARC	5	ENSG00000113140|ENST00000231061	FLNA	X	ENSG00000196924|ENST00000420627	CCCGCATGCGCAGGGGGAATTCGGTCAGCTCAGAGTCCAGGCAAGGGGGGATGTATTTGCAAGGCCCGATGTAGTCCAGGTGGAGCTT|GTGGACGTGGTAGACAACGCTGATGGCACCCAGACCGTCAATTATGTGCCCAGCCGAGAAGGGCCCTACAGCATCTCAGTACTGTATGGAGATGAAGAGGTACCCCGGAGCCCCTTCAAGGTCAAGGTGCTGCCTACTCATGATGCCAGCAAGGTGAAGGCCAGTGGCCCCGGG	9	8
SPARC	5	ENSG00000113140|ENST00000231061	FLNA	X	ENSG00000196924|ENST00000420627	TAAACATTGGGGGAAACACGAAGGGGAGGGTTAAAGAGAGAATCCGGTACTGTGGAAGGAGTGGATTTAGATCACAAGATCCTTGTCGATATCCTTCTGCTTGATGCCGAAGCAGCCGGCCCACTCATCCAGGGCGATGTACTTGTCATTGTCCAGGTCACAGGTCTCGAAGGCAAGCCGAAGAAGACACACATCCAAGACAACCATGACGGCACGTATACAG	3	10
SPARC	5	ENSG00000113140|ENST00000231061	FLNA	X	ENSG00000196924|ENST00000420627	CTTCCACCACCTCTGTCTCATCAGGCAGGGCTTCTTGCTGAGGGGCTGCCAAGGCCCTCCCGGCCAGGCAAAGGAGAAAGAAGATCCAGGCCCTCATGGTGCTGGGAACCCTCAGTGGCAGGCAGGCAGGCGGCAGGCA|AAGGCAAAGTGACGTGCACCGTGTGCACGCCTGATGGCTCAGAGGTGGATGTGGACGTGGTGGAGAATGAGGACGGCACTTTCGACATCTTCTACACGGCCC	4	37
SPARC	5	ENSG00000113140|ENST00000231061	HDLBP	2	ENSG00000115677|ENST00000487169	CTCATACAGGGTGACCAGGACGTTCTTGAGCCAGTCCCGCATGCGCAGGGGGAATTCGGTCAGCTCAGAGTCCAGGCAAGGGGGG|CGGCAAAATTCGCAAGGTGCGCGACAGCACTGGAGCACGTGTCATCTTCCCTGCGGCTGAGGACAAGGACCAGGACCTGATCACCATCATTGGAAAGGAGGACGCCGTCCGAGAGGCACAGAAGGAG	9	9
SPARC	5	ENSG00000113140|ENST00000231061	HLA-G	6	ENSG00000204632|ENST00000478519	CTCATCCCTCTCATACAGGGTGACCAGGACGTTCTTGAGCCAGTCCCGCATGCGCAGGGGGAATTCGGTCAGCTCAGAGTCCAGGCAAGGGGGGATGTATTTGCAAGGCCCGATGTAGTCCAGGTGGAGCTT|GTGGAGACCAGGCCTGCAGGGGATGGAACCTTCCAGAAGTGGGCAGCTGTGGTGGTGCCTTCTGGAGAGGAGCAGAGATACACGTGCCATGTGCAGC	11	10
SPARC	5	ENSG00000113140	MYH9	22	ENSG00000100345	GGCAGCTGGTGGGGTCCTGGCACACGCACATGGGGGTGTTGTTCTCATCCAGCTCGCACACCTTGCCGTGTTTGCAGTGGTGGTTCTGGC|GTGAACATGCCTCCTCCTGCCCTCCGCCCCGTCCCCCCATCCCGTTTCCCTCCAGGTGTTGTTGAGGGCATTTGGCTTCCTCTGCTGCATCCCCTTCCAGCTCCCTCCCCTGCTCAGAATCTGATACCAAAGAGACAGGGCCCGGGCCCAGGCAGAGAGCGACCAGCAG	8	9
SPARC	5	ENSG00000113140|ENST00000231061	MYH9	22	ENSG00000100345|ENST00000438303	CAGGACGTTCTTGAGCCAGTCCCGCATGCGCAGGGGGAATTCGGTCAGCTCAGAGTCCAGGCAAGGGGGGATGTATTTGCAAGGCCCGATGTAGTCCAGGTGGAGCTT|GTGGAGAATGGGAAGAAGGTGAAGGTGAACAAGGATGACATCCAGAAGATGAACCCGCCCAAGTTCTCCAAGGTGGAGGACATGGCAGAGCTCACGTGCCTCAACGAAGCCTCGGTGCTGCACAACCTCAAGGAGCGTTACTACTCAGG	17	17
SPARC	5	ENSG00000113140	TPM2	9	ENSG00000198467|ENST00000329305	CAGCCGGCCCACTCATCCAGGGCGATGTACTTGTCATTGTCCAGGTCACAGGTC|ATCGAAAACCGGGCCATGAAGGATGAGGAGAAGATGGAACTGCAGGAGATGCAGCTGAAGGAGGCCAAGCACATCGCTGAGGATTCAGACCGCAAATATGAAGAGGTGGCCAGGAAGCTGGTGATCCTGGAAGGAGAGCTGGAGCGCTCGGAGGAGAGGGCTG	7	8
SRP19	5	ENSG00000153037	BGN	X	ENSG00000182492|ENST00000370204	CTTGACAATAGACAAATATGTAAAGTTTATAGCAGATAAGACAGTATTACTAGTTTTTCAGGGAATTGAGAGTTACAGGTTACTCTGTGTGTGTGTGTGTGTGTGTGGGTGTGTGTGTGTGTGTGTGCGTGTGTGTGTGTGTGTGTGAGTGTGTGTGTGTGTGTGTCTTGTGCTTCCTCAGACCTTTCTCGCTTCTGAGCTTGGTGGCCTGTTCCCTCCATCTCTCCGAACCTGGCTTCGCCTGTCCCTTTCACTCCACACCCTCTGGCCTTCTGCCTTGAGC	6	12
SRRM2	16	ENSG00000167978|ENST00000382301	HMGB3	X	ENSG00000029993	CTCCGCTCGCCAGGGGGTGGCTTCTTGGGGCTTGCAGGTTTGGGCAAGGCCTGAGGGCCAGGCTTAGCAGGGGAAGGGGAGGAAGACGACGAGGAGGAGGAAGATGAGGAGGAAGAAGAAGAAGAGGAAGAGGAGGAGGAAGAAGAGGAGGAGGAGGAGGAGGATGAATAAAGAAACTGTTTATCTGTCTCCTTGTGAATACTTAGAGTAGGGGAGCGCCGTAATTGACACATCTCTTATTTGAGAAGTGTCTGTTGCCCT	9	9
STAMBPL1	10	ENSG00000138134	PABPC1	8	ENSG00000070756|ENST00000318607	CCCGGTTGGCCTTGGGGTTCAGGGGTGCCTCCGTGAGCAGGGTGGGATGCTCTTCAGGGGCAACACGAAGCTCATTGTAGAAAGAGTGGTGCCAGA|CCTCATCCATTCCAAAATATGCCCGGTGCTATCCGCCCAGCTGCTCCTAGACCACCATTTAGTACTATGAGACCAGCTTCTTCACAGGTTCCACGAGTCATGTCAACACAGCGTGTTGCTAACACATCAACA	3	10
SYN3	22	ENSG00000185666	FN1	2	ENSG00000115414|ENST00000492816	CCTCACCAAGGCCTAACAGATGGGGATGTGGTTCTGCTAATTTATCGACTCCGCAGGGAAACTTCAGGTGCCTCACACTCAGCCTTCACCCAAGTTCCTCCTTGTGTGAGAGAGGCTGACCACACCAGGGAGTGCGAATGGCCAGATG|ATGAGCTGCACATGTCTTGGGAACGGAAAAGGAGAATTCAAGTGTGACCCTCATGAGGCAACGTGTTATGATGATGGGAAGA	3	9
SYN3	22	ENSG00000185666	MYH9	22	ENSG00000100345|ENST00000337818	GCGGGACGGGATGGGGCGCAGCGAGGCTGCCTCGGCGCTGGCGCAGGACTCGGCGGGCGGCCTCCCGGCGAAGGAGCAGGAGCTGGAGGAGC|TGGAGGAGGAGCAGGGCAACACGGAGCTGATCAACGACCGGCTGAAGAAGGCCAACCTGCAGATCGACCAGATCAACACCGACCTGAACCTGGAGCGCAGCCACGCCCAGAAGAACGAGAATGCTCGGCAGCAGCTGGAACGCCAG	4	10
SYN3	22	ENSG00000185666	MYH9	22	ENSG00000100345|ENST00000397231	CGGGACGGGATGGGGCGCAGCGAGGCTGCCTCGGCGCTGGCGCAGGACTCGGCGGGCGGCCTCCCGGCGAAGGAGCAGGAGCTGGAGGAGCAAGAGGAGGAGGAGAAGC|ACAACCTGGAGAAGCAGATCGCCACCCTCCATGCCCAGGTGGCCGACATGAAAAAGAAGATGGAGGACAGTGTGGGGTGCCTGGAAACTGCTGAGGAGGTGAAGAGGAA	6	11
SYN3	22	ENSG00000185666	MYH9	22	ENSG00000100345|ENST00000337818	GCGCGCTGCCCTCCGAGTGCCCGGCGGGACGGGATGGGGCGCAGCGAGGCTGCCTCGGCGCTGGCGCAGGACTCGGCGGGCGGCCTCCCGGCGAAGGAGCAGGAGCTGGAGGAGCAAGAGGAGGAGGAGAAGCAGCTGGTCAGACAGGTGCGGGAGATGGAGGCAGAGCTGGAGGACGAGAGGAAGCAGCGCTCGATGGCAGTGGCCGCCCGGAAGAAGCTGGA	4	13
SYN3	22	ENSG00000185666	PTMAP5	13	ENSG00000214182	GGACGGGATGGGGCGCAGCGAGGCTGCCTCGGCGCTGGCGCAGGACTCGGCGGGCGGCCTCCCGGCGAAGGAGCAGGAGCTGGAGGAGCAAGAGGAGGAGGA|AGAAGAGGAAGAAGGTGGGGAGGAAGAGGAGGAGGAAGAAGAAGGTGATGGTGAGGAAGAGGATGGAGATGAAGATGAGGAAGCTGAGTCACCTACGGGCAAGCGGGCAGCTGAAGATGATGAGGATGACGATGTCGATACCAAGAAGCAGAAGACCGACG	22	9
SYN3	22	ENSG00000185666	SPARC	5	ENSG00000113140|ENST00000231061	CTTGAGTCTATCTGCTTGCTGCCTTTGACTGATCCTGAAATGGTTGGCCTTTCAGCAAGTTCCTTGTCTGTGTCCTTTATGTATTGGAGGAGAAGGGCAAAGGGAAGTAACAGACACACGATGTTGTCAAGGATGGTTTTGGGACTAGAGGCTCAGTGGTGGGAGAGATCCCTGCAGAACCCACCAACCAGAACGTGGTTTGCCTGAGGCTGTAACTGAGAGAAAGATTCT	5	8
SYN3	22	ENSG00000185666	TAGLN2	1	ENSG00000158710|ENST00000368096	CTCCGACTCTCTTGTAGTTCCTTCCTTCCCTCCCTCACTCTTACATGCAGACACAGACAGACACAGTCTGGTTGGGACATGCAGTGGCAGCTCCTGGTGTATAACATCTTTCACACACCTTGAGTCTATCTGCTTGCTGCCT|CTGCCTTCTGATGCTGGACTGGCCTTGCTTCTACAAGTATGCTTCTCCCACAGCTGTGGCTGCAGG	3	8
TGFBI	5	ENSG00000120708|ENST00000507018	COL1A1	17	ENSG00000108821|ENST00000225964	GTCCTCGATCTCAATGATCTGCTGGATGTTGTTGGTGATGGTGGAGATGACCTTATCGATGAGGTGCACCACCCCGTTGGTTGCATGGTGGTCGGCTTTCAGCAGCCGGGCACAGTTCACAGTTACAATCCCATTAGGATA|GTGGTGGACCTGGTAGCCGTGGTTTCCCTGGCGCAGATGGTGTTGCTGGTCCCAAGGGTCCCGCTGGTGAACGTGGTTCTCCTGGCC	3	10
TGFBI	5	ENSG00000120708|ENST00000507018	COL1A1	17	ENSG00000108821|ENST00000225964	GTTGATAGTGAGCATGTCCCCGCTGCAGCCCACCTCCAGTGTCGTGCCCTCCAGGGTCTCTACAGACAGCCCCGCAACGATGGCTTCAGCACACATAGCTGACTTCAAGATGTGGTTGTTCAGCAGGTCTCTCAGGGCTTCTGGGT|GACAGAGGTGATGCTGGTCCCAAAGGTGCTGATGGCTCTCCTGGCAAAGATGGCGTCCGTGGTCTGACTGGCCCCATTGGTCCTCCTGGCCCTGCTGGTGCCC	4	12
TGFBI	5	ENSG00000120708|ENST00000507018	EEF1A1	6	ENSG00000156508|ENST00000490569	CCCTGATGCAGCCACAGCAGCCCGAAGGGTCTCAAAGGTGTCCTCGATCTCAATGATCTGCTGGATGTTGTTGGTGATGGTGGAGATGA|ATTTGAAGCTGGTATCTCCAAGAATGGGCAGACCCGAGAGCATGCCCTTCTGGCTTACACACTGGGTGTGAAACAACTAATTGTCGGTGTTAACAAAATGGATTCCACTGAGCCACCCTACAGCCAGAAGAGATATGAGGAA	16	14
TGFBI	5	ENSG00000120708|ENST00000509485	EFEMP1	2	ENSG00000115380|ENST00000405693	GCCGCCCAGAGTTTCCAGGGTCTGTCCATGGTACAGATACTTAGAGGCCAGCTGGTCTTTAATTATGTGGTTCCGAAGCAAATTCCTTGTATGGGCATCAATTGGAGGGGTTCC|TTTGCATGTCAGTGCCCTCCTGGATATCAGAAGCGAGGGGAGCAGTGCGTAGACATAGATGAATGTACCATCCCTCCATATTGCCACCAAAGATGCGTGAATACACCAGGCT	6	11
TNRC18	7	ENSG00000182095|ENST00000430969	NBR1	17	ENSG00000188554|ENST00000341165	CAGGAAGAGTCCTCGTCTGTGGTGGAGGAAGAAGAGGAGGAAGAGGAGGAGGAGGAGGAGGATGAGGACGAGGAAGAGGAGGAGGAGGCAGAGGACAAGGAGGATGATGAGGACAAAGATGAGGATGAGGAGGATGAGGAGGAGGAGGATGAGCTCAAAGATGAAGTTCAAAGTCAGTCCTCTGCTTCCTCAGAGGATTACATCATCATCCTGCCTGAGTGCTTTGATACCAGCCG	3	13
XXyac-YX65C7_A.2	6	ENSG00000226445	COL1A2	7	ENSG00000164692|ENST00000467931	CATCATCAGGGTCACAGGCGTCGCCCTGGCCGTCTCTGTCATGGTCAGCCTGGTTGGCGTTGGAGATGTAGGGGCAGTTGTCCTGCTGGTCCTGCTGGTCCTCGGGGAAGCCCTGGTGAACGTGGTGAGGTCGGTCCTGCTGGCCCCAATGGATTTGCTGGTCCTGCTGGTGCTGCTGGTCAACCTGGTGCTAAAGGAGAAAGAGGAGCCAAAGGGCCTAAG	4	10
ZNF141	4	ENSG00000131127	COL1A1	17	ENSG00000108821|ENST00000504816	CCGAGGCATTTTGAAATTCATCCCAACTGTAGGCTGAGTGACCTGAAGGTTGGACAGACTGCCGAAGTCCAAAAGCTTCAGCATTTCCTTAGTGTCAGGATCTACTTCAATAATCTCCTGATCCAAGGCTGAGACCTCAGGAACATAATTGTCTCTCCTTTCTCTCTCCTCTGAAACCCTCCTCCACAGCTGCAGCCCATCCTCCCGGCTCCCTCCTAGTCTGTCCTGCGTCCT	5	14

## Sheet: IOR-OS10
Fusion transcripts identified in RNA-seq data of osteosarcoma cell line IOR/OS10
fusion pair gene 1	chromosome gene 1	ensemble gene ID gene 1	fusion pair gene 2	chromosome gene 2	ensemble gene ID gene 2	breakpoint sequence	number of reads split by the breakpoint	number of paired end reads spanning the breakpoint
TRIOBP	22	ENSG00000100106|ENST00000403663	BHLHE40	3	ENSG00000134107	CGAGGGGCGCGCTCAGATATGCAGTGTGTGTGTGTGTGTGTGTATCCGTGTGTACATGTGTGCACGTGTGTGCGTATGTGTCTGTGTGTCTGTGTGTGTGTGTGTGTGTGTATGTGCGTGTGCGTGCACATGTGTGCCTGCGTGTTGGTATAGGACTTTAAAGCTCCTTTTGGCATAGGGAAGTCACGAAGGATTGCTTGACATCAGGAGACTTGGGGGGGATTGTAGCAGACGTCTGGGCTTTTCCCCACCCAGAGAATAGCCCCCTTCGATACACATCAGCTG	3	8
TMEM158	3	ENSG00000249992	EIF5A	17	ENSG00000132507|ENST00000336458	TCCGGCGGGAAAGGCACCCGCGCGCGCGGACACAGGACGGACACAGGGAGGAGCGGAGCGGGTCACTTGGTCGCCACCCCCGAAGTGACGGCC|GCGGCGGCGGCGGCAGCGGGCTCGGAGGCAGCGGTTGGGCTCGCGGCGAGCGGACGGGGTCGAGTCAGTGCGTTCGCGCGAGTTGGAATCGAAGCCTCTTAAAATGGCAGATGACTTGGACTTCGAGACAGGAGATGCAGGGGCCTCAGCCACCTTCCCAATGCAGTGCTCAGCATTACGTAAGAATGGCTTTGTGGTGCTCAAAGG	4	14
TIGD5	8	ENSG00000179886	HS3ST3B1	17	ENSG00000125430	CTGGAAGAGAGGCCTGGCCCATGCTCCTCTCAGGGCAGGCACATGTACGGGGCATACAAGGCACAGCGCCTGTTGGAACAGGTGGCTGTGTTCCTGCTCTGGCCCCCGTGGGGCTGGGCCTCCGCCCCTGCACCAGTCACATGCACTGGACGAGGGCCGAAACTCC|ATTGCCCAGAATGTGAACGATTCCATGTGTGTCCATGAAGCACCTTACACGTAGGATTCAGAATCCCTGTTTTCTCCCAAGTCTTTGCCCCACACTGCTTAATACTGTTACACTTGCTTAGAAACC	3	9
SAMD12	8	ENSG00000177570|ENST00000409003	RAB33A	X	ENSG00000134594|ENST00000257017	AAGCGACTGCAGGCAGAAGCTGAGACGGCTAAGTCAGCTACGGTGAAGCTATCTAAACCGGTGGCTCTATGGACCCAGCAGGATGTCTGCAAGTGGTTGAAGAAACATTGTCCGAATCAGTATCAGATCTACAGTGAGTCATTCAAACAGCATGACATAACTGG|TTCAGGTGTGGGACACAGCAGGTCAGGAACGTTTCCGCAAAAGCATGGTCGAGCATTACTACCGCAACGTACATGCCGTGGTCTTCGTCTATGACGTCACCAAGATGACATCTTTCACCAACCTCAAAATGTGGATCCAAGAATGCAATGGGCATGCTGTGCCCCCACTAG	103	44
NBR1	17	ENSG00000188554	TNRC18	7	ENSG00000182095|ENST00000399537	CGCAGAGCTGTACATAGAATCCCCCAGGGGGCGGCTGGTATCAAAGCACTCAGGCAGGATGATGATGTAATCCTCTGAGGAAGCAGAGGACTGACTTTGAACTTCATCTTTGAGCTCATCCTCCTCCTCCTCATCCTCCTCTTCCTCCTCCTCCTCTTCCTCCTCTTCTTCCTCCACCACAGACGAGGACTCTTCCTGCAGCTCGGACGATGAGGCAGCCCCCGCCCCCACGGCTGGCCCTTCCGCGCAGGCGGCGCTCCCCACCAAGGCCACCAAGCAGGCCGGCAAGGCGCGGCCCTCGGCCCACTCC	3	8
HN1	17	ENSG00000189159|ENST00000409753	AC068610.5	7	ENSG00000233607	AAGAAAATCAAGCTTCTTGGGCCAAGTCAGCAGGTGCCAAGTCTAGTGGTGGCAGGGAAGACTTGGAGTCATCTGGACTGCAGAGAAGGAACTCCTCTGAAGCAAGCTCCGGAGACTTCTTAGATCTGAAGGGAGAAGGTGATATTCAT|GCATGGGAGAGACTTTCATCCACCCTCACCTCAGGAAATCCTCTATTTTGAGCTGGAAAAAAAAACGCTGCTGAGCAGAACCACCAGAGTCAGTTCTTTTCAGGAAATAGCAAAACTGTGCCCGTT	6	10
GNAS	20	ENSG00000087460|ENST00000265620	TXNDC5	6	ENSG00000239264|ENST00000379757	TCTCCAGCACCCAGCAGCAGCAGGCGGTGCGTGGCCCGGTAGACCTGCTTGTCCTTCTGCAGCTGCTTCTCGATCTTTTTGTTGGCCTCACGCTGCGCCTTCTCCTCGTTGCGCTGGTCCTCGGTCTTACTGTTCCCGAGGCAGCCCATGGCGGCGGCGGCGGCGGCGGACGGGTCCCCCGCGGCAGACGGCGAGGACGGACAGGACCCGCACAGCAAGCACCTGTACACGGCCGACATGTTCACGCACGGGATCCAGAGCGCCGCGCACTTCGTCATGTTCTTCGCGCCCTGGTGTGGACACTGCCAGCGGCTGCAGCCGACTTGGAATGACCTGGGAGACAAA	3	14
GNAS	20	ENSG00000087460|ENST00000371095	TWIST1	7	ENSG00000122691	CGATCTTTTTGTTGGCCTCACGCTGCGCCTTCTCCTCGTTGCGCTGGTCCTCGGTCTTACTGTTCCCGAGGCAGCCCAT|GGCGGCGGCGGCGCGGGCGGCGGCGGCGGCAGCAGCAGCGGCGGCGGGAGTCCGCAGTCTTACGAGGAGCTGCAGACGCAGCGGGTCATGGCCAACGTGCGGGAGCGCCAGCGCACCCAGTCGCTGAACGAGGCGTTCGCCGCGCTGCGGAAGATCATCCCCACGCTGCCCTCGGACAAGCTGAGCAAGATTCAGA	3	9
BAIAP2L1	7	ENSG00000006453|ENST00000462558	C2orf54	2	ENSG00000172478|ENST00000402775	TAAACCTGGGGAAAAATTATGAGAAAGCTGTAAACGCTATGATCCTGGCAGGAAAAGCCTACTACGATGGAGTGGCCAAGATCGGTGAGATTGCCACTGGGTCCCCCGTGTCAACTGAACTGGG|TTCGCTGAACGCGGCCAGCCTGAGGGAGGAGCAGCTCCACCTGTCCTTGCTGGTGTCCAGCGGCTGGAGAACAATCAGCTTCCACGTGGTGCCCGTGGTGAGAAGGAAGCTTGGGGCGCCTGCCCTGGAGGGGGTGCAGCAGATGCCCGGATTCC	10	21
AC018890.6	2	ENSG00000236449	RNF215	22	ENSG00000099999|ENST00000382363	GAAAAAATACATTGCCTTAGTCTGTTTTGTGCTGCTGTAACAGAATACTGGCGACTGAGTAATTTATGAAAAGGCCAGATACGGTTCTGGATGCTGAGAAGTCCAAGGTCGAGGGGCCACATCTGGTGAGGGCCTTCTTGCCGTGTCATTACCATGGCTG|CTCCTGGGCACGACTGCCTCCAAGGCAGACCAAGTCCTGCCATCCTCCATAGCCATCCTTGGAGAGGCCACAGGTGGTCCACAAGGTCAACTTCCACTCGATATTGGCAGACAGGGACTCTCCGCTGGTGATCTCAGCCGTGGCCTGGGTCCTCTGCA	3	10
AC005540.3	2	ENSG00000235852|ENST00000413911	SIX5	19	ENSG00000177045	CGCCGGGTCCGTCAGCGCCCGCTCAACAGGGGAGGATGCTCCGGGCGTGGGCGGCCGGTTTCCTCGGGGAACGCGGTCTGTGGTGGGGCGGTGAGATGACAGAAGAGGAAAGGGCAGCTACTTGGGTGTGGTTCCGGCTCGGACTCCCGCAGCGGATGCGGGTGCTGCTGCTGCTGCTGCTGCTGGGGGGATCACAGACCATTTCTTTCTTTCGGCCAGGCTGAGGCCCTGACGTGGATGGGCAAACTGCAGGCCTGGGAAGGCAGCAAGCCGGGCCGTCCGTGTTCCATCCTCCACGCACCCCCA	3	8

## Sheet: IOR-SARG
Fusion transcripts identified in RNA-seq data of osteosrcoma cell line IOR/SARG
fusion pair gene 1	chromosome gene 1	ensemble gene ID gene 1	fusion pair gene 2	chromosome gene 2	ensemble gene ID gene 2	breakpoint sequence	number of reads split by the breakpoint	number of paired end reads spanning the breakpoint
AC107983.3	17	ENSG00000154874	EIF5A	17	ENSG00000132507|ENST00000336458	CGCAACCTCCGGGCTTCTCGCTCTGACTCCAAAAGGGTGAGCACGTCGCCCTCGCGCACGGGGCCTTTTACATTGCGGATGATGGATCGGCTCGTGTCGTCCATGAATTCCACGCGCACCTGCGTGCACTGTCCCTGAGAGCCGGTCCTGCCCAGGACCTTGGTGACCCTGGCCAGCTTGATAGGCTGCACACGGCTGGTGTCCAAGAT|GGCGGCGGCGGCGGCGGCAGCGGGCTCGGAGGCAGCGGTTGGGCTCGCGGCGAGCGGACGGGGTCGAGTCAGTGCGTTCGCGCGAGTTGGAATCGAAGCCTCTTAAAATGGCAGATGACTTGGACTTCGAGACAGGAGATGCAGGGGCCTCAGC	6	12
ANKRD27	19	ENSG00000105186|ENST00000306065	PXDNL	8	ENSG00000147485|ENST00000356297	GCCGTCGCCCAGGATGGGCTGGGAATGAAGCGATGTAGCCTTTTAAGAGATTTGCTCTGACCCATCTGAAGTCCATATGGCTCTGTATGATGAAGACCTCCTGAAAAATCCTTTCTATCTGGCTCTGCAAAAGTGCCGCCCTGACTTGTGCAGCAAAGTGGCCCAAATCCATGGCATTAGAGCCCCCGAATTACTTTTGAGCCGCAGGATGTGGAGGTACCATCAGGAAATACCGTCTACTTCACCTGCCGGGCGGAAGGAAACCCCAAACCTGAGATTATTTGGATACACAACAACCACTCATTGGATTTGGAAGATGATACTCGACTTAATGTGTTTGATGATGG	15	29
ANKRD27	19	ENSG00000105186|ENST00000306065	PXDNL	8	ENSG00000147485|ENST00000356297	GCCGCCGTCGCCCAGGATGGGCTGGGAATGAAGCGATGTAGCCTTTTAAGAGATTTGCTCTGACCCATCTGAAGTCCATATGGCTCTGTATGATGAAGACCTCCTGAAAAATCCTTTCTATCTGGCTCTGCAAAAGTGCCGCCCTGACTTGTGCAGCAAAGTGGCCCAAATCCATGGCATTG|CGTCTGGATTCCAACGCCCTGGTTTGTGACTGTGATCTGATGTGGCTGGGGGAGCTTTTACAAGGCTTTGCCCAACACGGCCACACCCAGGCTGCGGCTACCTGCGAATATCCCAGGAGACTCCATGGGCGTGCAGTTGCTTCAGTAACAGTAGAGGAATTCAATTGCCAGAGCCCCCGAAT	47	41
CAPNS1	19	ENSG00000126247|ENST00000457326	FTH1	11	ENSG00000167996|ENST00000273550	TGGCGCTGACCTCCATGTCATCTCCAGCCAGCTGGGCAAAGAGTCTCCGGAACTGCCGGACCTCCTCACTCTCGTTGGCCTCAATGTTGGAGTAATGTGTGCGTGGGGGCGGGGGCTCCGGGTTGTACTGCGCAGCCGCCTCGCTGATGGCGCTGATGACTCCGCCTAGGATGCGCATGGCCGTTCCACCGCCACCGCCGCCTCCACCACCGCCGCCGCCGCCGCCGCCGCCGCCGCC|TCTCCTTAGTCGCCGCCATGACGACCGCGTCCACCTCGCAGGTGCGCCAGAACTACCACCAGGACTCAGAGGCCGCCATCAACCGCCAGATCAACCTGGAGCTCTACGCCTCCTACGTTTACCTGTCCATGTCTTACTACTTTGACCGCGA	9	40
EEF1A1	6	ENSG00000156508|ENST00000490569	VIM	10	ENSG00000026025|ENST00000224237	TTGAAACAAACAGTTCTGAGACCGTTCTTCCACCACTGATTAAGAGTGGGGTGGCAGGTATTAGGGATAATATTCATTTAGCCTTCTGAGCTTTCTGGGCAGACTTGGTGACCTTGCCAGCTCCAGCAGCCTTCTTGTCCACTGCTTTGATG|ACACCCACCGCGCCCTCGTTCGCCTCTTCTCCGGGAGCCAGTCCGCGCCACCGCCGCCGCCCAGGCCATCGCCACCCTCCGCAGCCATGTCCACCAGGTCCGTGTCCTCGTCCTCCTACCGCAGGATGTTCGGCGGCCCGGGCACCGCGAGCCGGCCGAGCTCCAGCCGGAGCTACGTGACTACGTCCACCCGCACCTACAGCCTGGGCAGCGCGCTGCGCCCCAGCACCAGCCGCA	12	11
EFHA2	8	ENSG00000155970	ASAH1	8	ENSG00000104763	GGTGGGTAGTGGGTGGGTGAGTCAGGAGCTCTGGTTGGTCGGGTCAAAGATGAAATCATAGGGAGTTGAAGCTTTTCTCTTGAGCTGAGTCAGTTCCTGCGTGAGGACCACAAGACCAGATGAGCCAGTTTATCGCTCTGTGTAGTGACAGCTGATCCATCAAGTGTGGGGTCTTTTGTAATAGGGCTACCTGAGGTTGATCCATTCTGCAAAGCCATAGTAATGAAGCAAGTCCAGTCAATGATGCTATCCGGCGGCGCGTGCTGCGCGACGGCACAGCTGACGGCGGCAGCCAGGAGGACTAAGGCGACGCAACTCCGGCCCGGCATCGCTCTAGCAGCCAACGCCACTCCCCGGACTCCAGCAGAG	4	37
EIF5A	17	ENSG00000132507|ENST00000336458	POU3F3	2	ENSG00000198914	GGCCTTTGAGCACCACAAAGCCATTCTTACGTAATGCTGAGCACTGCATTGGGAAGGTGGCTGAGGCCCCTGCATCTCCTGTCTCGAAGTCCAAGTCATCTGCCATTTTAAGAGGCTTCGATTCCAACTCGCGCGAACGCACTGACTCGACCCCGTCCGCTCGCCGCGAGCCCAACCGCTGCCTCCGAGCCCGCTGCCGCCGCCGCCGCCGCCGCTGCCGCCGCCGCGCCGACCCTGCACCTGGGCCGCTCCGGGCTCCAGCCCAGGCCCATCCGCCGCCCTCCCCTCCACCCAGAGACAGGCATGCCCGCCCTTGGAGGAGAAAACGCGGGAGAAACGGACCAAGGAGGCATTTTTGCAGTCCAAGGAAGGAG	4	22
FNDC3B	3	ENSG00000075420|ENST00000469491	OTTHUMG00000159780	3	ENSG00000240303|ENST00000355458	CATGAATGTACGTCACAATGATGATGACCGACCAAATCCCTCTGGAACTGCCACCATTGCTGAACGGAGAGGTAGCCATGATGCCCCACTTGGTGAATGGAGATGCAGCTCAGCAGGTTATTCTCGTTCAAGTTAATCCAGGTGAGACTTTCACAATAAGAGCAGAGGATGGAACACTTCAGTGCATTCAAG|GAGGTTGTGGCTCACTGGATTGCTGAAAGCCGCATTGCCATTGAGAAGATCCGCTTGTTGACTCTGAAAGCTGCTCACAGCATGGACACTCTGGGCAGTGCTGGCGCTAAGAAAGAGATTGCAATGATCAAAGTGGCTGCCCCACGGGCTGTCAGCAAAATCGTTGACTGGGCCATCCAG	19	18
FNDC3B	3	ENSG00000075420|ENST00000469491	OTTHUMG00000159780	3	ENSG00000240303|ENST00000485198	CATGAATGTACGTCACAATGATGATGACCGACCAAATCCCTCTGGAACTGCCACCATTGCTGAACGGAGAGGTAGCCATGATGCCCCACTTGGTGAATGGAGATGCAGCTCAGCAGGTTATTCTCGTTCAAGTTAATCCAGGTGAGACTTTCACAATAAGAGCAGAGGATGGAACACTTCAGTGCATTCAAGG|TGAAGGTAGGGGATTTGAAATTTCCCAAGGCCGCCTTGGACCTGGCAGAATCCACCACTGTATGAGAACAGTAGGTTTGGCGGAACGCGCTTTGCAGATCATGTGTGAGCGGGCAACACAAAGGATAGCTTTCAAGAAGAAGTTGTATGCACATGAGGTTGTGGCTCACTGGATTGCTG	30	45
GNAS	20	ENSG00000087460|ENST00000265620	UBTF	17	ENSG00000108312	CTCATCTGCTTCACAATGGTGCTTTTACCAGATTCTCCAGCACCCAGCAGCAGCAGGCGGTGCGTGGCCCGGTAGACCTGCTTGTCCTTCTGCAGCTGCTTCTCGATCTTTTTGTTGGCCTCACGCTGCGCCTTCTCCTCGTTGCGCTGGTCCTCGGTCTTACTGTTCCCGAGGCAGCCCATGGCGGCGGCGGCG|GCGGCGGCGGCGGGGGGTGTGCGAGCTGAGGCCGGGGCCGGCGGCGGGCGGGCTGCCTGCAGGCGGAGGGCGCTGTGCTTTGTGCTTTTCGCCGCGAGGAGCAGCAGGCAGCAGCCACAGCCGCCGCCGCCGCCGCCGCCGCCACAGCAGCAGCAGCCGCCGCCCCAGCGCCGCCGCCTCGCCCGGAGGAGGAGCCGCTGCCG…	3	8
GNAS	20	ENSG00000087460|ENST00000354359	RUNX2	6	ENSG00000124813|ENST00000359524	CTCCAGCACCCAGCAGCAGCAGGCGGTGCGTGGCCCGGTAGACCTGCTTGTCCTTCTGCAGCTGCTTCTCGATCTTTTTGTTGGCCTCACGCTGCGCCTTCTCCTCGTTGCGCTGGTCCTCGGTCTTACTGTTCCCGAGGCAGCCCATGGCGGCGGCGGCGGCGGCG|GCGGCGGCGGCGGCGGCTGCGGCGGCGGCAGCTGCAGTGCCCCGGTTGCGGCCGCCCCACGACAACCGCACCATGGTGGAGATCATCGCCGACCACCCGGCCGAACTCGTCCGCACCGACAGCCCCAACTTCCTGTGCTCGGTGCTGCCCTCGCACTGGCGCTGCAACAAGACCCTGCCCGTGGCCTTCAAGGTGGTAGCCCTCGGAGAGGTACCAGATGGG	7	8
GNAS	20	ENSG00000087460|ENST00000265620	FTH1	11	ENSG00000167996|ENST00000273550	CTCGGCAAGGAGCGCGCGGGGCGGACTGCGGGCCGCGGGCCGCGGGGCGCGCGGACGGGCGGGAAGGGGAGGGTGTCGGTCGGACCGAGGGGCGCGCGCAGCTCCCCGCCCCTCGAGCCGAGGCCGAGGGGGCTGATGGCCGCCGCCGGGCCGAGGCGGACCAGAGCAGGAGCTGCGGGAGCTGCTGCCGCCGCTGCCGCCGCCGCCGC|CGCCGCCGCCGCCGCCTCTCCTTAGTCGCCGCCATGACGACCGCGTCCACCTCGCAGGTGCGCCAGAACTACCACCAGGACTCAGAGGCCGCCATCAACCGCCAGATCAACCTGGAGCTCTACGCCTCCTACGTTTACCTGTCCATGTCTTACTACTTTGACCGCGATGATGTGGCTTTGAAGAACTTT…	10	8
GNAS	20	ENSG00000087460|ENST00000371095	POU3F3	2	ENSG00000198914	TAAACCCATTAACATGCAGGATCCTCATCTGCTTCACAATGGTGCTTTTACCAGATTCTCCAGCACCCAGCAGCAGCAGGCGGTGCGTGGCCCGGTAGACCTGCTTGTCCTTCTGCAGCTGCTTCTCGATCTTTTTGTTGGCCTCACGCTGCGCCTTCTCCTCGTTGCGCTGGTCCTCGGTCTTACTGTTCCCGAGGCAGCCCATGGCGGCGGCGGCGGCGGCGGTGGTGGCGGCGGTGGGGTGGCGGGAGCGGAGCGGCATGGCCACGGCGGCTTCTAACCCCTACCTGCCGGGGAACAGCCTGCTCGCGGCCGGCTCTATTGTGCACTCGGACGCGGCAG	6	9
GNAS	20	ENSG00000087460|ENST00000306090	RPS17	15	ENSG00000184779|ENST00000330339	TCTTAGAGCAGCTCGTACTGACGAAGGTGCATGCGCTGAATGATGTCACGGCAGTCGTTGAACACACGGCGGATGTTCTCAGTGTCCACAGCGCAGGTGAAATGAGGGTAGCAGTAGTGACGCCCATCTCCACTGGCAGTGCTGATCCTCAGAAACTCATCTCGAATGAAGTACTT|GGCCCGGGTCATCATAGAAAAGTACTACACGCGCCTGGGCAACGACTTCCACACGAACAAGCGCGTGTGCGAGGAGATCGCCATTATCCCCAGCAAAAAGCTCCGCAACAAGATAGCAGGTTATGTCACGCATCTGATGAAGCGAATTCAGAGAGGCCCAGTAAGAGGTATCTCCATCAAGCTGCAGGAGGA	4	11
GNAS	20	ENSG00000087460|ENST00000265620	EIF5A	17	ENSG00000132507|ENST00000336458	CTCCAGCACCCAGCAGCAGCAGGCGGTGCGTGGCCCGGTAGACCTGCTTGTCCTTCTGCAGCTGCTTCTCGATCTTTTTGTTGGCCTCACGCTGCGCCTTCTCCTCGTTGCGCTGGTCCTCGGTCTTACTGTTCCCGAGGCAGCCCATGGCGGCGGCGGCGGCGGCGGCAGCGGGCTCGGAGGCAGCGGTTGGGCTCGCGGCGAGCGGACGGGGGCGAGTCAGTGCGTTCGCGCGAGTTGGAATCGAAGCCTCTTAAAATGGCAGATGACTTGGACTTCGAGACAGGAGATGCAGGGGCCTCAGCCACCTTCCCAATGCAGTGCTCAGCATTACGTAAGAATGGCTTTGTGGTGCTCAAAGGCCGG	4	14
GNAS	20	ENSG00000087460|ENST00000354359	TWIST1	7	ENSG00000122691	CAATGGTGCTTTTACCAGATTCTCCAGCACCCAGCAGCAGCAGGCGGTGCGTGGCCCGGTAGACCTGCTTGTCCTTCTGCAGCTGCTTCTCGATCTTTTTGTTGGCCTCACGCTGCGCCTTCTCCTCGTTGCGCTGGTCCTCGGTCTTACTGTTCCCGAGGCAGCCCATGGCGGCGGCG|GCGGCGCGGGCGGCGGCGGCGGCAGCAGCAGCGGCGGCGGGAGTCCGCAGTCTTACGAGGAGCTGCAGACGCAGCGGGTCATGGCCAACGTGCGGGAGCGCCAGCGCACCCAGTCGCTGAACGAGGCGTTCGCCGCGCTGCGGAAGATCATCCCCACGCTGCCCTCGGACAAGCTGAGCAAGATTCAGACCCTCAAGCTGGCGGCCAGGTACATCGACT…	4	18
GNAS	20	ENSG00000087460|ENST00000371095	CAPNS1	19	ENSG00000126247|ENST00000457326	TTAACATGCAGGATCCTCATCTGCTTCACAATGGTGCTTTTACCAGATTCTCCAGCACCCAGCAGCAGCAGGCGGTGCGTGGCCCGGTAGACCTGCTTGTCCTTCTGCAGCTGCTTCTCGATCTTTTTGTTGGCCTCACGCTGCGCCTTCTCCTCGTTGCGCTGGTCCTCGGTCTTACTGTTCCCGAGGCAGCCCATGGCGGCGGCGGCGGCGGCGG|TGGTGGAGGCGGCGGTGGCGGTGGAACGGCCATGCGCATCCTAGGCGGAGTCATCAGCGCCATCAGCGAGGCGGCTGCGCAGTACAACCCGGAGCCCCCGCCCCCACGCACACATTACTCCAACATTGAGGCCAACGAGAGTGAGGAGGTCCGGCAG	5	38
LSM14A	19	ENSG00000105216	RP11-336K24.5	1	ENSG00000224276	CGACAGTGGCGTGGGATCTGCCTCTCTGCGAGCAGCTGGGAGCGGCGGCGGCGGCGCCATGAGCGGGGGCACCCCTTACATCGGCAGCAAGATCAGCCTCATCTCCAAGGCGGAGATCCGCTACGAGGGCATCCTCTACACCATCGACACCGAAAACTCCACCGTAGCCCTTGCCAAAGG|GTCTGGCTCTGTTGCTAAGGCTGGAGTGCAGCTTTGATCAGAGCTCACTGCAGCCTCAAACTCCTGGGTCAGGAGATCCTCCTGCTTTAGCATCCAGTAGCTGGGACTACAGGTA	7	8
LSR	19	ENSG00000105699	FGFR1	8	ENSG00000077782|ENST00000326296	CATCTGGACACTGAGGGGCAGGGGCTGGAAGGAAGAGTGTCTTGGGAGCCGAGGAGGGGCTCTGCTCCTGGTGCGCGGCCACTGACAGCCACTCTCCCCCAGCTGGTGGCCAAGGCTCCTATGTACCCCTGCTTCGGGACACGGACAGCAGTGTGGCCTCTGGTGAGAATCCATCGTCCCGAAGTTGGATGTGCCT|TGTTCAGGCAAGGTCGGGGACGGCCTAGCGGTGCAGAGTGTGGCTGTGACCAGCACAGCCCAGAAGAGGAGGCACTTCCAGCTCCACATCCCAGTTCTGCAGTTAGAGGTTGGTGACAAGGCTCCACATCTCCATGGATACTCCACAGTGAGCTCGATC	7	10
NBPF15	1	ENSG00000243452	INTS4L2	7	ENSG00000232270	CGGGGTTTCACCATGTTGATCAGGCTAGTCTCCAACTCCTGACCTCGTGATCCACACGCCTCGGCCTCCCGAAGTGTTGAGATTACAGGCGTGAGCCACTGCGCGCGACCGACTTTGGAACTTTAATAAATTGACTGGACATTATGCATTTCTCTGTTGTAT|CTCCAGGGTCCGTATCTCCTGCTCGGTGAGGTCGTTGGACACAGCGCACTTGGTGCCCAGCCCGCGCAGGCTGCCAATGGAGATGCCGATGAGCTTCTGGAGCTGTCCGCACTGCTGCAGCCCCGGGCTGGCCGGGGCCCCTGCGCCACCCTCAGCGGCCGCTGCATCACCC	24	14
NOL3	16	ENSG00000140939	ELOF1	19	ENSG00000130165	GGCCAGTGGAGGGAGTGGGGAACAGGGCCAAGGGAGCTCTTGGGCTTGACTCTCAAGGCCTGAATCAGTGTGTGTGTGTGTGTGTGTGTAGTGGGTGTGCGTGTGGGTGTGGGTGTGAGTGTGGGTGTGTGTGGCTGCACGTGTCACTGGGGTGGCCGTGAGTGTGTGCTCACAGGTACGCGGTGGTGTCGGGTTCCTGGGCCTGAGGGGCCTGAACTGATCTCACTTGGCTCCGAAAGCCTTTGCTGTGTTCCCTGCAGCCCCTGGCCCCCCAGCCTTGGGGCTCTGGCTCCCCCCGGCGGAATTGGG	8	8
OS9	12	ENSG00000135506|ENST00000389142	PRCP	11	ENSG00000137509	CACCAGTCCTTTGTCTTCAGCAAGCAGGGAGCATCTCTCATTGGGCTCAACAACTCAGGGATCCCAGGCCCTTGGTAAGCAGGTGTTTCCTCCTCCCTTTCACGCTGGAAGTGAATAGCTCCAGCTGGCAGGCGACACTCATAGCGCTGTTTGTACTTAGAGGAGACAATCACCACGTCCGAAGATTGGCTCTG|GGGGAGAAGACCAGGAACGGGCCCAGGCGACGCACAGTGACTCGGACCGGCCGAACTCAGTAGCACGCCGGCAGCCTTCCAATCGAATCTCCCGCGTCC	9	12
PCBD2	5	ENSG00000132570	HNRNPA1	12	ENSG00000135486|ENST00000340913	TTTGGATGAGGATGGCTGTTACTACGAGGGCTATGTGGCTGATTGAAGAGTATGCAATGAGCGATTTTAGGTCTGTTTGTCGCAGGCAGATGGAGCTTGTTATAATTATGCCTCACAGGGATAGTACAAGGAAGGGGTA|GGCTATAATGGATTTGGTAATGATGGTGGTTATGGAGGAGGCGGCCCTGGTTACTCTGGAGGAAGCAGAGGCTATGGAAGTGGTGGACAGGGTTATGGAAACCAGGGCAGTGGCTATGGCGGGAGTGGCAGCTATGACAGCTAT	5	8
PCBD2	5	ENSG00000132570	RAD23A	19	ENSG00000179262	TTAGTTCTATGGCTGTGAATGTCATAATTAAGGAGATTTGTAGGGAGATTAGTATAGAGAGGTAGAGTTTTTTTCGTGATAGTGGTTCATTGGATAAGTGGCGTTGGCTTGCCATGATTGTGAGGGGCAGGAGTCAGGTAGTTAGTATTAGGAGGGGGGTCGTTAGGGGGTCGGAGGA|ACAAGGAGGAAGATGAGGAGGAAGATGTCCCCGGCCAGGCCAAGGACGAGCTGTAGAGAGGCCTGCCTCCAGGGCTGGACTGAGGCCTGAGCGCTCCTGCCGCAGAGCTGGCCGCGCCAAATAATGTCTCTGTGAGACTCGAGAACTTTCATTTTTTTCCAGGCTGGTTCGGATTTGGG	9	16
PCBD2	5	ENSG00000132570	DDOST	1	ENSG00000244038	TTTCGAAGAAGATATAAAATATGATTAGTTCTATGGCTGTGAATGTCATAATTAAGGAGATTTGTAGGGAGATTAGTATAGAGAGGTAGAGTTTTTTTCGTGATAGTGGTTCACTGGATAAGTGGCGTTGGCTTGCCATGATTGTGAGGGGTAGGAGTCAGGTAGTTAGTATTAGGAGGGGGGTTGTTAGGGGGTCGGAGGAAAAGGTTGGGGAACAGCTAAATAGGTTGTTGTTGATTTGGTTAAAGCCGTGGGAAAATGGCACAACTTTACCTCTGTGGGAGATGCAACACTGAGAGCCAAGGGGTGGGA	3	20
PRKCSH	19	ENSG00000130175|ENST00000436195	WIZ	19	ENSG00000011451	CCTGCGTCTGCTCGTCGTAGGGCGGCATTTTGTCTTCCTCAGCAGGGCTGGCCGGCTGCGGGGGTGACAGTGGCGGTGGGGCCTCCTTGGGCTGCTCCCCCTGCACCTCGGAATCCTCCTCCTCCTCCTCTTCTTCAGCCTCTTCT|TCCTCCTCCTCCTCCTCCTCCTTCCCCCTACCCTGGATCCCCTGCAGCGTCCCGGGCAGAGCCGGTGCGCGACATCCGCTGTGAGTTCTGCGGCGAGTTCTTCGAGAACCGCAAGGGCCTGTCGAGTCACGCGCGCTCACACCTGCGGCAGATGGGTGTGACCGAGTGGTCCGTCAATGGTTCGCCCATCGACACACTGCGAGAGATCCTCAAGAAG	4	14
PRKCSH	19	ENSG00000130175|ENST00000436195	MIDN	19	ENSG00000167470	CTCGTCGTAGGGCGGCATTTTGTCTTCCTCAGCAGGGCTGGCCGGCTGCGGGGGTGACAGTGGCGGTGGGGCCTCCTCGGAATCCTCCTCCTCCTCCTCTTCTTCAGCCTCTTCTTCCTCCTCCTCCTCCTCCTCCGTCTGTCTCCTTTCACCTCTGCGCCAGGTCGGTCCTCCCTGCCAACCTTCCCCAGCTCCAATATGTAGCAGTCTCTCTGGATGGCGGAGAGTGAAGGAGACGGAGAAACGCGCCCCATCCCTTCCGCCGCCTCCTTTCCCCCCCGACCCTATTCAGGTTTTAAGTCAAAAATGTCGATATGTCATTATGCACTTTACAGATGAGGGGAG	4	21
PTBP1	19	ENSG00000011304	SRRM2	16	ENSG00000167978|ENST00000301740	GCGCGCCCTCCTCCGGGATGTGCACCAGCGGCGGCGGCCCCGCGCGCGGTGGGAGGATGACCCGAGGCCCCAGCCCCGGCCGCGCCTGCACGGTGGGGTAGGGGGGGGGGGGCCGGGCCCTCGTCCTCCTCCTCTTCCTCCTCCTCCTCTTCCTCTTCTTCTTCTTCCTCCTCATCTTCCTCCTCCTCGTCGTCTTCCTCCCCTTCCCCTGCTAAGCCTGGCCCTCAGGCCTTGCCCAAACCTGCAAGCCCCAAGAAGCCACCCCCTGGCGAGCGGAGGTCCCGCAGCCCCCGGAAGCCAATAGACTCCCTCAGGGACTCTCGGTCCCTCAGCTACTCGCCTGTGGAGCGTCGCCGTCCCTCGCCCCAGC	5	8
PTBP1	19	ENSG00000011304	TNRC18	7	ENSG00000182095|ENST00000288841	CCCGTCTGCGCGCCCTCCTCCGGGATGTGCACCAGCGGCGGCGGCCCCGCGCGCGGTGGGAGGATGACCCGAGGCCCCAGCCCCGGCCGCGCCTGCACGGTGGGGTAGAGCGAGGGCGGGGCCGGGCCCTCGTCCTCCTCCTCTTCCTCCTCC|TCCTCTTCCTCGTCCTCATCCTCCTCCTCCTCCTCCTCTTCCTCCTCTTCTTCCTCCACCACAGACGAGGACTCTTCCTGCAGCTCGGACGATGAGGCAGCCCCCGCCCCCACGGCTGGCCCTTCCGCGCAGGCGGCGCTCCCCACCAAGGCCACCAAGCAGGCCGGCAAGGCGCGGCCCTCGGCCCACTCCCCAGGCAAGAAGACGCCCG	8	57
PXDNL	8	ENSG00000147485	FAM150A	8	ENSG00000196711	GGAACTGAACCTTTTTATCTTTCTCAGCAATAAATGTTTCATGTTTACTATAATTTTTTTCAGAAATACAGAAACATACAAGAAAGATATGATGAAAGCTCTTATTTCCTTAGTCGAAGATCCAGCCTGGGTGACAGAGTGAGA|CCATGGCTAATGACAGCTGAAAGTAGACCCCAAACTGTCAGGCTTGAAAACTTCATTGCTTTGTTTATTTCCTCTAGCTTTCAACGTAGAGGAAGAGGGAAATAATTCAGCTTCCAGGTTTTGCTGTCTTTTGCTCCGGATAGATGGTTGATTAAAAAGTCCATTTGTCATGGTTTCAGTATCACTTATTCTCCAGCATTATTTCATACTGCATTTCCC	20	8
RAB24	5	ENSG00000169228	GNAS	20	ENSG00000087460|ENST00000354359	CTCCGGAGCACGCTCTGGCCCAGGAAATACTTCACCATCGTCCCGGCCGAAGCGGGCTCAGCACCCGCGCAGCATCAGGGGTGCGGAGCCTGGGAGGCACGCGAGGGCCGGGCCGGGCCGGGGCTCGGCGCACACCCGCCGCCAGGCTCGTAGCTCAGTCACCACCGCACCGCGCCCAAGCAGCTGCCGCCGCCGC|CATGGGCTGCCTCGGGAACAGTAAGACCGAGGACCAGCGCAACGAGGAGAAGGCGCAGCGTGAGGCCAACAAAAAGATCGAGAAGCAGCTGCAGAAGGACAAGCAGGTCTACCGGGCCACGCACCGCCTGCTGCTGCTGGGTGCTGG	3	9
SDHAF2	11	ENSG00000167985|ENST00000301761	MACROD1	11	ENSG00000133315|ENST00000255681	CTATGAGAGCAGAAAGAGGGGAATGTTGGAAAACTGCATTCTTCTTAGTCTTTTTGCTAAAGAACATCTGCAGCACATGACAGAAAAGCAGCTGAACCTCTATGACCGCCTGATTAACGAGCCTAGTAATGACTGGGATATTTACTACTGGGCCACA|GTGGACGGCTGCATTCATCGGGCCGCCGGCCCCCTGCTTACCGACGAGTGCCGGACCCTGCAGAGCTGTAAGACTGGCAAGGCCAAGATCACCGGCGGCTATCGGCTCCCGGCCAAGTACGTCATCCACACAGTGGGGCCCATCGCCTACGGGGAGCCCAGCGCCAGTCAGGCTGCCGAGCTCCGCAGCTG	10	21
TMEM135	11	ENSG00000166575|ENST00000305494	ABHD12B	14	ENSG00000131969	TGCCGCTCTGCCAGCATCTTATGTGGCCATTCTCATTGAAAGAAAAAGCAGGAGAGGGCTGCTCACAATTTATATGGCCAACTTGGCCACAGAAACACTATTCAGAATGGGTGTAGCAAGAGGAACCATCACAACATTAAGAAATGGAGAAGTCCTTTTGTTTTGCATCACAGCTGCCATGTACATGTTCTTTTTCA|GACTCAGCCCACCTGCACCCAGGTGAAATAAACAGCCATGTTGCTCACACAAAGCCTGTTTGGTGGTCTCTTCACACGGACGCGCATGAAATTTGGTGCCGTGACTCGGATCGGGGGACCTCCCTTGGGAGATCAATCCCCCATCCTCCTGCTCTTTGCTCCATGAGA	11	8
USF2	19	ENSG00000105698	RP11-350N15.1	8	ENSG00000239218	GGACGCTGTAAAGGTAGAAAGTGAGCAACGAGGGGAGAGTACAGTGTCAGAAGTAGAGGGACAGGGAGTGTGAATTGGAACTGGCCATTTGTTGACCCGGCTGGTGATCTTGAATTCATGGCCCACATCTAAGATGGTGGACTTCACACTCCCATACGGATTGCCTGCCCCACTTGAAAAATGGGGCTGA|CCTCAAAATGCACATGGGGATGCTGTGAGGGAAGCAGCACCAAAACACTTGCTTTGTGCATCTGTTTCCTGAGAGATGAGGTGGGGAATGGAGGCTGGAGGGCATCTGGTATCTGGATTCCCTGGTGACCTAGCCTGAGGCTGAAAAAGACTGGCTGTTCACTATTACAGGCTCTAGGTGCCATGTGTTAA	16	18
USF2	19	ENSG00000105698|ENST00000434131	AC087623.1	8	ENSG00000249195	ACGGCTGTGTCCGTACAGACCACAGACCAGAGCTTGCAGGCTGGAGGCCAGTTCTACGTCATGATGACGCCCCAGGATGTGCTTCAGACAGGAACACAGAGGACGATCGCCCCCCGGACACACCCTTACTCTCCAAAAATTGATGGAACCAGAACACCCCGAGATGAGAGGAGAAGAGCCCAGCACAACGAAG|GAAGAAAGCATTGCTCTGGAAAGAGGGAAGTTCATTCACTCATCCAAGAAGAGCAAAGGTAGATGCCCTGCGGCTATGGAGGAGGGCCGTCCAAGCTCACAGTTCCTAGAAGTTTGTGTCACCATTTCACATTTAGCACCAGAATCCAGCCTTGGCAGATTCAGGGAAGGAAG	25	39
VIM	10	ENSG00000026025	EIF5A	17	ENSG00000132507|ENST00000336458	TGGACGTAGTCACGTAGCTCCGGCTGGAGCTCGGCCGGCTCGCGGTGCCCGGGCCGCCGAACATCCTGCGGTAGGAGGACGAGGACACGGACCTGGTGGACATGGCTGCGGAGGGTGGCGATGGCCTGGGCGGCGGC|GGCGGCAGCGGGCTCGGAGGCAGCGGTTGGGCTCGCGGCGAGCGGACGGGGTCGAGTCAGTGCGTTCGCGCGAGTTGGAATCGAAGCCTCTTAAAATGGCAGATGACTTGGACTTCGAGACAGGAGATGCAGGGGCCTCAGCCACCTTCCCAATGCAGTGCTCAGCATTACGTAAGAATGGCTTTGTGGTGCTCAAAGGCCGGCCATGTAAGATCGTCG	3	9
VIM	10	ENSG00000026025|ENST00000224237	PTMAP5	13	ENSG00000214182|ENST00000393073	TAAGATATGGATTTCTTTTTTATTCTTGCTGGTAATATATTGCTGCACTGAGTGTGTGCAATTTTTATTCAAGGTCATCGTGATGCTGAGAAGTTTCGTTGATAACCTGTCCATCTCTAGTTTCAACCGTCTTAATCAGAAGTGTCCTTTTTGAGTGGGTATCAACCAGAGGGAGTGAATCCAGATTAGTTTCCCTCAGGTTCAGGGAGGAAAAGTTTGGAAGAGGCAGAGAA|TGGAAGAGACGCCCCTGCTAACGGGAATGCTAATGAGGAAAATGGGGAGCAGGAAGCTGACAGTGAAGTAGATGAAGAAGAGGAAGAAGGTGGGGAGGAAGAGGAGGAGGAAGAAGAAGGTGATGGTGAGGAAGAGGATGGAGATGAAGATGAGG	3	11
ZNF167	3	ENSG00000196345	RPL14	3	ENSG00000188846|ENST00000479563	TCGCTACTCATGGCGCTCTCCTCTTCTTTGCTCTCCAGCCCAGGTTCCCGCAGGGAGCTGGCAGCAGGAGGCTGGCTCTGGCTGGGACTCTGAGCTGGACTCAGACTGCTGCCATCTGGCTGGTCCTTGGTCCTCATTTCTTCCTGCCAGAGTGTGGACTTGGTGGTGGGGACTTTCTCAGCACTGGGGATGCTGCTGCTGCTGCTGCTGCTG|CTGCTGCTGCTGCTGCTGCTAAAGTTCCAGCAAAAAAGATCACCGCCGCGAGTAAAAAGGCTCCAGCCCAGAAGGTTCCTGCCCAGAAAGCCACAGGCCAGAAAGCAGCGCCTGCTCCAAAAGCTCAGAAGGGTCAAAAAGCTCCAGCCCAGAAAGCACCTGCTCCAAAGGCATCTGGCAAGAAA…	16	23

## Sheet: IOR-MOS
Fusion transcripts identified in RNA-seq data of osteosarcoma cell line IOR/MOS
fusion pair gene 1	chromosome gene 1	ensemble gene ID gene 1	fusion pair gene 2	chromosome gene 2	ensemble gene ID gene 2	breakpoint sequence	number of reads split by the breakpoint	number of paired end reads spanning the breakpoint
RP11-108L7.7	10	ENSG00000224915	CCND1	11	ENSG00000110092|ENST00000227507	GGCACCTCCGGTGCTGTAGGTGGGCAGGCTGGACAGTGAGTTTCGGCCAGAGTCGGATAGCGTCCCTGATGGGCAGCCACTGGCCCAGCCACTAAATGCCAGGGGTTTGTCAGCAGCTGAAGAGGAGGAGGAAGAGGAGGAGGAGGAGGTGGACCTGGCTTGCACACCCACCGACGTGCGGGACGTGGACATCTGAGGGCGC	3	9
SRRM2	16	ENSG00000167978|ENST00000301740	PTMAP5	13	ENSG00000214182|ENST00000393073	CCGGGGGCTGCGGGACCTCCGCTCGCCAGGGGGTGGCTTCTTGGGGCTTGCAGGTTTGGGCAAGGCCTGAGGGCCAGGCTTAGCAGGGGAAGGGGAGGAAGACGACGAGGAGGAGGAAGATGAGGAGGAAGAAGAAGAAGAGGAAGAGGAGGAGGAAGAAGAAGGTGATGGTGAGGAAGAGGATGGAGATGAAGATGAGGAAGCTGAGTCACCTACGGGCAAG	60	14
PDZRN4	12	ENSG00000165966	PKM2	15	ENSG00000067225|ENST00000319622	TGCTAGTTTGGAGATAAATCATATTATGGCCAAGGGTCATGATGGCAGGAGTAATCAGAGGTGTTCTTGTGTTGTGATAAGGGTGGAGAGGTTAAAGGAGATGATTAAGTCTGGAATGAATGTGGCTCGTCTGAACTTCTCTCATGGAACTCATGAGTACCATGCGGAGACCATCAAGAATGTGCGCACAGCCACGGAAAGCTTTGCTTCTGACCCCA	18	8
LSAMP	3	ENSG00000185565	NPM1	5	ENSG00000181163|ENST00000393820	CTCCTGCTCCCCATTTTCCTCATTAGCATTCCCGTTAGCAGGGGCGTCTCTTCCATTTTCTGCCTCTTCCACAACTTCCTTCTTCTCCTTTAAGTCCTTGGTGGTGATTTCGGAGCTGGTGTCTACGGCTGCGTTCTTTTATCTCCGTCCGCCTTCTCTCCTACCTAAGTGCGTGCCGCCACCCGATGGAAGATTCGAT	3	8
EIF5A	17	ENSG00000132507|ENST00000336458	TMEM158	3	ENSG00000249992|ENST00000503771	TGCATCTCCTGTCTCGAAGTCCAAGTCATCTGCCATTTTAAGAGGCTTCGATTCCAACTCGCGCGAACGCACTGACTCGACCCCGTCCGCTCGCCGCGAGCCCAACCGCTGCCTCCGAGCCCGCTGCCGCCGCCGC|GGCCGTCACTTCGGGGGTGGCGACCAAGTGACCCGCTCCGCTCCTCCCTGTGTCCGTCCTGTGTCCGCG	8	8
PHC3	3	ENSG00000173889|ENST00000308547	NAALADL2	3	ENSG00000177694	CCGAGCTCAAATGCTGATTTTCACACCCGCTACCACTGTGGCTGCTGTACAGTCTGACATTCCTGTTGTCTCGTCGTCATCGTCATCTTCCTGTCAGTCTGCAGCTACTCAG|ATAAAGGATGGAAGGACAGAGAAAAAGATAAAGGACAGAAGGATGTGCTGGTGTCATTAGCAAACATGCCAATCTGTATTTTTC	65	8

## Sheet: KPD
Fusion transcripts identified in RNA-seq data of osteosarcoma cell line KPD
fusion pair gene 1	chromosome gene 1	ensemble gene ID gene 1	fusion pair gene 2	chromosome gene 2	ensemble gene ID gene 2	breakpoint sequence	number of reads split by the breakpoint	number of paired end reads spanning the breakpoint
AC011498.1	19	ENSG00000167674|ENST00000301284	GTF3C5	9	ENSG00000148308	TTCCACTCACTGATGCGGTCCACCTCGTCGCTGTCACTGTCACTGCTGGAGCTGGACGGAGGCCGTTCAGGCTTCGGTTTCCGCCCTCGCGGCTTCGGGAGAGGCTTCTCCGCTGGCTTCCTGCCCCTCGGAGGCTTCTTCACAGACACATCGGAGTCGGAGGAGGAGGAGGAAGAGGAGGAGGAGGACTTCAAGCCATCCGACGGCAGTGAAAACGAAATGGAGACAGAGATTCTGGACTACGTGTGACAGGGCCCAAGGCTGGGCCTCCCTGACCCGGCCAGACTGGTGTCTGGCCTAATGAGGGAGCCGGGGCTCCCCATTGCCACCCA	6	16
AC136007.2	2	ENSG00000179818	CAPNS1	19	ENSG00000126247|ENST00000457326	CCGGCATCCATGGCGAGCGGCGGGCGGCGTTCGGGGGAGTTGGGCTCGTTACGTGGTCAAGTCTTTGGCGGCTGGCGGGGGGAGGGGAGGTGTAGGCCCAAAACTGCCGGCGCGAGGCGAGCGAGGGCCGCGGGAGCGAGCGGGAGCGGGCGGGAGGCCGCAGCGTAGTCGCAGGGGCGGGCGGCGGCGGCGGCGGCGGTGGTGGAGGCGGCGGTGGCGGTGGAACGGCCATGCGCATCCTAGGCGGAGTCATCAGCGCCATCAGCGAGGCGGCTGCGCAGTACAACCCGGAGCCCCCGCCCCCACGCACACATTACTCCAACATTGAGGCCAACGAG	3	18
ARHGAP9	12	ENSG00000123329	RASSF8	12	ENSG00000123094	GCGGGGCTGGGCTGGGGCTGCTTTTGGAGGTAAGGCCGGAGAGCCAGGACACCTTGCTGTTTCAGTACAGTCTCTGCAGCTCGCTGACATGGTTCCTGGGTACTCAGTGTCTGGAACCAGCTGTGCAGGGCACTCAGCTCCT|TCAGTTTCGCAACTGCGCCGCCCCCGCAGGCCGCCCAGAGGGGCCGGCCGGGGCGCTGGGGACGCGGCGGCACCCGGAGCTCCGCGGCCGCCCAGCGCCCGTCCCCGCGCCGCACTCCCCGGCACTCCCCGGCGCTCCCCGCGCCGCGCGCCCCGCACCGGCTGGAGGCCCCGGCCCCCCG	100	107
BICD1	12	ENSG00000151746|ENST00000457150	MAST4	5	ENSG00000069020	TCACGGAGACCACCCACGAGAAGATCCAGGCTGCCGAGTACGGGCTGGTGGTGCTGGAGGAGAAGCTGACCCTCAAACAGCAGTATGATGAACTGGAGGCTGAGTACGACAGCCTCAAACAGGAGCTGGAGCAGCTCAAAGAG|TTGCCTGCAGTATGCAGTACAGTAACATGCTGTAAAGATGCGTGACCCAGGAGCAACAGGTTACAGTAGGCTAAACCAGGTAGGTTTGTGTAAGTATACTCTATGATGTTTGCATTAGGAAATCACATTCTCTAAACGTATCCCCG	7	11
BRD2	6	ENSG00000204256|ENST00000374831	SRRM2	16	ENSG00000167978	TGGGCTTGGATATTGGACCCTGGGACAGAGCAGCCAGTTGTTCATGTACTGCCCGAAGCTGTTCCTGTAGTTCTGCTAAGCGATGAGCCCTTTCTTCCTCTGAGTCTGAGCTTTCACTCTCTTCTTCCTCCTCGTCCTCCTCA|TCTTCCTCTTCTTCTTCTTCCTCCTCATCTTCCTCCTCCTCGTCGTCTTCCTCCCCTTCCCCTGCTAAGCCTGGCCCTCAGGCCTTGCCCAAACCTGCAAGCCCCAAGAAGCCACCCCCTGGCGAGCGGAGGTGAGTGCTGTCTTGCCTGAGTTGAAAGGTG	3	17
C6orf48	6	ENSG00000204387|ENST00000395789	TUBA1C	12	ENSG00000167553|ENST00000301072	AAAGACACCAGAAACTCCAGTGTGCAACGGTAGTTCACCCAACTGCACTGGGGACCGCCCTCTCCTACCCCAGCCAGGCCGCGACGTGGCCGCCCGCCGGCTGCTGCGCAAAGGCAGCGCAAGCCGTTGGGATCCCCTGCTCCCCCTCACTCAACAGTCGGGCCATTACAACTCTCATACTGCCAACCCACGCCACCCTGGAGCACTCTGATTGTGCCTTCATGGTAGACAATGAGGCCATCTATGACATCTGTCGTAGAAACCTCGATATCGAGCGCCCAACCTACACTAACCTTAACC	4	8
CALR	19	ENSG00000179218	SLC29A1	6	ENSG00000112759|ENST00000427851	GCCAGCTCTGCGGCAGGAGCGCTCAGGCCTCAGTCCAGCCCTGGAGGCAGGCCTCTCTACAGCTCGTCCTTGGCCTGGCCGGGGACATCTTCCTCCTCATCTTCCTCCTTGTCCTCCTCATCCTCCTCATCCTCATCTTTGTCCTCATCATCCTCCTTGTCCTCTGCCT|CCTCCTCCTCTGTGTTCTCTCCATGTCCCCCTCCCAACTCCCCATGCCCAGTTCTTACCCATCATGCACCCTGTACAGTTG	8	8
COL1A1	17	ENSG00000108821|ENST00000225964	TMSB10	2	ENSG00000034510|ENST00000233143	TGCCTCTGTCGCCCTGTTCGCCTGTCTCACCCTTGTCACCACGGGGGCCTTGGGGTCCGGCGGGGCCACGGGCGCCAACAGGGCCGACAGGACCGGTGGGACCAGCAGGACCAGTCTCACCACGATCACCACTCTTGCCAGCAGGGCCAACGGGGCCAGGGGCACCAGGAGCACCAGGA|TCTCGGGCTCGGAACGAGACTGCACGGATTGTTTTAAGAAAATGGCAGACAAACCAGACATGGGGGAAATCGCCAGCTTCGATAAGGCCAAGCTGAAGAAAACGGAG	9	25
DCAF10	9	ENSG00000122741	GUCA1B	6	ENSG00000112599	TTATAAGAAGCACGGAGTTCAGTATGAAATGAGAACACTTTACAGATGTTTAGAGTTAGAACATCTAACTGGAAGCACAGCAGATGTCTACGTGGAATATATTCAGCGAAACTTACCTGAAAGGGTTGCCATGGAAGTAACAA|AGGACAACACCATCGACTTCCTGGAGTACGTGGCAGCTCTGAATCTCGTGCTGAGGGGCACCCTGGAGCACAAGCTGAAGTGGACATTCAAGATCTATGATAAGGATGGCAATGGCTGCATCGACCGCCTGGAGCTACTCAACATTGTGGAG	4	8
ETV7	6	ENSG00000010030	BRD2	6	ENSG00000204256	GTGCGGCCTGAGCCTCCCCGACGAGCGCCACCCCCTGCTCCACAGCGCCCAGTCCCATCCACCACCCAAGGGCTGAGGAGTGCGGGCTCACGGCGCCGGACTGGCAGGCAGCTCCACCTGCAGCCCCAGTGCAGGATCCACTGGCAGTCTCCAACAAAATAGCAGTCTCCAGCACAACTCAAAGGACTAGTGGAGTCCTGTGGGCATTATTTCCCCCTATGCTCCTCTCAGCTCTTGGAATCATGGGTTCTATTGCTGCTGCTTTTTCCCTCTCCCCTCATGCTGCCATTTACTGCCTTTTATTGCG	38	78
FTH1	11	ENSG00000167996|ENST00000273550	CAPNS1	19	ENSG00000126247|ENST00000457326	CGCGGTCAAAGTAGTAAGACATGGACAGGTAAACGTAGGAGGCGTAGAGCTCCAGGTTGATCTGGCGGTTGATGGCGGCCTCTGAGTCCTGGTGGTAGTTCTGGCGCACCTGCGAGGTGGACGCGGTCGTCATGGCGGCGACTAAGGAGAGGCGGCGGCGGCGGCGGTGG|TGGAGGCGGCGGTGGCGGTGGAACGGCCATGCGCATCCTAGGCGGAGTCATCAGCGCCATCAGCGAGGCGGCTGCGCAGTACAACCCGGAGCCCCCGCCCCCACGCACACATTACTCCAACATTGAGGCCAACGAGAGTGAGGAGGTCCGGCAG	7	32
FTH1	11	ENSG00000167996|ENST00000273550	FUS	16	ENSG00000089280|ENST00000433338	CACATCATCGCGGTCAAAGTAGTAAGACATGGACAGGTAAACGTAGGAGGCGTAGAGCTCCAGGTTGATCTGGCGGTTGATGGCGGCCTCTGAGTCCTGGTGGTAGTTCTGGCGCACCTGCGAGGTGGACGCGGTCGTCATGGCGGCGACTAAGGAGAGG|CGGCGGCGGTGGTGGTTACAACCGCAGCAGTGGTGGCTATGAACCCAGAGGTCGTGGAGGTGGCCGTGGAGGCAGAGGTGGCATGGGCGGAAGTGACCGTGGTGGCTTCAATAAATTTGGTGGCCCTCGGGACCAAGGATCACGTCATGACTCCGAACAGGATAATTCAG	4	30
FTH1	11	ENSG00000167996|ENST00000273550	GNAS	20	ENSG00000087460|ENST00000371095	CGCGGTCAAAGTAGTAAGACATGGACAGGTAAACGTAGGAGGCGTAGAGCTCCAGGTTGATCTGGCGGTTGATGGCGGCCTCTGAGTCCTGGTGGTAGTTCTGGCGCACCTGCGAGGTGGACGCGGTCGTCATGGCGGCGACTAAGGAGAG|GCGGCGGCAGCGGCGGCAGCAGCTCCCGCAGCTCCTGCTCTGGTCCGCCTCGGCCCGGCGGCGGCCATCAGCCCCCTCGGCCTCGGCTCGAGGGGCGGGGAGCTGCGCGCGCCCCTCGGTCCGACCGACACCCTCCCCTTCCCGCCCGTCCGCGCGCCCCGCGGCCCGCGGCCCG	4	34
FTH1	11	ENSG00000167996|ENST00000273550	KRT10	17	ENSG00000186395|ENST00000269576	TCGCGGTCAAAGTAGTAAGACATGGACAGGTAAACGTAGGAGGCGTAGAGCTCCAGGTTGATCTGGCGGTTGATGGCGGCCTCTGAGTCCTGGTGGTAGTTCTGGCGCACCTGCGAGGTGGACGCGGTCGTCATGGCGGCGACTAAGGAGA|GGCGGCGGCGGCGGCTACGGGGGCGGCAGCTCCGGCGGCGGCAGCAGCTCCGGCGGCGGATACGGCGGCGGCAGCTCCAGCGGAGGCCACAAGTCCTCCTCTTCCGGGTCCGTGGGCGAGTCTTCATCTAAGGGACCAAGATACTAACAAAACCAG	4	14
GCLC	6	ENSG00000001084|ENST00000514004	DDX11L10	1	ENSG00000223972|ENST00000456328	GCGGCCATGGGGCTGCTGTCCCAGGGCTCGCCGCTGAGCTGGGAGGAAACCAAGCGCCATGCCGACCACGTGCGGCGGCACGGGATCCTCCAGTTCCTGCACATCTACCACGCCGTCAAGGACCGGCACAAGGACGTTCTCAAGTGGGGCGATGAGGTG|TCTGACTTCCAGCAACTGCTGGCCTGTGCCAGGGTGCAAGCTGAGCACTGGAGTGGAGTTTTCCTGTGGAGAGGAGCCATGCCTAGAGTGGGATGGGCCATTGTTCATCTTCTGGCCCCTGTTGTCTGCATGTAACTTAATA	19	16
GNAS	20	ENSG00000087460|ENST00000265620	AC010724.3	15	ENSG00000182774|ENST00000330244	GCTGAATGATGTCACGGCAGTCGTTGAACACACGGCGGATGTTCTCAGTGTCCACAGCGCAGGTGAAATGAGGGTAGCAGTAGTGACGCCCATCTCCACTGGCAGTGCTGATCCTCAGAAACTCATCTCGAATGAAGTACTTGGCCCGGGTCA|TCATAGAAAAGTACTACACGCGCCTGGGCAACGACTTCCACACGAACAAGCGCGTGTGCGAGGAGATCGCCATTATCCCCAGCAAAAAGCTCCGCAACAAGATAGCAGGTTATGTCACGCATCTGATGAAGCGAATTCAGA	3	8
GNAS	20	ENSG00000087460|ENST00000306090	CAPNS1	19	ENSG00000126247|ENST00000246533	CCCATTAACATGCAGGATCCTCATCTGCTTCACAATGGTGCTTTTACCAGATTCTCCAGCACCCAGCAGCAGCAGGCGGTGCGTGGCCCGGTAGACCTGCTTGTCCTTCTGCAGCTGCTTCTCGATCTTTTTGTTGGCCTCACGCTGCGCCTTCTCCTCGTTGCGCTGGTCCTCGGTCTTACTGTTCCCGAGGCAGCCCAT|GGCGGCGGCGGCGGCGGCGGCGGCGGCGGCGGTGGTGGAGGCGGCGGTGGCGGTGGAACGGCCATGCGCATCCTAGGCGGAGTCATCA	57	8
GNAS	20	ENSG00000087460|ENST00000354359	CAPNS1	19	ENSG00000126247|ENST00000457326	CTCCAGCACCCAGCAGCAGCAGGCGGTGCGTGGCCCGGTAGACCTGCTTGTCCTTCTGCAGCTGCTTCTCGATCTTTTTGTTGGCCTCACGCTGCGCCTTCTCCTCGTTGCGCTGGTCCTCGGTCTTACTGTTCCCGAGGCAGCCCAT|GGCGGCGGCGGCGGCGGCGGCGGCGGCGGTGGTGGAGGCGGCGGTGGCGGTGGAACGGCCATGCGCATCCTAGGCGGAGTCATCAGCGCCATCAGCGAGGCGGCTGCGCAGTACAACCCGGAGCCCCCGCCCCCACGCACACATTACTCCAACATTGAGGCCAACGAGAGTGAGGAGGTCCGGCAGTTCCG	11	41
GNAS	20	ENSG00000087460|ENST00000371085	COPS6	7	ENSG00000168090|ENST00000303904	CCAGCACCCAGCAGCAGCAGGCGGTGCGTGGCCCGGTAGACCTGCTTGTCCTTCTGCAGCTGCTTCTCGATCTTTTTGTTGGCCTCACGCTGCGCCTTCTCCTCGTTGCGCTGGTCCTCGGTCTTACTGTTCCCGAGGCAGCCCAT|GGCGGCGGCGGCGGCTGCAGCTACGAACGGGACCGGAGGAAGCAGCGGGATGGAGGTGGATGCAGCAGTAGTCCCCAGCGTGATGGCCTGCGGAGTGACTGGGAGTGTTTCCGTCGCTCTCCATCCCCTTGTCATTCTCAACATCTCAGACCACTGGATCCGCA	7	21
GNAS	20	ENSG00000087460	FUS	16	ENSG00000089280|ENST00000394533	TCTGCAGCTGCTTCTCGATCTTTTTGTTGGCCTCACGCTGCGCCTTCTCCTCGTTGCGCTGGTCCTCGGTCTTACTGTTCCCGAGGCAGCCCATGGCGGCGGCGGCGGTGGTGGTTACAACCGCAGCAGTGGTGGCTATGAACCCAGAGGTCGTGGAGGTGGCCGTGGAGGCAGAGGTGGCATGGGCGGAAGTGACCGTGGTGGCTTCAATAAATTTGGTGGCCCTCGGGACCAAGGATCACGTCATGACTCCGAACAGGATAATTCAGACAACAACACCATCTTTGTGCAAGGCCTG	3	18
GNAS	20	ENSG00000087460|ENST00000354359	ID4	6	ENSG00000172201|ENST00000378700	CCGGTAGACCTGCTTGTCCTTCTGCAGCTGCTTCTCGATCTTTTTGTTGGCCTCACGCTGCGCCTTCTCCTCGTTGCGCTGGTCCTCGGTCTTACTGTTCCCGAGGCAGCCCATGGCGGCGGCGGCGGCGG|GCGGCGGCGGCGGCGGCGGCAGCGCGCTGTAAGGCGGCCGAGGCGGCGGCCGACGAGCCGGCGCTGTGCCTGCAGTGCGATATGAACGACTGCTATAGCCGCCTGCGGAGGCTGGTGCCCACCATCCCGCCCAACAAGAAAGTCAGCAAAGTGGAGATCCTGCAGCACGTTATCGACTACATCCTGG	12	8
GNAS	20	ENSG00000087460	KCNMA1	10	ENSG00000156113|ENST00000372421	AGCAGCAGCAGGCGGTGCGTGGCCCGGTAGACCTGCTTGTCCTTCTGCAGCTGCTTCTCGATCTTTTTGTTGGCCTCACGCTGCGCCTTCTCCTCGTTGCGCTGGTCCTCGGTCTTACTGTTCCCGAGGCAGCCCATGGCGGCGGCGGCGG|AGGCAGCAGTCTTAGAATGAGTAGCAATATCCACGCGAACCATCTCAGCCTAGACGCGTCCTCCTCCTCCTCCTCCTCCTCTTCCTCTTCTTCTTCTTCCTCCTCCTCTTCCTCCTCGTCCTCGGTCCACGAGCCCAAGATGGATGCGCTCATCATCCCGGTG	4	11
GNAS	20	ENSG00000087460|ENST00000265620	KRT10	17	ENSG00000186395|ENST00000269576	TGGTGCTTTTACCAGATTCTCCAGCACCCAGCAGCAGCAGGCGGTGCGTGGCCCGGTAGACCTGCTTGTCCTTCTGCAGCTGCTTCTCGATCTTTTTGTTGGCCTCACGCTGCGCCTTCTCCTCGTTGCGCTGGTCCTCGGTCTTACTGTTCCCGAGGCAGCCCATGGCGGCGGCGGCGGCGGCGGCTACGGGGGCGGCAGCTCCGGCGGCGGCAGCAGCTCCGGCGGCGGATACGGCGGCGGCAGCTCCAGCGGAGGCCACAAGTCCTCCTCTTCCGGGTCCGTGGGCGAGTCTTCATCTAAGGGACCAAGATACTAACAAAACCAGAG	9	21
GNAS	20	ENSG00000087460	MBD2	18	ENSG00000134046|ENST00000398398	GCCCGGTAGACCTGCTTGTCCTTCTGCAGCTGCTTCTCGATCTTTTTGTTGGCCTCACGCTGCGCCTTCTCCTCGTTGCGCTGGTCCTCGGTCTTACTGTTCCCGAGGCAGCCCAT|GGCGGCGGCGGCAGCGGTGGCGGCGGCGCCCCCCGGCGGGAGCCGGTCCCTTTCCCGTCGGGGAGCGCGGGGCCGGGGCCCAGGGGACCCCGGGCCACGGAGAGCGGGAAGAGGATGGATTGCCCGGCCCTCCCCCCCGGATGGAAGAAGGAGGAAGTGATCCGAAAATCTGGGCTAAGTGCTGGCAAGAGCG	4	12
GNAS	20	ENSG00000087460|ENST00000265620	PPP4C	16	ENSG00000149923|ENST00000279387	CCAGATTCTCCAGCACCCAGCAGCAGCAGGCGGTGCGTGGCCCGGTAGACCTGCTTGTCCTTCTGCAGCTGCTTCTCGATCTTTTTGTTGGCCTCACGCTGCGCCTTCTCCTCGTTGCGCTGGTCCTCGGTCTTACTGTTCCCGAGGCAGCCCATGGCGGCG|GCGGCGGCGGCGGCGGCGGCGGCGGTCGAAAGCGGAGTGAAAGAGGGAGGCAGGGAGCCGGAGAGCCGGAACCGGAGTCGCAGCGGCGGAGACCCCTGTGCGGTGCGGAGGGGGCGGCGGCCCCGACTCTGACCCGCGCCGGGGGTGGGCCATGGCGGAGATCAGCG	7	11
GNAS	20	ENSG00000087460	TWIST1	7	ENSG00000122691|ENST00000354786	TCTCGATCTTTTTGTTGGCCTCACGCTGCGCCTTCTCCTCGTTGCGCTGGTCCTCGGTCTTACTGTTCCCGAGGCAGCCCATGGCGGCGGCGGCGGCGGCGGG|CGGCGGCGGGAGTCCGCAGTCTTACGAGGAGCTGCAGACGCAGCGGGTCATGGCCAACGTGCGGGAGCGCCAGCGCACCCAGTCGCTGAACGAGGCGTTCGCCGCGCTGCGGAAGATCATCCCCACGCTGCCCTCGGACAAGCTGAGCAAGATTCAGACCCTCAAGCTGGCGGCCAGGTACATCGACT	6	8
GNAS	20	ENSG00000087460|ENST00000354359	TWIST1	7	ENSG00000122691|ENST00000242261	CTCTTCGCCGCCCTCTCCATTAAACCCATTAACATGCAGGATCCTCATCTGCTTCACAATGGTGCTTTTACCAGATTCTCCAGCACCCAGCAGCAGCAGGCGGTGCGTGGCCCGGTAGACCTGCTTGTCCTTCTGCAGCTGCTTCTCGATCTTTTTGTTGGCCTCACGCTGCGCCTTCTCCTCGTTGCGCTGGTCCTCGGTCTTACTGTTCCCGAGGCAGCCCAT|GGCGGCGGCGGCGCGGGCGGCGGCGGCGGCAGCAGCAGCGGCGGCGGGAGTCCGCAGTCTTACGAGGAGCTGCAGACGCAGCGGGTCA	28	21
GNAS	20	ENSG00000087460|ENST00000265620	TWIST1	7	ENSG00000122691|ENST00000242261	CTCCAGCACCCAGCAGCAGCAGGCGGTGCGTGGCCCGGTAGACCTGCTTGTCCTTCTGCAGCTGCTTCTCGATCTTTTTGTTGGCCTCACGCTGCGCCTTCTCCTCGTTGCGCTGGTCCTCGGTCTTACTGTTCCCGAGGCAGCCCAT|GGCGGCGGCGGCGCGGGCGGCGGCGGCGGCAGCAGCAGCGGCGGCGGGAGTCCGCAGTCTTACGAGGAGCTGCAGACGCAGCGGGTCATGGCCAACGTGCGGGAGCGCCAGCGCACCCAGTCGCTGAACGAGGCGTTCGCCGCGCTGCGGAAGATCATCCCCACGCTGCCCTCGGACAAGCTGAGCAAGATTCAGA	26	76
GNAS	20	ENSG00000087460|ENST00000265620	TXNDC5	6	ENSG00000239264|ENST00000379757	TTCTCCAGCACCCAGCAGCAGCAGGCGGTGCGTGGCCCGGTAGACCTGCTTGTCCTTCTGCAGCTGCTTCTCGATCTTTTTGTTGGCCTCACGCTGCGCCTTCTCCTCGTTGCGCTGGTCCTCGGTCTTACTGTTCCCGAGGCAGCCCAT|GGCGGCGGCGGCGGACGGGCCCCCCGCGGCAGACGGCGAGGACGGACAGGACCCGCACAGCAAGCACCTGTACACGGCCGACATGTTCACGCACGGGATCCAGAGCGCCGCGCACTTCGTCATGTTCTTCGCGCCCTGGTGTGGACACTGCCAGCGGCTGCAGCCGACTTGGAATGACCTGGGAG	6	24
INTS4	11	ENSG00000149262	COL1A1	17	ENSG00000108821|ENST00000225964	CTGATTCCGCCAAGCCCATTCCCTTGGCTGTGGTTTCGCTGGATAGTAG|ACAGCGTCACTGTCGATGGCTGCACGAGTCACACCGGAGCCTGGGGCAAGACAGTGATTGAATACAAAACCACCAAGACCTCCCGCCTGCCCATCATCGATGTGGCCCCCTTGGACGTTGGTGCCCCAGACCAGGAATTCGGCTTCGACGTTGGCCCTGTCTGCTTCCTGTAAACTCCCTCCATCCCAACCTGGCTCCCTCCCACCCAACCAACTTTCCCCCCA	48	8
LAMP1	13	ENSG00000185896|ENST00000472564	BAIAP2	17	ENSG00000175866|ENST00000321300	TATAACTGACATCAGGGCAGATATAGATAAAAAATACAGATGTGTTAGTGGCACCCAGGTCCACATGAACAACGTGACCGTAACGCTCCATGATGCCACCATCCAGGCGTACCTTTCCAACAGCAGCTTCAGCCGGGGAG|GCGGGGCTGGTTTCCCTTCTCCTACACCCGGGTCTTGGACAGCGATGGCAGTGACAGGCTGCACATGAGCCTGCAGCAAGGGAAGAGCAGCAGCACGGGCAACCTCCTGGACAAGGACGACCTGGCCATCCCACCCCCCGATTACGGCGCCGCCTCCCGGGC	23	41
MANF	3	ENSG00000145050|ENST00000438713	SRRM2	16	ENSG00000167978	CTTTGAGGTCCTGGTAAAATCTTCCCAGATAAGAAATACAAACTTCGCAGTCGCCCGGCCGCAGCGCCCGGCTGCCCGGCAGCACGCTCAGAGCCAGCGCCACCGCCAGCCCCTGCGTGGCCCACATCCTCCTCATC|CTCCTCCTCCTCCTCCTCCTCTTCTTCCTCCTCCTCTTCCTCTTCTTCTTCTTCCTCCTCATCTTCCTCCTCCTCGTCGTCTTCCTCCCCTTCCCCTGCTAAGCCTGGCCCTCAGGCCTTGCCCAAACCTGCAAGCCCCAAGAAGCCACCCCCTGGCGAGC	3	8
MARS	12	ENSG00000166986|ENST00000262027	COQ10A	12	ENSG00000135469	CGTGTGTCCCTTCTGTGGCTATGAGGAGGCTCGGGGTGACCAGTGTGACAAGTGTGGCAAGCTCATCAATGCTGTCGAGCTTAAGAAGCCTCAGTGTAAAGTCTGCCGATCATGCCCTGTGGTGCAGTCGAGCCAGCACCTGTTTCTGGACCTGCCTA|AGGCCCGAGCCATGGCAACAGCGTGACGTGGGGGTACCGAGATCTGCGGGAGCAGCGGTCCCGGCTTCAGTTCTAGCCTACCCGGCAGCCTGGACGGGAGCAAGGCGAGAGGTGCTGCCGCCTCCCGTCGCCCCTGCGCTCAGAGGTCCCGAACCAG	89	25
MARS	12	ENSG00000166986|ENST00000262027	COQ10A	12	ENSG00000135469	TGTGGCTATGAGGAGGCTCGGGGTGACCAGTGTGACAAGTGTGGCAAGCTCATCAATGCTGTCGAGCTTAAGAAGCCTCAGTGTAAAGTCTGCCGATCATGCCCTGTGGTGCAGTCGAGCCAGCACCTGTTTCTGGACCTGCCTA|AGACTCCAAGTTCTTCAGCTTTTGGACTCTTGGACTTACACCAGTGGTTTGCCAAGGGCTCTCGGGGCTTTGGCCACAGACTGAAGGCTGCACTGCCGGCTTCCCTACTTTTGAGGTTTTGGGCCTTGGACTGATCCACCACTGGCCTCCTTGCTCCTCAACTTGCA	24	26
MARS	12	ENSG00000166986|ENST00000262027	COQ10A	12	ENSG00000135469	TGTGGCTATGAGGAGGCTCGGGGTGACCAGTGTGACAAGTGTGGCAAGCTCATCAATGCTGTCGAGCTTAAGAAGCCTCAGTGTAAAGTCTGCCGATCATGCCCTGTGGTGCAGTCGAGCCAGCACCTGTTTCTGGACCTGCCTA|AGAGAACCTAAGGCTCTAACAGCGACGTTCAGAGGATCTACAGATATCTGCGGTAGACACGCCCACGAAGTCGCCTCTGTGCCTACCTATCGGGTCCTGTGACCACAGGCGACCTCAGTCCCCGAACCATCTTTGCAGCTTCTCAAACGCACACCCCAGTGCCCTTTC	38	53
MED20	6	ENSG00000124641	COL1A1	17	ENSG00000108821|ENST00000509472	CGCGTGGTGCGTTCCCGCGGCGCCGCGGGCTTGTCCCCAGTCCCATGCTCGGCCTCGAGTTCCTCCTGTTGCTGCCGTGCTTGCTGCAAAATCCGTCGGCTCAGCCGGGGCCCCACATACTCTTCCTCCGCTTCTCCTGTCCCGCGACCCCGCCGCTTCTCCCGGACCCCCGCCCGCACC|TGCCGTGACCTCAAGATGTGCCACTCTGACTGGAAGAGTGGAGAGTACTGGATTGACCCCAACCAAGGCTGCAACCTGGATGCCATCAAAGTCTTCTGCAACATGGAGACTGGTGAGACCTGCG	10	8
OS9	12	ENSG00000135506|ENST00000413095	SRRM2	16	ENSG00000167978|ENST00000382301	CTCTTTCTCTGTCTCCTGGATGATGTTTTCCAGTTCCCGCTCCATGCCAGCCTTCACCTCCGAACGGAGCCGGTCTCGGTCTGACGGAAGCAGGATCCCTTCCAGTTCCTTCTCAAATTCTCCCAGTAACTGCCGTTCATCCTCATCTTCATCCTCATCCTCATCCTCA|TCCTCCTCTTCTTCCTCCTCCTCTTCCTCTTCTTCTTCTTCCTCCTCATCTTCCTCCTCCTCGTCGTCTTCCTCCCCTTCCCCTGCTAAGCCTGGCCCTCAGGCCTTGCCCAAACCTGCAAGCCCCAAGAAGCCACCCCCTGGCGAGCGGAGGTCCCGCAGCCCCCGG	17	61
PCBD2	5	ENSG00000132570	COL1A1	17	ENSG00000108821|ENST00000225964	TACGTTCGTAGTTTGAGTTTGCTAGGCAGAATAGTAATGAGGATGTAAGTCCGTGGGCGACTATGAGAATGACTGCGCCGGTGAAGCTTCAGGGGGTTTGGATGAGAATGGCTGTTACTACGAGGGCTATGTGGCTGATGTGGTTCGTGACCGTGACCTCGAGGTGGACACCACCCTCAAGAGCCTGAGCCAGCAGATCGAGAACATCCGGAGCCCAGAGGGCAGCCGCAAGAACCCCGCCCGCACCTGCCGTGACCTCAAGATGTGCCACTCTGACTGGAAGAGTGGAGAGTACTGGATTGACCCCAACCAAGGC	3	18
PDIA4	7	ENSG00000155660|ENST00000286091	SRRM2	16	ENSG00000167978|ENST00000301740	TGCTTGCAATGTCCACACCATGGAGCATAAAACTCCAGCAGCACTGTGTCTTTGTCAGCCACAAAATTATCAAAGTTTGCATCATTTAGGACCAAGACTCCATTTTCTTCCTTAACTTCCAAGTCGTCTTCTTCCTCATCATCATCTTCCTCCTCCTCCTCCTCCTCTTCTTCCTCCTCCTCTTCCTCTTCTTCTTCTTCCTCCTCATCTTCCTCCTCCTCGTCGTCTTCCTCCCCTTCCCCTGCTAAGCCTGGCCCTCAGGCCTTGCCCAAACCTGCAAGCCCCAAG	8	9
RAB24	5	ENSG00000169228	FTH1	11	ENSG00000167996|ENST00000273550	ACTTCACCATCGTCCCGGCCGAAGCGGGCTCAGCACCCGCGCAGCATCAGGGGTGCGGAGCCTGGGAGGCACGCGAGGGCCGGGCCGGGCCGGGGCTCGGCGCACACCCGCCGCCAGGCTCGTAGCTCAGTCACCACCGCACCGCGCCCAAGCAGCTGCCGCCGCCGCCGCCGCC|TCTCCTTAGTCGCCGCCATGACGACCGCGTCCACCTCGCAGGTGCGCCAGAACTACCACCAGGACTCAGAGGCCGCCATCAACCGCCAGATCAACCTGGAGCTCTACGCCTCCTACGTTTACCTGTCCATGTCTTACTACTTTG	5	19
RAB24	5	ENSG00000169228	GNAS	20	ENSG00000087460|ENST00000371095	GAAATACTTCACCATCGTCCCGGCCGAAGCGGGCTCAGCACCCGCGCAGCATCAGGGGTGCGGAGCCTGGGAGGCACGCGAGGGCCGGGCCGGGCCGGGGCTCGGCGCACACCCGCCGCCAGGCTCGTAGCTCAGTCACCACCGCACCGCGCCCAAGCAGCTGCCGCCGCCGCCGCCGCCGCCATGGGCTGCCTCGGGAACAGTAAGACCGAGGACCAGCGCAACGAGGAGAAGGCGCAGCGTGAGGCCAACAAAAAGATCGAGAAGCAGCTGCAGAAGGACAAGCAGGTCTACCGGGCCACGCACCGCCTGCTGCTGCTGGGTGCTGGAG	9	24
RASSF8	12	ENSG00000123094	MARS	12	ENSG00000166986|ENST00000447721	TTTTAAGATACAAATTAGCCAGGACTGTAAGAACCCTATGTACCTTTGCAGGTGCCTGTGTAGATCATCCTAGAATACCTGTGTGGTGCTGTCCTTCCTCAAGACTACCTCATTCTCACTGGCTCGGAGACTCCTGCCTGCTG|AGAGGAGCTGAGTGCCCTGCACAGCTGGTTCCAGACACTGAGTACCCAGGAACCATGTCAGCGAGCTGCAGAGACTGTACTGAAACAGCAAGGTGTCCTGGCTCTCCGGCCTTACCTCCAAAAGCAGCCCCAGCCCAGCCCCGCTGAGGGAAGGGCTGTCACCAATGAGCCTGAGGAGGAGGAG	84	10
RASSF8	12	ENSG00000123094|ENST00000381352	MARS	12	ENSG00000166986|ENST00000262027	CTGGGCGGCCTGCGGGGGCGGCGCAGTTGCGAAACTGAGTGCCTGTGTAGATCATCCTAGAATACCTGTGTGGTGCTGTCCTTCCTCAAGACTACCTCATTCTCACTGGCTCGGAGACTCCTGCCTGCTGA|GAGGAGCTGAGTGCCCTGCACAGCTGGTTCCAGACACTGAGTACCCAGGAACCATGTCAGCGAGCTGCAGAGACTGTACTGAAACAGCAAGGTGTCCTGGCTCTCCGGCCTTACCTCCAAAAGCAGCCCCAGCCCAGCCCCGCTGAGGGAAGGGCTGTCACCAATGAGCCTGAGGAGGAGGAGCTGGCTACCC	141	102
SLC25A6	X	ENSG00000169100	ELOF1	19	ENSG00000130165	TGCCGATGGTTGGATCGCAATGCGCCCCTTTTCTAGAGCCTTCCCCGGCCATCTACAGGCAGGATGCGGCTGGGAAAAAGACAACTGGAATTTCTCGAAGGTTGATGGTCCGCACGGTTGAGGATTCTACGTGGTTCTCTTGGTTCCCCTGGT|GTGTGTGTGTGTGTGTGTGTGTGTGTGTGTGTGTGTGTGTGTGTGTGTGTAGTGGGTGTGCGTGTGGGTGTGGGTGTGAGTGAGTGTGGGTGTGTGTGGCTGCACGTGTCACTGGGGTGGCCGTGAGTGTGTGCTCACAGGTACGCGGTGGTGTCGGGTTCCTGGGCCTGAGGGGCCTGAACTGATCTC	20	9
SLCO5A1	8	ENSG00000137571	ADNP2	18	ENSG00000101544	GAATGGATGAACGAGATTCCCACTGTCCCTACCTACTATCCAGCGAAACCACAGCCAAGGGAACGGGCTTGGCGGAATCAGCGGGGAAAGAAGACCCTGTTGAGCTTGACTCTAGTCTGGCATGGTGAAGAGACATGAGAGGTGTAGAATAAGTGGGAGG|CCACTCTGCAGAAACGCCTTGGTCACCAGCGCCCTCCTAATTGCTGAGCCCAAAACAGATTTTAGGCCTCGTCTTTCTGTATCTATCTTCCATTTGTTACTACAGACCAATCCCCCTTTCCTACAGACCTCCCGCAACAAAGCCGCCCCACCACCACTACTCCTCAAACG	25	10
SMARCC2	12	ENSG00000139613	HSPA1B	6	ENSG00000204388|ENST00000375650	CCGGCAGGTTAGGATGTAGAGGGTTCGCCATGGACACAGGCAGGTTAGGTGGGGGGAGAGTGCCCGGGGCGAACGGGAGATGGTGGTGATGCCCATGCAGGTTAGGAGGAGCGGGGAGGTTAATACTGATGGAGTCAGCTAGACTACCAAATGGGATGATGGATGGAGCAGGAGGAGGAGGAGGAGGCGGAGAAGTACAAAGCGGAGGACGAGGTGCAGCGCGAGAGGGTGTCAGCCAAGAACGCCCTGGAGTCCTACGCCTTCAACATGAAGAGCGCCGTGGAGGATGAGGGGCTCAAGGGCAAGATCAGCGAGGCG	3	8
SRRM2	16	ENSG00000167978|ENST00000382301	HMGB3	X	ENSG00000029993|ENST00000325307	GGAGTCTATTGGCTTCCGGGGGCTGCGGGACCTCCGCTCGCCAGGGGGTGGCTTCTTGGGGCTTGCAGGTTTGGGCAAGGCCTGAGGGCCAGGCTTAGCAGGGGAAGGGGAGGAAGACGACGAGGAGGAGGAAGATGAGGAGGAAGAAGAAGAAGAGGAAGAGGAGGAGGAAGAAGAGGAGGAGGAGGAGGAGGATGAATAAAGAAACTGTTTATCTGTCTCCTTGTGAATACTTAGAGTAGGGGAGCGCCGTAATTGACACATCTCTTATTTGAGAAGTGTCTGTTGCCCTCATTAGGTTTAATTACAAAATTTGATCACGATCATATTGTAGTCTCTCAAAG	9	22
SRRM2	16	ENSG00000167978|ENST00000382301	RANGAP1	22	ENSG00000100401	CCGGGGGCTGCGGGACCTCCGCTCGCCAGGGGGTGGCTTCTTGGGGCTTGCAGGTTTGGGCAAGGCCTGAGGGCCAGGCTTAGCAGGGGAAGGGGAGGAAGACGACGAGGAGGAGGAAGATGAGGAGGAAGAAGAAG|GTGATGACGAGGACGAGGAGGAGGAGGAGGAAGGAGAAGAGGAAGAAGAGGAAGCAGAAGAAGAGGAGGAGGAAGATGAGGAAGAGGAGGAAGAAGAGGAGGAGGAGGAGGAAGAAGAGCCTCAGCAGCGAGGGCAGGGAGAGAAGTCAGCCACGCCCTCACGGAAGATTCTGGACCCTAACACTGGG	5	9
SRRM2	16	ENSG00000167978|ENST00000301740	RTN4	2	ENSG00000115310|ENST00000357732	CTTGGGGCTTGCAGGTTTGGGCAAGGCCTGAGGGCCAGGCTTAGCAGGGGAAGGGGAGGAAGACGACGAGGAGGAGGAAGATGAGGAGGAAGAAGAAGAAGAGGAAGAGGAGGAGGAAGAAGAGGAGGAGGAGGAGGAGGAAGAGGAGGACGAGGACGAAGACCTGGAGGAGCTGGAGGTGCTGGAGAGGAAGCCCGCCGCCGGGCTGTCCGCGGCCCCAGTGCCCACCGCCCCTGCCGCCGGCGCGCCCCTGATGGACTTCGGAAATGACTTCGTGCCGCCGGCGCCCCGGGGACCCCTGCCGGCCGCTCCCCCCGTC	5	8
THRAP3	1	ENSG00000054118	PTMS	12	ENSG00000159335|ENST00000309083	CGTCAAGGGTGGCCCCTACTCGGTTGTGGGCTGTATATTGTCCTTCTCTTCTCGGTTCTCTGTCCCACTCTCGTCGTCTTCAATCTCCCCTTCCTCCCCACTGAACTTGTCATGGGCCCACTTGGGGCTGGTACTTGATTTCCGGAACATGAACCGGCCC|CGGCACCATGTCGGAGAAAAGCGTGGAGGCAGCGGCCGAGTTGAGCGCCAAGGACCTGAAGGAGAAGAAGGAGAAGGTGGAGGAGAAGGCAAGCCGGAAAGAGCGAAAGAAAGAAGTGGTGGAGGAGGAGGAGAACGGGGCT	4	8
TNRC18	7	ENSG00000182095	CDK11A	1	ENSG00000008128|ENST00000341832	TTGGTGGGGAGCGCCGCCTGCGCGGAAGGGCCAGCCGTGGGGGCGGGGGCTGCCTCATCGTCCGAGCTGCAGGAAGAGTCCTCGTCTGTGGTGGAGGAAGAAGAGGAGGAAGAGGAGGAGGAGGAGGAGGATGAGGAC|GAGGAAGAGGAGGAGGAGGAAGGGAGCACCAGTGAAGAATCAGAGGAGGAGGAGGAGGAAGAGGAAGAGGAGGAGGAGGAGACCGGCAGCAACTCTGAGGAGGCATCAGAGCAGTCTGCCGAAGAAGTAAGTGAGGAAGAAATGAGTGAAGATGAAGAACGAGAAAATGAA	5	24
TNRC18	7	ENSG00000182095	GOLGA2	9	ENSG00000167110|ENST00000421699	CGCCGCCTGCGCGGAAGGGCCAGCCGTGGGGGCGGGGGCTGCCTCATCGTCCGAGCTGCAGGAAGAGTCCTCGTCTGTGGTGGAGGAAGAAGAGGAGGAAGAGGAGGAGGAGGAGGAGGATGAGGAGGAGGAAGAGGAGGAGGAGGAAGAGGAGGAAGACGAAGAGGAAGAGGAGGAGGAAGAGGAAGAAGAAGAGGAGGAGGAGGAGGAGGAGGCGGTGGCAGTACCTCAGCCCATGCCAAGCATCCCGGAGGACCTGGAGAGCCGGGAAGCCATGGTGGCATTTTTCAACTCAGCTGTAGCCAGTGCCGAGG	3	13
TNRC18	7	ENSG00000182095	GTF3C5	9	ENSG00000148308|ENST00000372099	GGCCGAGGGCCGCGCCTTGCCGGCCTGCTTGGTGGCCTTGGTGGGGAGCGCCGCCTGCGCGGAAGGGCCAGCCGTGGGGGCGGGGGCTGCCTCATCGTCCGAGCTGCAGGAAGAGTCCTCGTCTGTGGTGGAGGAAGAAGAGGAGGAAGAGGAGGAGGAGGAAGAGGAGGAAGACGAAGAGGAAGAGGAGGAGGAAGAGGAAGAAGAAGAGGAGGAGGAGGAGGAGGACTTCAAGCCATCCGACGGCAGTGAAAACGAAATGGAGACAGAGATTCTGGACTACGTGTGACAGGGCCCAAGGCTGGGCCTCCCTG	3	40
TNRC18	7	ENSG00000182095|ENST00000399537	HMGB2	4	ENSG00000164104|ENST00000296503	GGGAGCGCCGCCTGCGCGGAAGGGCCAGCCGTGGGGGCGGGGGCTGCCTCATCGTCCGAGCTGCAGGAAGAGTCCTCGTCTGTGGTGGAGGAAGAAGAGGAGGAAGAGGAGGAGGAGGAGGAGGATGAGGACGAGGAAGAGGAGGAGGAGGAAGAGGAGGAA|GAGGAGGAGGAGGAGGAAGAAGAAGATGAAGATGAGGAGGAAGAGGATGAAGATGAAGAATAAATGGCTATCCTTTAATGATGCGTGTGGAATGTGTGTGTGTGCTCAGGCAATTATTTTGCTAAGAATGTGAATTCAAGTGCAGCTCAA	3	8
TNRC18	7	ENSG00000182095	NCL	2	ENSG00000115053|ENST00000461347	CCGAGGGCCGCGCCTTGCCGGCCTGCTTGGTGGCCTTGGTGGGGAGCGCCGCCTGCGCGGAAGGGCCAGCCGTGGGGGCGGGGGCTGCCTCATCGTCCGAGCTGCAGGAAGAGTCCTCGTCTGTGGTGGAGGAAGAAGAGGAGGAAGAGGAGGAGGAGGAGGAGGATGAGGACGAGGAAGAGGAGGAGGAGGAAGAGGAGGAAGACGAAGAGGAAGAGGAGGAGGAGGAAGAGGAGGAGGAGGAAGAGGAG|GAGGAGGAGGAAGAAGAGGAGGAGGAAGAGCCTGTCAAAGAAGCACCTGGAA	3	9
TNRC18	7	ENSG00000182095	PRKCSH	19	ENSG00000130175|ENST00000252455	GCCTTGGTGGGGAGCGCCGCCTGCGCGGAAGGGCCAGCCGTGGGGGCGGGGGCTGCCTCATCGTCCGAGCTGCAGGAAGAGTCCTCGTCTGTGGTGGAGGAAGAAGAGGAGGAAGAGGAGGAGGAGGAAGAGGAGGAAGACGAAGAGGAAGAGGAGGAGGAAGAAGAGGCTGAAGAAGAGGAGGAGGAGGAGGAGGATTCCGAGGTGCAGGGGGAGCAGCCCAAGGAGGCCCCACCGCCACTGTCACCCCCGCAGCCGGCCAGCCCTGCTGAGGAAGACAAAATGCCGCCCTACGACGAGCAGACGCAGGCCTTCATCGATGCTGCCCA	5	70
TNRC18	7	ENSG00000182095|ENST00000399544	PTMA	2	ENSG00000187514|ENST00000341369	TTGGTGGGGAGCGCCGCCTGCGCGGAAGGGCCAGCCGTGGGGGCGGGGGCTGCCTCATCGTCCGAGCTGCAGGAAGAGTCCTCGTCTGTGGTGGAGGAAGAAGAGGAGGAAGAGGAGGAGGAGGAGGAGGATGAGGACGAGGAAGAGGAGGAGGAGGAAGAGGAGGAAGACGAAGAGGAAGAGGAGGAGGA|AGAAGAAGGTGATGGTGAGGAAGAGGATGGAGATGAAGATGAGGAAGCTGAGTCAGCTACGGGCAAGCGGGCAGCTGAAGATGATGAGGATGACGATGTCGATACCAAGAAGCAGAAGACCG	4	14
TNRC18	7	ENSG00000182095	TUBB	6	ENSG00000196230|ENST00000396384	TTGGTGGCCTTGGTGGGGAGCGCCGCCTGCGCGGAAGGGCCAGCCGTGGGGGCGGGGGCTGCCTCATCGTCCGAGCTGCAGGAAGAGTCCTCGTCTGTGGTGGAGGAAGAAGAGGAGGAAGAGGAGGAGGAGGAAGAGGAGGAAGACGAAGAGGAAGAGGAGGAGGAAGAGGAAGAAGAAGAGGAGGAGGAGGAGGAGGATTTCGGTGAGGAGGCCGAAGAGGAGGCCTAAGGCAGAGCCCCCATCACCTCAGGCTTCTCAGTTCCCTTAGCCGTCTTACTCAACTGCCCCTTTCCTCTCCCTCAGAATTTGTGTTTGCTGCCT	3	14
TP53	17	ENSG00000141510	ATP6V1G2	6	ENSG00000213760|ENST00000376185	CTCAAAAGTCTAGAGCCACCGTCCAGGGAGCAGGTAGCTGCTGGGCTCCGGGGACACTTTGCGTTCGGGCTGGGAGCGTGCTTTCCACGACGGTGACACGCTTCCCTGGATTGG|GTTGCTGTTTTTTTTGGTGGTCTGTCTATCAAGAAGGATGAAGAGGTGCTGAAGAAGAACTGCCCGCATATCGTCGTGGGGACTCCAGGCCGTATCCTAGCCCTGGCTCGAAATAAGAGCCTCAACCTCAAACACATTAAACACT	9	24
TP53	17	ENSG00000141510	TP53I13	17	ENSG00000167543	CAAAAGTCTAGAGCCACCGTCCAGGGAGCAGGTAGCTGCTGGGCTCCGGGGACACTTTGCGTTCGGGCTGGGAGCGTGCTTTCCACGACGGTGACACGCTTCCCTGGATTG|GGTCACACCGACAAATCTGAAGCGGGTTTGCCAGGGGAGTGTACCCGTCTCCCCAGCCTGGGCCACCCGGTCCACAGGGATTCCATTTCCGGCCTTACACTCCGCTCCACGATCTCATCCAGGCGCTGCAGCTGTGCAGCTGCTCTACAG	54	33
ZFYVE9	1	ENSG00000157077	CS	12	ENSG00000062485|ENST00000351328	TGAACCCGGTACCTCAGATGGAAATGCAGAAATCACCCATCTTCTGCGTCGCTCACGCTGGGAGCTGTAGATCGGAGCTGTTCCTATTTGGCCATCTTGGCTCCACCCTCATTTATCTGCCTATGGTACTTTTATAAGATCAATCCGTCCTGAGTTGAGTGTGTTCCAGATGTAGTCTCGTAACTTCTCATCTGACACATCTTTGCCAACTTCCTTCTGCAGCTGTGTTAGCCAGACAAGCACTTCCTGATTTGCCAGTCCATGGAGAGGCCCT	5	11

## Sheet: MG-63
Fusion transcripts identified in RNA-seq data of osteosarcoma cell line MG-63
fusion pair gene 1	chromosome gene 1	ensemble gene ID gene 1	fusion pair gene 2	chromosome gene 2	ensemble gene ID gene 2	breakpoint sequence	number of reads split by the breakpoint	number of paired end reads spanning the breakpoint
AC099759.1	7	ENSG00000105889	ATN1	12	ENSG00000111676|ENST00000356654	CTCATATCTCTTCTGGCTGTAGGGTGGCTCAGTGGAATCCATTTTGTTAACACCGACAATTAGTTGTTTCACACCCAGTGTGTAAGCCAGAAGGGCATGCTCTCGGGTCTGCCCATTCTTGGAGATACCAG|TCTCAACACATCACCATCACCACCAGCAACAGCAACAGCAGCAGCAGCAGCAGCAGCAGCAGCAGCAGCAGCAGCAGCAGCATCACGGAAACTCTGGGCCCCCTCCTCCTGGAGCATTTCCCCACCCACTGGAGGGCGGTAGCTCCCACCACGCACA	4	8
AC099759.1	7	ENSG00000105889	VIM	10	ENSG00000026025|ENST00000485947	CGAACATCCTTGACAGACACATTCTTGACATTGAAGCCCACATTGTCCCCAGGAAGAGCTTCACTCAAAGCTTCATGGTGCATTTCGACAGATTTTACTTCCGTTGTAACGTTGACTGGAGCAAAGGTGACCACCAT|ACCGAGTTCAAGAACACCCGCACCAACGAGAAGGTGGAGCTGCAGGAGCTGAATGACCGCTTCGCCAACTACATCGACAAGGTGCGCTTCCTGGAGCAGCAGAATAAGATCCTGCTGGCCGAGCTCGAGCAGCTCAAGGGCCAAGGCAAGTCGCGCCTGGGGGA	8	11
AC099759.1	7	ENSG00000105889	VIM	10	ENSG00000026025|ENST00000485947	GGCCAATTGAAACAAACAGTTCTGAGACCATTCTTCCACCACTGATTAAGAGTGGGGTGGCAGGTATTAGGGATAATATTCATTTAGCCTTCTGAGCTTTCTGGGCAGACTTGGTGACCTTGCCAGCTCCAGCAGCCTTCTTGTCCACTGCTTTGATG|ACACCCACCGCGCCCTCGTTCGCCTCTTCTCCGGGAGCCAGTCCGCGCCACCGCCGCCGCCCAGGCCATCGCCACCCTCCGCAGCCATGTCCACCAGGTCCGTGTCCTCGTCCTCCTACCGCAGGATGTTCGGCGGCCCGGGCACCGCGAGCCGGCCGAGCTCCAGCCGGAGCTACGTGACTA	27	21
AL136532.1	20	ENSG00000234857	CSNK1E	22	ENSG00000213923|ENST00000405675	TGCGTGGCCCGGTAGACCTGCTTGTCCTTCTGCAGCTGCTTCTCGATCTTTTTGTTGGCCTCACGCTGCGCCTTCTCCTCGTTGCGCTGGTCCTCGGTCTTACTGTTCCCGAGGCAGCCCAT|GGCGGCGGCGGCTGGGCCGGGAGAGGCTGGCGCGCCGGGCGGCTCCGCGAATCCTCCGGCATCCGCCCCGGCGGGCCGCCCCCGCCCGCGGCAGCCCCCCGAGCAGTGGCCCGGCATCGGCGCCTTCCCGGCGGGCAAGAGTGAGCCATGGAGCTACGTGTGGGGAACAAGTACCGCCTGGGACGGAA	3	20
ARIH1	15	ENSG00000166233|ENST00000379887	AP1M1	19	ENSG00000072958|ENST00000291439	CTGGATTCTGGATGACCTCGTTGACCTCCCGGATACATTCCACCATGTGTTGTAGAATCTGCTCGGCCGTGAGCACCTCGTAGCGGTAATCCTCCTCCTGCTCATGCCCCGGCCCGCCACCACCACCGCCGCCGCC|ACCGCCCTCGGCCGCTGCCGAGGCCTCCTGCAGCCATCATGTCCGCCAGCGCCGTCTACGTGCTGGACCTGAAGGGCAAGGTGCTCATCTGCCGGAACTACCGTGGCGACGTGGACATGTCAGAGGTGGAGCACTTCATGCCCATCCTGATGGAGAAGGAGGAGGAGGGGATGCTGTCGCCCATCCTGGC	3	13
ARMC9	2	ENSG00000135931	CYB5R3	22	ENSG00000100243|ENST00000361740	CATGAATTCCACGCGCACCTGCGTGCACTGTCCCTGAGAGCCGGTCCTGCCCAGGACCTTGGTGACCCTGGCCAGCTTGATAGGCTGCACACGGCTGGTGTCCATGATGGCGGCGGCGGCGGCGGCGGCGACAGAGCGAGCGCGGCGCGGGGCCACCATGGGGGCCCAGCTCAGCACGTTGGGCCATATGGTGCTCTTCCCAGTCTGGTTCCTGTACAGTCTGCTCATGAAGCTGTTCCAGCGCTCCACGCCAGCCATCACCCTCGAGAGCCCGGACATCAAGTACCCG	5	11
ARMC9	2	ENSG00000135931	H2AFV	7	ENSG00000105968|ENST00000421098	ATCGGCTCGTGTCGTCCATGAATTCCACGCGCACCTGCGTGCACTGTCCCTGAGAGCCGGTCCTGCCCAGGACCTTGGTGACCCTGGCCAGCTTGATAGGCTGCACACGGCTGGTGTCCATGATG|GCGGCGGCGGCGGCGCGGGTCGGCAGCGGGAGGGCGCGCGGCCGAGCGGAGGCGGAGTCGGCGCCGAGAACATGGCTGGAGGCAAAGCTGGAAAGGACAGTGGGAAGGCCAAGGCTAAGGCAGTATCTCGCTCACAGAGAGCTGGGCTACAGTTTCCTGTGGGCCGCATCCACAGACACTTGAAGACTCGC	16	8
BGN	X	ENSG00000182492|ENST00000480756	FIP1L1	4	ENSG00000145216|ENST00000358575	GGAGTGAAAGGGACAGGCGAAGCCAGGTTCGGAGAGATGGAGGGAACAGGCCACCAAGCTCAGAAGCGAGAAAGGTCTGAGGAAGCACAAGACACACACACACACACACACACACACACACACACACAC|AGATAGAGAGAGAGACAGAGACAGAGAGCGAGACCGTGATCGGGACAGAGAAAGAGAACGCACCAGAGAGAGAGAGAGGGAGCGTGATCACAGTCCTACACCAAGTGTTTTCAACAGCGATGAAGAACGATACAGATACAGGGAATATGCAGAAAGAGGTTATGAG	11	15
BGN	X	ENSG00000182492|ENST00000480756	GLYR1	16	ENSG00000140632	GCAAGGCCTGAGCAGGGCAGGCTGGGGAGACTGCTGTCCCTGGGGTTTTGTGGGCAGGGGCTGGGTGCAGGCCGGACAGACAGAAAGCAGTCCCAGCTCAAGGCAGAAGGCCAGAGGGTGTGGAGTGAAAGGGACAGGCGAAGCCAGGTTCGGAGAGATGGAGGGAACAGGCCACCAAGCTCAGAAGCGAGAAAGGTCTGAGGAAGCACAAGACACACACACACACACACACAGGCTCTCGCCCCAGGATAGAAGCTGCCCAGAAACTGCTGCCTGGCTTTTTTTCTTCCGAGCTTGTCTT	32	8
BGN	X	ENSG00000182492|ENST00000430380	NOL12	22	ENSG00000100101	GACTGCTGTCCCTGGGGTTTTGTGGGCAGGGGCTGGGTGCAGGCCGGACAGACAGAAAGCAGTCCCAGCTCAAGGCAGAAGGCCAGAGGGTGTGGAGTGAAAGGGACAGGCGAAGCCAGGTTCGGAGAGATGGAGGGAACAGGCCACCAAGCTCAGAAGCGAGAAAGGTCTGAGGAAGCACAAGACACACACACACACACACACAGACACACAGACACATACGCACACACGTGCACACATGTACACACGGATACACACACACACACACAC	39	119
BGN	X	ENSG00000182492|ENST00000480756	TCF21	6	ENSG00000118526	TGCAGGCCGGACAGACAGAAAGCAGTCCCAGCTCAAGGCAGAAGGCCAGAGGGTGTGGAGTGAAAGGGACAGGCGAAGCCAGGTTCGGAGAGATGGAGGGAACAGGCCACCAAGCTCAGAAGCGAGAAAGGTCTGAGGAAGCACAAGACACACACACACACACACACACACACACACACACACACACACAC|ACACACACCCACAGTCTAAACATCTCTCCTTCTCAGTGAGCCCTTCTCCCATTCCAGATCATCAGCACACCCACACCCACCATAGGTCTCTCTCCTCCGGTCTTCCCAGAAGGGTAAAACTCCCAGCCTACCCTGCTCCAG	37	10
BGN	X	ENSG00000182492|ENST00000331595	U2AF2	19	ENSG00000063244	TGGGGTTTTGTGGGCAGGGGCTGGGTGCAGGCCGGACAGACAGAAAGCAGTCCCAGCTCAAGGCAGAAGGCCAGAGGGTGTGGAGTGAAAGGGACAGGCGAAGCCAGGTTCGGAGAGATGGAGGGAACAGGCCACCAAGCTCAGAAGCGAGAAAGGTCTGAGGAAGCACAAGACACACACACACACACACACACACACACACACACACACACACAGACGCACGCTGCCCCTCAGTTTTTTTCTGACACGCCTCTCGTTCTCTGCCGCCTGTCCCCTATCCTCTCC	36	8
CALR	19	ENSG00000179218|ENST00000316448	TNRC18	7	ENSG00000182095	GGCGCGGCCAGCTCTGCGGCAGGAGCGCTCAGGCCTCAGTCCAGCCCTGGAGGCAGGCCTCTCTACAGCTCGTCCTTGGCCTGGCCGGGGACATCTTCCTCCTCATCTTCCTCCTTGTCCTCCTCATCCTCCTC|CTCCTCTTCCTCGTCCTCATCCTCCTCCTCCTCCTCCTCTTCCTCCTCTTCTTCCTCCACCACAGACGAGGACTCTTCCTGCAGCTCGGACGATGAGGCAGCCCCCGCCCCCACGGCTGGCCCTTCCGCGCAGGCGGCGCTCCCCACCAAGGCCACCAAGCAGGCCGGCAAGGCGCGGCCCTCGG	3	9
CAPNS1	19	ENSG00000126247|ENST00000457326	FAM50A	X	ENSG00000071859|ENST00000464419	CTGCCGGACCTCCTCACTCTCGTTGGCCTCAATGTTGGAGTAATGTGTGCGTGGGGGCGGGGGCTCCGGGTTGTACTGCGCAGCCGCCTCGCTGATGGCGCTGATGACTCCGCCTAGGATGCGCATGGCCGTTCCACCGCCACCGCCGCCTCCACCACCGCCGCCGCCGCCGCCGCCGCTGCCATGGCTCAATACAAGGGCGCCGCGAGCGAGGCCGGCCGCGCCATGCACCTGATGAAGAAGCGGGAGAAGCAGCGCGAGCAGATGGAGCAGATGAAGCAGCGCATCGCGGAGGAGAA	7	14
CAPNS1	19	ENSG00000126247|ENST00000246533	TMEM158	3	ENSG00000249992	GCCGGACCTCCTCACTCTCGTTGGCCTCAATGTTGGAGTAATGTGTGCGTGGGGGCGGGGGCTCCGGGTTGTACTGCGCAGCCGCCTCGCTGATGGCGCTGATGACTCCGCCTAGGATGCGCATGGCCGTTCCACCGCCACCGCCGCCTCCACCACCGCCGCCGCCGCCGCCGCCGCGGCCGTCACTTCGGGGGTGGCGACCAAGTGACCCGCTCCGCTCCTCCCTGTGTCCGTCCTGTGTCCGCGCGCGCGGGTGCCTTTCCCGCCGGAGACTCGGCCGGTGTGCTTCGTGCTGTAGTTATCGTTAGTTCCTCTTCCCGAGA	6	11
CAPNS1	19	ENSG00000126247|ENST00000246533	YWHAB	20	ENSG00000166913|ENST00000353703	CGCTGACCTCCATGTCATCTCCAGCCAGCTGGGCAAAGAGTCTCCGGAACTGCCGGACCTCCTCACTCTCGTTGGCCTCAATGTTGGAGTAATGTGTGCGTGGGGGCGGGGGCTCCGGGTTGTACTGCGCAGCCGCCTCGCTGATGGCGCTGATGACTCCGCCTAGGATGCGCATGGCCGTTCCACCGCCACCGCCGCCTCCACCACCGCCGCCGCCGCCGCCGCCGCTGCAGCCACTGCAGGCACCGCTGCCGCCGCCTGAGTAGTGGGCTTAGGAAGGAAGAGGTCATCTCGCTCGGAGCTTCGCTCGGAAGGGTCTTTGTTCCCTGCAGCCCTCCCACGGGAATGACAATG	8	15
CCND1	11	ENSG00000110092	LZTS2	10	ENSG00000107816|ENST00000459989	TGCTCCGGAGAGGAGGGACTGTCAGGGGAGCACCTGGGGCCGGCTCCGCCCTCGCTGCGGGTGGCGGTGGCGCCCGCCTGCCTGGCGCCCTCAGATGTCCACGTCCCGCACGTCGGTGGGTGTGCAAGCCAGGTCCACCTCC|TCCTCCTCCTCTTCAGCTGCTGACAAACCCCTGGCATTTAGTGGCTGGGCCAGTGGCTGCCCATCAGGGACGCTATCCGACTCTGGCCGAAACTCACTGTCCAGCCTGCCCACCTACAGCACCGGAGGTGCCGAGCCAACCACCAGCTCCCCAGGCGGGCACCTGCCTTCCCATGGCTCTGGGCGAG	5	15
CLIP4	2	ENSG00000115295|ENST00000415891	EPHB4	7	ENSG00000196411|ENST00000492878	AAAGTCCAGTACTTTAAATGTGCCCCCAAGTATGGTATTTTTGCACCTCTTTCAAAGATAAGTAAAGCAAAAGGTCGAAGGAAGAATATAACACACACTCCTTCTACAAAAGCTGCTGTACCTCTCATCAGGTCCCAGAAAATTGACGTAGCTCATGTGACGTCAAAAGTAAATACTG|CCTGTGCCCAGGGCACCTTCAAGCCCCTGTCAGGAGAAGGGTCCTGCCAGCCATGCCCAGCCAATAGCCACTCTAACACCATTGGATCAGCCGTCTGCCAGTGCCGCGTCGGGTACTTCCGGGCACGCACAGACCCCCGGGGTGCACCCTG	27	41
CTGF	6	ENSG00000118523|ENST00000367976	EIF5A	17	ENSG00000132507|ENST00000336458	CGGCTGCAGAGGGCGAGGAGGACCACGAAGGCGACGCGGACGGGGCCCATACTGGCGGCGGTCATGGTTGGCACTGCGGGCGGAGCGGAGGGCGCGGTGGCGGCGAGC|GGCGGCGGCGGCGGCGGCAGCGGGCTCGGAGGCAGCGGTTGGGCTCGCGGCGAGCGGACGGGGTCGAGTCAGTGCGTTCGCGCGAGTTGGAATCGAAGCCTCTTAAAATGGCAGATGACTTGGACTTCGAGACAGGAGATGCAGGGGCCTCAGCCACCTTCCCAATGCAGTGCTCAGCATTACGTAAGAATGGCTTTGTGGTGCTCAAAG	3	11
CTGF	6	ENSG00000118523|ENST00000367976	GART	21	ENSG00000159131|ENST00000381815	CGGAGGGCGCGGTGGCGGCGAGCGGGGAGCGGCGGGGCCTGGAGCGCTGGCGGTGGTCGGAGGTGGGGACCGGGACGCGCCGGGCTGTCGTCTCGGGGCTGTCGGCCGGGGCGGCTGCCGTCGAGCTGGAGGGTGGAGTCGCACTGGCTGTCTCCTCTCAGCGGGGAAGAGTTGTTGTGT|GTGTCGTGTCTGTGTTTCACTGATGGCAAGACTGTGGCCCCCATGCCCCCAGCACAGGACCATAAGCGATTACTGGAGGGAGATGGTGGCCCT	6	9
CTGF	6	ENSG00000118523|ENST00000367976	HSPG2	1	ENSG00000142798|ENST00000374695	GAGGAGGACCACGAAGGCGACGCGGACGGGGCCCATACTGGCGGCGGTCATGGTTGGCACTGCGGGCGGCGCGGAGCGGGCGGCGCGGAGCGAGCGAGCGAGAGAGCGGCGCGGGCCGGGCCATGGGGTGGCGGGCGGCGGGCGCGCTGCTGCTGGCGCTGCTGCTGCACGGGCGGCTGCTGGCGGTGACCCATGGGCTGAGGGCATACGATGGCTTGTCTCTGCCTGAGGACATAGAGACCGTCACAGCAAGCCAAATGCGCTGGACACATTCGTACCTTTCTGATGATGAGGACATGCTGGCTGACAG	3	10
DMPK	19	ENSG00000104936|ENST00000291270	ATN1	12	ENSG00000111676|ENST00000396684	TTTGCGAACCAACGATAGGTGGGGGTGCGTGGAGGATGGAACACGGACGGCCCGGCTTGCTGCCTTCCCAGGCCTGCAGTTTGCCCATCCACGTCAGGGCCTCAGCCTGGCCGAAAGAAAGAAATGGTCTGTGATCCCCCCAGCAGCAGCAGCAGCAG|CAGCAGCAGCATCACGGAAACTCTGGGCCCCCTCCTCCTGGAGCATTTCCCCACCCACTGGAGGGCGGTAGCTCCCACCACGCACACCCTTACGCCATGTCTCCCTCCCTGGGGTCTCTGAGGCCCTACCCACCAGGGCCAGCACACCTGCCCCCACCTCACAGCCAGG	10	31
DMPK	19	ENSG00000104936|ENST00000458663	MED15	22	ENSG00000099917|ENST00000292733	CGAACCAACGATAGGTGGGGGTGCGTGGAGGATGGAACACGGACGGCCCGGCTTGCTGCCTTCCCAGGCCTGCAGTTTGCCCATCCACGTCAGGGCCTCAGCCTGGCCGAAAGAAAGAAATGGTCTGTGATCCCCCCAGCAGCAGCAGCAGCAGCAGCAGCA|GCAGGCTTTGCAGGCCCAGCCACCAATTCAGCAGCCACCGATGCAGCAGCCACAGCCTCCGCCCTCCCAGGCTCTGCCCCAGCAGCTGCAGCAGATGCATCACACACAGCACCACCAGCCGCCACCACAGCCCCAGCAGCCTCCAGTTGCTCAGAAC	6	13
DMPK	19	ENSG00000104936	NCOR2	12	ENSG00000196498|ENST00000447011	CAGAGATCGCGCCAGACGCTCCCCAGAGCAGGGCGTCATGCACAAGAAAGCTTTGCACTTTGCGAACCAACGATAGGTGGGGGTGCGTGGAGGATGGAACACGGACGGCCCGGCTTGCTGCCTTCCCAGGCCTGCAGTTTGCCCATCCACGTCAGGGCCTCAGCCTGGCCGAAAGAAAGAAATGGTCTGTGATCCCCCCAGCAGCAGCAGCAGCAGCAGCCCATGCCCCGCAGCAGCCAGGAGGAGAAAGATGAGAAGGAGAAGGAAAAGGAGGCGGAGAAGGAGGAGGAGAAGCCGGAGGTGGAGAACGACAAGGAAGACCTCCTCAAGGAGAAGACAGA	5	8
DMPK	19	ENSG00000104936|ENST00000458663	TBP	6	ENSG00000112592|ENST00000421512	CAACGATAGGTGGGGGTGCGTGGAGGATGGAACACGGACGGCCCGGCTTGCTGCCTTCCCAGGCCTGCAGTTTGCCCATCCACGTCAGGGCCTCAGCCTGGCCGAAAGAAAGAAATGGTCTGTGATCCCCCCAGCAGCAGCAGCAGCAGCAGTAGCAGCAGCAGCAGCAGCAACAGGCAGTGGCAGCTGCAGCCGTTCAGCAGTCAACGTCCCAGCAGGCAACACAGGGAACCTCAGGCCAGGCACCACAGCTCTTCCACTCACAGACTCTCACAACTGCACCCTTGCCGGGCACCACTCCACTGT	3	8
DNER	2	ENSG00000187957|ENST00000482831	ELL2	5	ENSG00000118985|ENST00000237853	TTCGGCAAGATGCCACTGCCTCACTGATTTTGCTCTGGAAGGTCACGGCCACAGGATTCCAACAGTGCTCCCTCATAGATGGACGAAGTGTGACCCCCCTTCAGGCTTCAGGGGGACTGGTCCTCCTGGAGGAGATGCTCGCCTTGGGGAATAATCACTTTATTGG|GAAAAGAGTGCAAATTCGGAAAGCACCTCAAGCTGTTTCAGATACAGTTCCTGAGAGGAAAAGGTCAACCCCCATGAACCCTGCAAATACAATTCGAAAGACACATAGCAGCAGCACCATCTCTCAGAGGCCATACAGGGA	6	45
EIF5A	17	ENSG00000132507|ENST00000336458	ALDOA	16	ENSG00000149925|ENST00000395240	TGGCTGAGGCCCCTGCATCTCCTGTCTCGAAGTCCAAGTCATCTGCCATTTTAAGAGGCTTCGATTCCAACTCGCGCGAACGCACTGACTCGACCCCGTCCGCTCGCCGCGAGCCCAACCGCTGCCTCCGAGCCCGCTGCCGCCGCCGCCGCCGCC|GCACCCTGCACACCCGCCCCTCTCCTGTGCCAGGAACTTGCTACTACCAGCACCATGCCCTACCAATATCCAGCACTGACCCCGGAGCAGAAGAAGGAGCTGTCTGACATCGCTCACCGCATCGTGGCA	6	12
EIF5A	17	ENSG00000132507|ENST00000336458	EXT1	8	ENSG00000182197	TGCTGAGCACTGCATTGGGAAGGTGGCTGAGGCCCCTGCATCTCCTGTCTCGAAGTCCAAGTCATCTGCCATTTTAAGAGGCTTCGATTCCAACTCGCGCGAACGCACTGACTCGACCCCGTCCGCTCGCCGCGAGCCCAACCGCTGCCTCCGAGCCCGCTGCCGCCGCCGCCGCCGCCTCCAGCCGGGCCGCCGCGCGTCCCGGGGGCCGGCCCCGCGAGCGCAGGAGTAAACACCGCCGGAGTCTTGGAGCCGCTGCAGAAGGGAATAAAGAGAGATGCAGGGATTTGTGAGGTTACGGCGCCCCAGCTGCAAGATGCACTAGCCGGCTGAACCCG	4	16
EIF5A	17	ENSG00000132507|ENST00000336458	FAM50A	X	ENSG00000071859|ENST00000464419	TGGGAAGGTGGCTGAGGCCCCTGCATCTCCTGTCTCGAAGTCCAAGTCATCTGCCATTTTAAGAGGCTTCGATTCCAACTCGCGCGAACGCACTGACTCGACCCCGTCCGCTCGCCGCGAGCCCAACCGCTGCCTCCGAGCCCGCT|GCCGCCGCCGCCGCCGCCGCCGCTGCCATGGCTCAATACAAGGGCGCCGCGAGCGAGGCCGGCCGCGCCATGCACCTGATGAAGAAGCGGGAGAAGCAGCGCGAGCAGATGGAGCAGATGAAGCAGCGCATCGCGGAGGAGAACATCATGAAATCC	3	14
EIF5A	17	ENSG00000132507|ENST00000336458	NDRG3	20	ENSG00000101079|ENST00000349004	AGGTGGCTGAGGCCCCTGCATCTCCTGTCTCGAAGTCCAAGTCATCTGCCATTTTAAGAGGCTTCGATTCCAACTCGCGCGAACGCACTGACTCGACCCCGTCCGCTCGCCGCGAGCCCAACCGCTGCCTCCGAGCCCGCTGCCGCCGCCGCC|GCTGCTGCACTGACGGCGGGTGCCCGCGCCTCAGAGTTACTGATTTATTCTTGAGATTCCTCTACTCTCGTTATCTGACCTCATGGATGAACTTCAGGATGTTCAGCTCACAGAGATCAAACCACTTCTAAATGATAAGAATGGTACAAGAAACTTCCAGGACTTTGACTGTCA	9	8
EIF5A	17	ENSG00000132507|ENST00000336458	PTMS	12	ENSG00000159335	CTTTGAGCACCACAAAGCCATTCTTACGTAATGCTGAGCACTGCATTGGGAAGGTGGCTGAGGCCCCTGCATCTCCTGTCTCGAAGTCCAAGTCATCTGCCATTTTAAGAGGCTTCGATTCCAACTCGCGCGAACGCACTGACTCGACCCCGTCCGCTCGCCGCGAGCCCAACCGCTGCCTCCGAGCCCGCTGCCGCCGCCGC|CACCGCGCCAGGTTCCGGCCGCGGCCACCCTCCGCCGTCCAGGGCCCCTCCGTCTCGGCCCCGGGACCCCGGCTCCCCGCCAGCCCCGGCCCCGGCCCCGGCACCATGTCGGAGAAAAGCGTGG	3	20
EIF5A	17	ENSG00000132507|ENST00000336458	TMEM158	3	ENSG00000249992|ENST00000503771	ATTTTAAGAGGCTTCGATTCCAACTCGCGCGAACGCACTGACTCGACCCCGTCCGCTCGCCGCGAGCCCAACCGCTGCCTCCGAGCCCGCTGCCGCCGCCGCCGC|GGCCGTCACTTCGGGGGTGGCGACCAAGTGACCCGCTCCGCTCCTCCCTGTGTCCGTCCTGTGTCCGCGCGCGCGGGTGCCTTTCCCGCCGGAGACTCGGCCGGTGTGCTTCGTGCTGTAGTTATCGTTAGTTCCTCTTCCCGAGATGGGGCCGCCGAGAGACCCCAGCGCCTTTGAAAAGCAAGGTTTGTGCTGCGCTTCCAGTTCCG	21	11
EIF5A	17	ENSG00000132507|ENST00000336458	TMEM158	3	ENSG00000249992|ENST00000503771	CCGGCCTTTGAGCACCACAAAGCCATTCTTACGTAATGCTGAGCACTGCATTGGGAAGGTGGCTGAGGCCCCTGCATCTCCTGTCTCGAAGTCCAAGTCATCTGCCATTTTAAGAGGCTTCGATTCCAACTCGCGCGAACGCACTGACTCGACCCCGTCCGCTCGCCGCGAGCCCAACCGCTGCCTCCGAGCCCGCTGCCGCCGCCGCCGC|GGCCGTCACTTCGGGGGTGGCGACCAAGTGACCCGCTCCGCTCCTCCCTGTGTCCGTCCTGTGTCCGCGCGCGCGGGTGCCTTTCCCGCCGGAGACTCGGCCGGTGTGCTTCGTGCTGTAGTTATCGTTAGTT	21	39
EIF5A	17	ENSG00000132507|ENST00000336458	TXNRD1	12	ENSG00000198431	CCTGTCTCGAAGTCCAAGTCATCTGCCATTTTAAGAGGCTTCGATTCCAACTCGCGCGAACGCACTGACTCGACCCCGTCCGCTCGCCGCGAGCCCAACCGCTGCCTCCGAGCCCGCTGCCGCCGCCGCCGCC|CCTCTACCGCATGCGAATCTTTGCGCCTAATCATGTCGTCGCCAAGTCCCGCTTCTGGTACTTTGTATCTCAGTTAAAGAAGATGAAGAAGTCTTCAGGGGAGATTGTCTACTGTGGGCAGGTGTTTGAGA	9	8
EIF5A	17	ENSG00000132507|ENST00000336458	VAT1	17	ENSG00000108828|ENST00000315674	CTGAGGCCCCTGCATCTCCTGTCTCGAAGTCCAAGTCATCTGCCATTTTAAGAGGCTTCGATTCCAACTCGCGCGAACGCACTGACTCGACCCCGTCCGCTCGCCGCGAGCCCAACCGCTGCCTCCGAGCCCGCTGCCGCCGCCGCCGCCGCCTCGCCGCCACTGCTGCGCTGCCTAGTGCTCACCGGCTTTGGAGGCTACGACAAGGTGAAGCTGCAGAGCCGGCCGGCAGCGCCCCCGGCCCCTGGGCCCGGCCAGCTGACGCTGCGTCTGCGGGCCTGCGGGCTCAACTTCGCAGACCTCATGGCTAGGCAGGGGCTGTACGAC	7	9
EIF5A	17	ENSG00000132507|ENST00000336458	YWHAB	20	ENSG00000166913|ENST00000353703	CATTGGGAAGGTGGCTGAGGCCCCTGCATCTCCTGTCTCGAAGTCCAAGTCATCTGCCATTTTAAGAGGCTTCGATTCCAACTCGCGCGAACGCACTGACTCGACCCCGTCCGCTCGCCGCGAGCCCAACCGCTGCCTCCGAGCCCGCTGCCGCCGCCGCCGCCGCCGCTGCAGCCACTGCAGGCACCGCTGCCGCCGCCTGAGTAGTGGGCTTAGGAAGGAAGAGGTCATCTCGCTCGGAGCTTCGCTCGGAAGGGTCTTTGTTCCCTGCAGCCCTCCCACGGGAATGACAATGGATAAAAGTGAGCTGGTACAGAAAGCCAAACTCGCTGAGCA	10	8
EIF5A	17	ENSG00000132507|ENST00000336458	YWHAZ	8	ENSG00000164924|ENST00000395958	CACAAAGCCATTCTTACGTAATGCTGAGCACTGCATTGGGAAGGTGGCTGAGGCCCCTGCATCTCCTGTCTCGAAGTCCAAGTCATCTGCCATTTTAAGAGGCTTCGATTCCAACTCGCGCGAACGCACTGACTCGACCCCGTCCGCTCGCCGCGAGCCCAACCGCTGCCTCCGAGCCC|GCTGCCGCCGCCGCCGCCCAGAGACTGCTGAGCCCGTCCGTCCGCCGCCACCACCCACTCCGGACACAGAACATCCAGTCATGGATAAAAATGAGCTGGTTCAGAAGGCCAAACTGGCCGAGCAGGCTGAGCGATAT	5	10
FUS	16	ENSG00000089280|ENST00000433338	FTH1	11	ENSG00000167996|ENST00000406545	CTGAATTATCCTGTTCGGAGTCATGACGTGATCCTTGGTCCCGAGGGCCACCAAATTTATTGAAGCCACCACGGTCACTTCCGCCCATGCCACCTCTGCCTCCACGGCCACCTCCACGACCTCTGGGTTCATAGCCACCACTGCTGCGGTTGTAACCACCACC|GCCGCCGCCGCCGCCTCTCCTTAGTCGCCGCCATGACGACCGCGTCCACCTCGCAGGTGCGCCAGAACTACCACCAGGACTCAGAGGCCGCCATCAACCGCCAGATCAACCTGGAGCTCTACGCCTCCTACGTTTACCTGTCCATGTCTTACTACTTTGACCGCG	5	31
FUS	16	ENSG00000089280|ENST00000491029	LGMN	14	ENSG00000100600|ENST00000334869	CACCCCTGCCGCGGCCTCCACGGTCCTGCTGTCCATAGCCACCGCTGCCACCTCCACCACTCTGGTCTTGATTGCCATAACCGCC|ACCACTGCCACCACGGTCGCCTGCCACAGGTGTCTGCAATTGAACTCCAAGGTGCAGAATGGTTTGGAAAGTAGCTGTATTCCTCAGTGTGGCCCTGGGCATTGGTGCCGTTCCTATAGATGATCCTGAAGATGGAGGCAAGCACTGGGTGGTGATCGTGGCAGGTTCAAATGGCTGGTATAAT	6	9
GAPDH	12	ENSG00000111640|ENST00000448046	COL3A1	2	ENSG00000168542|ENST00000304636	CTGGAGAGCCCCGCGGCCATCACGCCACAGTTTCCCGGAGGGGCCATCCACAGTCTTCTGGGTGGCAGTGATGGCATGGACTGTGGTCATGAGTCCTTCCACGATACCAAAGTTGTCATGGATGACCTTGGCCAGGGGTGCTAAGCAGTTGGTGGTGCAGGAGGCATTGCTGATGATCTTGAGGCTGTTGTCATACTTCTCATGG|GTGGTGAACGCGGTGAGGCTGGTATTCCAGGTGTTCCAGGAGCTAAAGGCGAAGATGGCAAGGATGGATCACCTGGAGAACCTGGTGCAAATGGGCTTCCAGGAGCT	9	17
GAPDH	12	ENSG00000111640|ENST00000458000	EEF1A1	6	ENSG00000156508|ENST00000358190	TGATGGTACATGACAAGGTGCGGCTCCCTAGGCCCCTCCCCTCTTCAAGGGGTCTACATGGCAACTGTGAGGAGGGGAGATTCAGTGTGGTGGGGGACTGAGTGTGGCAGGGACTCCCCAGCAGTGAGGGTCTCTCTCTTCCTCTTGT|GCTCTTCCTGGGGACAATGTGGGCTTCAATGTCAAGAATGTGTCTGTCAAGGATGTTCGTCGTGGCAACGTTGCTGGTGACAGCAAAAATGACCCACCAATGGAAGCAGCTGGCTTCACTGCTCAGGTGATTATCCTGAACCATCCAGGCCAAATAAGCGCCGGCTATGCCCC	4	23
GAPDH	12	ENSG00000111640|ENST00000458000	GNAS	20	ENSG00000087460|ENST00000371102	GCAGGGACTCCCCAGCAGTGAGGGTCTCTCTCTTCCTCTTGTGCTCTTGCTGGGGCTGGTGGTCCAGGGGTCTTACTCCTTGGAGGCCATGTGGGCCATGAGGTCCACCACCCTGTTGCTGTAGCCAAATTCGTTGTCATACCAGGAAATGAGCTTGACAAAGTGGTCGTTGAGGGCAATGCCAGCCCCAGCGTCAAAGGTGGAGGAGTGGGTGTCGCTGTTGA|GGAGTGCGTGCCTGCTACGAACGCTCCAACGAGTACCAGCTGATTGACTGTGCCCAGTACTTCCTGGACAAGATCGACGTGATCAAGCAGGCTGACTATGTGCCG	23	10
GLS	2	ENSG00000115419|ENST00000338435	DMPK	19	ENSG00000104936	CGTCAGCGCCCGCTCAACAGGGGAGGATGCTCCGGGCGTGGGCGGCCGGTTTCCTCGGGGAACGCGGTCTGTGGTGGGGCGGTGAGATGACAGAAGAGGAAAGGGCAGCTACTTGGGTGTGGTTCCGGCTCGGACTCCCGCAGCGGATGCGGGTGCTGCTGCTGCTGCTGCTGCTGGGGGGATCACAGACCATTTCTTTCTTTCGGCCAGGCTGAGGCCCTGACGTGGATGGGCAAACTGCAGGCCTGGGAAGGCAGCAAGCCGGGCCGTCCGTGTTCCATCCTCCACGCACCCCCACCTATCGTTGGTTCGCAAAG	18	24
GNAS	20	ENSG00000087460|ENST00000371095	CAPNS1	19	ENSG00000126247|ENST00000457326	TCTCCAGCACCCAGCAGCAGCAGGCGGTGCGTGGCCCGGTAGACCTGCTTGTCCTTCTGCAGCTGCTTCTCGATCTTTTTGTTGGCCTCACGCTGCGCCTTCTCCTCGTTGCGCTGGTCCTCGGTCTTACTGTTCCCGAGGCAGCCCATGGCGGC|GGCGGCGGCGGCGGCGGCGGCGGCGGCGGCGGTGGTGGAGGCGGCGGTGGCGGTGGAACGGCCATGCGCATCCTAGGCGGAGTCATCAGCGCCATCAGCGAGGCGGCTGCGCAGTACAACCCGGAGCCCCCGCCCCCACGCACACATTACTCCAACATTGAGGCCAACGAGAGTGAGGAGGTCCGGC	12	69
GNAS	20	ENSG00000087460|ENST00000371095	COPS6	7	ENSG00000168090|ENST00000303904	CTCCAGCACCCAGCAGCAGCAGGCGGTGCGTGGCCCGGTAGACCTGCTTGTCCTTCTGCAGCTGCTTCTCGATCTTTTTGTTGGCCTCACGCTGCGCCTTCTCCTCGTTGCGCTGGTCCTCGGTCTTACTGTTCCCGAGGCAGCCCATGGCGGCGGC|GGCGGCGGCGGCGGCGGCGGCTGCAGCTACGAACGGGACCGGAGGAAGCAGCGGGATGGAGGTGGATGCAGCAGTAGTCCCCAGCGTGATGGCCTGCGGAGTGACTGGGAGTGTTTCCGTCGCTCTCCATCCCCTTGTCATTCTCAACATCTCAGACCACTGGATCCGCA	8	10
GNAS	20	ENSG00000087460|ENST00000371095	CYB5R3	22	ENSG00000100243|ENST00000361740	CGGTAGACCTGCTTGTCCTTCTGCAGCTGCTTCTCGATCTTTTTGTTGGCCTCACGCTGCGCCTTCTCCTCGTTGCGCTGGTCCTCGGTCTTACTGTTCCCGAGGCAGCCCATGGCGGCGGCGGCGGCGGCGGCGACAGAGCGAGCGCGGCGCGGGGCCACCATGGGGGCCCAGCTCAGCACGTTGGGCCATATGGTGCTCTTCCCAGTCTGGTTCCTGTACAGTCTGCTCATGAAGCTGTTCCAGCGCTCCACGCCAGCCATCACCCTCGAGAGCCCGGACATCAAGTACCCGCTGCGGCTCATCGACCGGGAGATCATCAGCC	6	16
GNAS	20	ENSG00000087460|ENST00000371095	FTH1	11	ENSG00000167996|ENST00000273550	CTCGGCAAGGAGCGCGCGGGGCGGACTGCGGGCCGCGGGCCGCGGGGCGCGCGGACGGGCGGGAAGGGGAGGGTGTCGGTCGGACCGAGGGGCGCGCGCAGCTCCCCGCCCCTCGAGCCGAGGCCGAGGGGGCTGATGGCCGCCGCCGGGCCGAGGCGGACCAGAGCAGGAGCTGCGGGAGCTGCTGCCGCCGCTGCCGCCGCCGCCGC|CGCCGCCTCTCCTTAGTCGCCGCCATGACGACCGCGTCCACCTCGCAGGTGCGCCAGAACTACCACCAGGACTCAGAGGCCGCCATCAACCGCCAGATCAACCTGGAGCTCTACGCCTCCTACGTTTAC	4	27
GNAS	20	ENSG00000087460|ENST00000371095	FUS	16	ENSG00000089280|ENST00000254108	CTCCAGCACCCAGCAGCAGCAGGCGGTGCGTGGCCCGGTAGACCTGCTTGTCCTTCTGCAGCTGCTTCTCGATCTTTTTGTTGGCCTCACGCTGCGCCTTCTCCTCGTTGCGCTGGTCCTCGGTCTTACTGTTCCCGAGGCAGCCCATGGCGGCGGCGGCGGCGGCGGGGGGGGGTACAACCGCAGCAGTGGTGGCTATGAACCCAGAGGTCGTGGAGGTGGCCGTGGAGGCAGAGGTGGCATGGGCGGAAGTGACCGTGGTGGCTTCAATAAATTTGGTGGCCCTCGGGACCAAGGATCACGTCATGACTCCGAACAGGATAATTCAGACAACAACACCATCTTTG	10	16
GNAS	20	ENSG00000087460|ENST00000265620	KCTD12	13	ENSG00000178695|ENST00000317765	CTTCACAATGGTGCTTTTACCAGATTCTCCAGCACCCAGCAGCAGCAGGCGGTGCGTGGCCCGGTAGACCTGCTTGTCCTTCTGCAGCTGCTTCTCGATCTTTTTGTTGGCCTCACGCTGCGCCTTCTCCTCGTTGCGCTGGTCCTCGGTCTTACTGTTCCCGAGGCAGCCCATGGCGGCGGCGGCGGCGGCGGGGCGCAGGGCTGAGCGAGCGTCCGGGTTCCGGGGCTCCGGGGAAGGCGGTTGCAGCTCCTGAGTGCAGCGCGGCTTCCTGCCACTGTCCCGGCCCGGCCACCTCTCTGTCATGGCTCTGGCGGACAGCACACGTGGA	3	13
GNAS	20	ENSG00000087460|ENST00000371095	NFIX	19	ENSG00000008441	TGCAGGATCCTCATCTGCTTCACAATGGTGCTTTTACCAGATTCTCCAGCACCCAGCAGCAGCAGGCGGTGCGTGGCCCGGTAGACCTGCTTGTCCTTCTGCAGCTGCTTCTCGATCTTTTTGTTGGCCTCACGCTGCGCCTTCTCCTCGTTGCGCTGGTCCTCGGTCTTACTGTTCCCGAGGCAGCCCATGGCGGCGGCGGCGGCGGCGGGCGAGGGTGACCGGCCGAGCGGCGGCGGCATGGAGTAGACGCGCGGCGGCAGCGGCGGCGGCGGCGGACGCGAGAGGCAGCGGCGAGCGCGGCGGCGGCGGCGGCAGCGGCGGCCCCGGAGCCGGC	12	41
GNAS	20	ENSG00000087460|ENST00000371095	PRELID1	5	ENSG00000169230	TGTCCTTCTGCAGCTGCTTCTCGATCTTTTTGTTGGCCTCACGCTGCGCCTTCTCCTCGTTGCGCTGGTCCTCGGTCTTACTGTTCCCGAGGCAGCCCATGGCGGCGGCGGCGG|CAGCTGCTTGGGCGCGGTGCGGTGGTGACTGAGCTACGAGCCTGGCGGCGGGTGTGCGCCGAGCCCCGGCCCGGCCCGGCCCTCGCGTGCCTCCCAGGCTCCGCACCCCTGATGCTGCGCGGGTGCTGAGCCCGCTTCGGCCGGGACGATGGTGAAGTATTTCCTGGGCCAGAGCGTGCTCCG	6	13
GNAS	20	ENSG00000087460|ENST00000371095	SGCB	4	ENSG00000163069|ENST00000506357	CTCCAGCACCCAGCAGCAGCAGGCGGTGCGTGGCCCGGTAGACCTGCTTGTCCTTCTGCAGCTGCTTCTCGATCTTTTTGTTGGCCTCACGCTGCGCCTTCTCCTCGTTGCGCTGGTCCTCGGTCTTACTGTTCCCGAGGCAGCCCATGGCGGCGGCGGCGGCGGCGGCAGCGGCGGCGGCGGCTGCAGAACAGCAAAGTTCCAATGGTCCTGTAAAGAAGTCCATGCGTGAGAAGGCTGTTGAGAGAAGGAGTGTCAATAAAGAGCACAACAGTAACTTTAAAGCTGGATACATTCCGATTGATGAAGATCGTCTCCACAAAACAGGGTTGAGA	4	27
GNAS	20	ENSG00000087460|ENST00000354359	SNTB1	8	ENSG00000172164|ENST00000395601	TTCTGCAGCTGCTTCTCGATCTTTTTGTTGGCCTCACGCTGCGCCTTCTCCTCGTTGCGCTGGTCCTCGGTCTTACTGTTCCCGAGGCAGCCCATGGCGGCGGCGGCGGCGGCGGCTGGGCCGGCTGGCGCGGGAGGCGGCCGGGCGCAGCGGAGCGGGCTGCTGGAAGTTTTGGTGCGGGATCGCTGGCACAAAGTTCTGGTGAACTTGAGCGAGGACGCCCTGGTTCTGAGCAGCGAGGAGGGCGCTGCGGCGTACAACGGCATCGGGACCGCCACCAATGGCTCGTTCTGCAG	4	11
GNAS	20	ENSG00000087460|ENST00000371095	TMED2	12	ENSG00000086598	TTCTGCAGCTGCTTCTCGATCTTTTTGTTGGCCTCACGCTGCGCCTTCTCCTCGTTGCGCTGGTCCTCGGTCTTACTGTTCCCGAGGCAGCCCATGGCGGCGGCGGC|GGCGGCGGCGGCGGCGGCGGCGGCGGCTGTGGAGGCCGCAGTCCGGGTCCTGGCTTCGGCCTCAGCCCCACCATGGTGACGCTTGCTGAACTGCTGGTGCTTCTGGCCGCTCTCCTGGCCACGGTCTCGGGCTATTTCGTTAGCATCGACGCCCATGCTGAAGAGTGCTTCTTTGAGCGGGTCACCTCGGG	14	9
GNAS	20	ENSG00000087460|ENST00000371095	TRIOBP	22	ENSG00000100106|ENST00000403663	CCAGCACCCAGCAGCAGCAGGCGGTGCGTGGCCCGGTAGACCTGCTTGTCCTTCTGCAGCTGCTTCTCGATCTTTTTGTTGGCCTCACGCTGCGCCTTCTCCTCGTTGCGCTGGTCCTCGGTCTTACTGTTCCCGAGGCAGCCCATGGCGGCGGCGGC|GGCGGCGGCGGCGGCGGCGGCGGGGTTCCCGCGCCGCGGAGCCCGGCCCGAGAGCCGCGTCCACGTTCCTGCCTCCTGCTCCCGCCGCCCTGGGGCGCCGCCATGACGCCCGATCTGCTCAACTTCAAGAAGGGATGGATGTCGATCTTGGACGAGCCTGGAGAGCCTCCCTCCCCCTCGCTCACCACCACCT	15	28
GNAS	20	ENSG00000087460|ENST00000371095	TXNDC5	6	ENSG00000239264|ENST00000379757	CTTCACAATGGTGCTTTTACCAGATTCTCCAGCACCCAGCAGCAGCAGGCGGTGCGTGGCCCGGTAGACCTGCTTGTCCTTCTGCAGCTGCTTCTCGATCTTTTTGTTGGCCTCACGCTGCGCCTTCTCCTCGTTGCGCTGGTCCTCGGTCTTACTGTTCCCGAGGCAGCCCATGGCGGCGGCGGCGGCGGCGG|CGGCGGCGGACGGGCCCCCCGCGGCAGACGGCGAGGACGGACAGGACCCGCACAGCAAGCACCTG	22	10
GNAS	20	ENSG00000087460|ENST00000371095	TXNDC5	6	ENSG00000239264|ENST00000379757	TCTCCAGCACCCAGCAGCAGCAGGCGGTGCGTGGCCCGGTAGACCTGCTTGTCCTTCTGCAGCTGCTTCTCGATCTTTTTGTTGGCCTCACGCTGCGCCTTCTCCTCGTTGCGCTGGTCCTCGGTCTTACTGTTCCCGAGGCAGCCCATGGCGGCGGCGGCGGCGGCGG|CGGCGGCGGACGGGCCCCCCGCGGCAGACGGCGAGGACGGACAGGACCCGCACAGCAAGCACCTGTACACGGCCGACATGTTCACGCACGGGATCCAGAGCGCCGCGCACTTCGTCATGTTCTTCGCGCCCTGGTGTGGACACTGCCAGCGGCTGCAGCCGACTTGGAATGACCTGGGAGACAAA	22	67
HNRNPUL1	19	ENSG00000105323|ENST00000392006	EEF1A1	6	ENSG00000156508|ENST00000495333	GCTGGCTGTAACTCGGCTGTGGAGGGCTGTAGCTGCTGACGGTGGGGGTGCTGGTATTGGCGCTTGAGCCAGGGATGTTGCTGTTCTTATTGTAGG|TGCTGGTGTTGGTGAATTTGAAGCTGGTATCTCCAAGAATGGGCAGACCCGAGAGCATGCCCTTCTGGCTTACACACTGGGTGTGAAACAACTAATTGTCGGTGTTAACAAAATGGATTCCACTGAGCCACCCTACAGCCAGAAGAGATATGAGGAAATTGTTAAG	5	10
HSP90AB1	6	ENSG00000096384	COL1A1	17	ENSG00000108821	CTCCTCCTCATCCTCAGGCAGCTCCAGACCCTCCTTGGTAACTGAGACCAGGCTCTTCCCATCAAATTCCTTGAGCTGCTGCACACAGTACTCGTCAATGGGCTCGGTCATATATACCACCTCGAAGCCCCGTTTCCGCACTCGCTCCACAAAAGCTGAGTTGGCCACCTGCTCTTTGCTCTCA|CCTCTGAAACCCTCCTCCACAGCTGCAGCCCATCCTCCCGGCTCCCTCCTAGTCTGTCCTGCGTCCTCTGTCCCCG	3	13
KCNMA1	10	ENSG00000156113	AC022893.2	8	ENSG00000147601|ENST00000276602	CGCCAGAGCAAGATGATGAAGAGGCCCCCGAAGAAAGTCACCATGGAGGAGGCCAGGAAAGCCCACCACATGCGTTGGCCCCGGCTGTCGCACGGCACCTCCATGGTCACCGGGATGATGAGCGCATCCATCTTGGGCTCGTGGACCGAGGACGAGGAGGAAGAGGAGGAGGAAGAAGAAGAAGAGGAA|GAGGAGGAGGAGGAGGAGGAGGAGGACGCGGGCCTGGTGGCCGAGGCCGAGGCCGTGGCTGCCGGCTGGATGCTCGATTTCCTCTGCCTCTCTCTTTGCCGAGCTTTCCGCGACGGCCGCTCCGAGGACTTCCGCAGGACCCGCAACAGCGCAGAGGCTATT	3	8
KCNMA1	10	ENSG00000156113	CALR	19	ENSG00000179218|ENST00000316448	GCAAGATGATGAAGAGGCCCCCGAAGAAAGTCACCATGGAGGAGGCCAGGAAAGCCCACCACATGCGTTGGCCCCGGCTGTCGCACGGCACCTCCATGGTCACCGGGATGATGAGCGCATCCATCTTGGGCTCGTGGACCGAGGACGAGGAGGAAGAGGAGGAGGAAGAAGA|CAAGAAACGCAAAGAGGAGGAGGAGGCAGAGGACAAGGAGGATGATGAGGACAAAGATGAGGATGAGGAGGATGAGGAGGACAAGGAGGAAGATGAGGAGGAAGATGTCCCCGGCCAGGCCAAGGACGAGCTGTAGAGAGGCCTGCCTCCAG	3	9
KCNMA1	10	ENSG00000156113	PRKCSH	19	ENSG00000130175|ENST00000252455	CACAGGTACTTGAGCGTCCGCCAGAGCAAGATGATGAAGAGGCCCCCGAAGAAAGTCACCATGGAGGAGGCCAGGAAAGCCCACCACATGCGTTGGCCCCGGCTGTCGCACGGCACCTCCATGGTCACCGGGATGATGAGCGCATCCATCTTGGGCTCGTGGACCGAGGACGAGGAGGAAGAGGAGGAGGAAGAAGAAGAAGAGGAAGAGGAGGAGGAGGAGGATTCCGAGGAGGCCCCACCGCCACTGTCACCCCCGCAGCCGGCCAGCCCTGCTGAGGAAGACAAAATGCCGCCCTACGACGAGCAGACGCAGGCCTTCATCGATGCTGCCCAG	3	9
LGALS1	22	ENSG00000100097|ENST00000489315	COL1A1	17	ENSG00000108821|ENST00000225964	CTTTGCCCAGGTTCAGCACGAAGCTCTTAGCGTCAGGAGCCACCTCGCCTCGCACTCGAAGGCACTCTCCAGGTTTGAGATTCAGGTTGCTGGCGACCAGACCACAAGCCATGATTGAGTCCAGGAGGATGTTCCCGGGCAGGCGCACCAGCTGTCAGAAGACTCCACCCGAGAGAGCCTGAGCCAGCAGATCGAGAACATCCGGAGCCCAGAGGGCAGCCGCAAGAACCCCGCCCGCACCTGCCG	10	9
LGALS1	22	ENSG00000100097|ENST00000215909	CTGF	6	ENSG00000118523	TGGGCGTTGAAGCGAGGGTTGAAGTGCAGGCACAGGTTGTTGCTGTCTTTGCCCAGGTTCAGCACGAAGCTCTTAGCGTCAGGAGCCACCTCGCCTCGCACTCGAAGGCACTCTCCAGGTTTGAGATTCAGGTTGCTGGCGACCAGACCACAAGCCATGATTGAGTCCAGGAGGATGTTCCCGGGCAGGCGCACCAGCTGTCAGAA|GACTCCACCCTCCAGCTCGACGGCAGCCGCCCCGGCCGACAGCCCCGAGACGACAGCCCGGCGCGTCCCGGTCCCCACCTCCGACCACCGCCAGCGCTCCAGGCCCCGCCGCTCCCCG	10	30
LOXL1	15	ENSG00000129038|ENST00000261921	EIF5A	17	ENSG00000132507|ENST00000336458	CGTGGGTCTCCGCCATGGGCCTGCGCCGCCTCGGGACCGGGGTCAGGGTAGGCCTGCTCGAAGCCGGGGGTGCCCTCGCTGTACAGACTGTGCGAGTAGCGGCGGTCCAGGCCGTCGGGGGGCGGCGGCGGCGGCGGCGGCAGCGGGCTCGGAGGCAGCGGTTGGGCTCGCGGCGAGCGGACGGGGGCGAGTCAGTGCGTTCGCGCGAGTTGGAATCGAAGCCTCTTAAAATGGCAGATGACTTGGACTTCGAGACAGGAGATGCAGG	8	8
MIF	22	ENSG00000240972|ENST00000215754	RPS15	19	ENSG00000115268|ENST00000233609	CGGGACCACGTGCACCGCGATGTACTGGGGGGGCTTGCCGGTGGCCTGCGCCAGCTGCTGGGTGAGCTCGGAGAGGAACCCGTCCGGCACGGAGGCGCGGGGCACGTTGGTGTTTACGATGAACATCGGCATGATG|AAGTAGAGCAGAAGAAGAAGCGGACCTTCCGCAAGTTCACCTACCGCGGCGTGGACCTCGACCAGCTGCTGGACATGTCCTACGAGCAGCTGATGCAGCTGTACAGTGCGCGCCAGCGGCGGCGGCTGAACCGGGGCCTGCGGC	6	10
MMP2	16	ENSG00000087245	FTH1	11	ENSG00000167996|ENST00000406545	CCCGGGGGTCGCTGGCTCGGTGCGTGTGGCCGCCTCGCCGCCTGGTTGGAGCCTGCTCCGCGGCGCAGGGCTGCGCTCCGAGGGTCCGCTGGCTCGGTGGCCTGGGGTTTGCCCGGCTCAGCGGCTCATGGTCCGGCCCCCGCGCCCCAGCCCCCGCCGCCGCCGCCGCCGCCTCTCCTTAGTCGCCGCCATGACGACCGCGTCCACCTCGCAGGTGCGCCAGAACTACCACCAGGACTCAGAGGCCGCCATCAACCGCCAGATCAACCTGGAGCTCTACGCCTCCTACGTTTACCTGTCCATGTCTTA	5	11
MMP2	16	ENSG00000087245	GNAS	20	ENSG00000087460|ENST00000354359	CGTCGCCCGGGGGTCGCTGGCTCGGTGCGTGTGGCCGCCTCGCCGCCTGGTTGGAGCCTGCTCCGCGGCGCAGGGCTGCGCTCCGAGGGTCCGCTGGCTCGGTGGCCTGGGGTTTGCCCGGCTCAGCGGCTCATGGTCCGGCCCCCGCGCCCCAGCCCCCGCCGCCGCCGCCGCCGCCGC|CGCCGCCGCCGCCGCCATGGGCTGCCTCGGGAACAGTAAGACCGAGGACCAGCGCAACGAGGAGAAGGCGCAGCGTGAGGCCAACAAAAAGATCGAGAAGCAGCTGCAGAAGGACAAGCAGGTCTACCGGGCCACGCACCGCCTGCTGCTGCTGGGTGCTGGAG	12	15
MROH1	8	ENSG00000179832	PARP10	8	ENSG00000178685	CGAGTACATCGTGCAGCAGTGCGCGCTGCCCCCCGAGCAGGAG|GTGGAGCGCGTGTCGCACCCGCTGCTGCAGCAGCAGTATGAGCTGTACCGGGAGC	43	19
MT2A	16	ENSG00000125148|ENST00000245185	HNRNPH1	5	ENSG00000169045|ENST00000515481	CGCAGGTGCAGGAGTCACCGGCGGCGCAGGAGCAGTTGGGATCCATGGCGAGCTGAAGAGGCGGCTAGAGTCGGGACAGGTTGCACGCGGGTTCGCTGGGACTTGGAGGAGGCGTGGTG|CTTATGGTGGAGGCTATGGAGGCTATGATGATTACAATGGCTATAATGATGGCTATGGATTTGGGTCAGATAGATTTGGAAGAGACCTCAATTACTGTTTTTCAGGAATGTCTGATCACAGATACGGGGATGGTGGCTCTACTTTCCAGAGCACAACAGGACACTGTGTACACATGCG	7	16
MTAP	9	ENSG00000099810|ENST00000355696	BNC2	9	ENSG00000173068	GTTCCGCACCTGGGGGGCGGATGTTATCAACATGACCACAGTTCCAGAGGTGGTTCTTGCTAAGGAGGCTGGAATTTGTTACGCAAGTATCGCCATGGCGACAGATTATGACTGCTGGAAGGAGCACGAGGAAGCA|ATGTTGGTGATACAGTCTACCCAAGTATGTGGCAAGAATTCTACATACCAAAACCTGTTTAAGAGTTGACTGATGTGTTGGAAATGTCCGCGATGATCAAGTCCAAGATGTCTTTGACCAGAAGTCCTGAGGACCTATGGAGCAGA	24	7
MTAP	9	ENSG00000099810	BNC2	9	ENSG00000173068|ENST00000380667	CTGGGGGGCGGATGTTATCAACATGACCACAGTTCCAGAGGTGGTTCTTGCTAAGGAGGCTGGAATTTGTTACGCAAGTATCGCCATGGCGACAGATTATGACTGCTGGAAGGAGCACGAGGAAGCA|GATGCTGCTGGCAAGGTGCTGGACCGCTGGGCCATCATGTCTCGAGAAGAGGAAATCATCACCCTTCAGCAGTTTCTGCGGTTTGGAGAAACCAAATCCATTGTGGAGCTGATGGCAATTCAGGAGAAAGAAGGGCAGGCCGTGGCTGTACCATCTTCAAAGACAG	52	32
NCL	2	ENSG00000115053|ENST00000461347	TNRC18	7	ENSG00000182095|ENST00000399537	CTGCTTTCTGTTTGGCCATTTCCTTCTTTCGTTTTCCAGGTGCTTCTTTGACAGGCTCTTCCTCCTCCTCTTCTTCCTCCTCCTCATCATC|CTCTTCCTCCTCCTCCTCTTCCTCCTCCTCCTCTTCCTCTTCGTCTTCCTCCTCTTCCTCCTCCTCCTCTTCCTCGTCCTCATCCTCCTCCTCCTCCTCCTCTTCCTCCTCTTCTTCCTCCACCACAGACGAGGACTCTTCCTGCAGCTCGGACGATGAGGCAGCCCCCGCCCCCACGGCTGGCCCTTCCGCGCAGGCGGCGCTCCCCACCAAGGCCACCAAGCAGGCCGGCAAGGCGCGGCCCTCGG	3	8
NCL	2	ENSG00000115053|ENST00000461347	TNRC18	7	ENSG00000182095|ENST00000399537	AGCTTCTTCTTCAGAGTCATCTTCCTCATCGTCATCGTCATCCTCATCATCTTCGTCATCCTCATCGTCCTCATCCTCTGAGGCAGGGGCAGCAGCTGCTGCTTTCATCGCTGCTGGTTCAATTTCATCTTCATCCTCATCCTCGTCCTCGTCATCCTCCTCATCCTCCTC|TTCCTCCTCCTCCTCTTCCTCGTCCTCATCCTCCTCCTCCTCCTCCTCTTCCTCCTCTTCTTCCTCCACCACAGACGAGGACTCTTCCTGCAGCTCGGACGATGAGGCAGCCCCCGCCCCCACGGC	3	9
NFIX	19	ENSG00000008441	FTH1	11	ENSG00000167996|ENST00000406545	CCGCCGGCTCCGGGGCCGCCGCTGCCGCCGCCGCCGCCGCGCTCGCCGCTGCCTCTCGCGTCCGCCGCCGCCGCCGCTGCCGCCGCGCGTCTACTCCATGCCGCCGCCGCTCGGCCGGTCACCCTCGCCCGCCGCCGCCGCCGCCGC|CGCCGCCGCCTCTCCTTAGTCGCCGCCATGACGACCGCGTCCACCTCGCAGGTGCGCCAGAACTACCACCAGGACTCAGAGGCCGCCATCAACCGCCAGATCAACCTGGAGCTCTACGCCTCCTACGTTTACCTGTCCATGTCTTACTACTTTGACCGCG	3	9
PCDH24	5	ENSG00000074276	EEF1A1	6	ENSG00000156508|ENST00000488500	TGGTGGTGGTGTTGGTGTTGAGGTGATGGTGATGGTTGTGATGGTGATGGTGGTGATGATGGTGTTGGTGTTGAGGTGATGGTGATG|ACTGTGCTGTCCTGATTGTTGCTGCTGGTGTTGGTGAATTTGAAGCTGGTATCTCCAAGAATGGGCAGACCCGAGAGCATGCCCTTCTGGCTTACACACTGGGTGTGAAACAACTAATTGTCGGTGTTAACAAAATGGATTCCACTGAGCCACCCTACAGCCAGAAGAGATATGAGGAAATTGTTA	5	9
PLEC	8	ENSG00000178209|ENST00000436759	FGFRL1	4	ENSG00000127418|ENST00000264748	TGGAGCAGCTCTTCCAGGACGAGGTGGCCAAGGCACAGCAGCTGCGTGAGGAGCAGCAGCGGCAGCAGCAGCAGATGGAGCAGGAACGGCAGCGGCTGGTGGCCAGCATGGAGGAGGCGCGGCGGCGGCAGCATGAGGCCGAGGAGGGCGTGCGGCGCAAGCAGGAGGAGCTGC|TGCTGGGGGCCTTCCCGCCGGCCGCCGCCGCCCGAGGCCCCCCAAAGATGGCGGACAAGGTGGTCCCACGGCAGGTGGCCCGGCTGGGCCGCACTGTGCGGCTGCAGTGCCCAGTGGAGG	3	10
PLEC	8	ENSG00000178209|ENST00000436759	GPR153	1	ENSG00000158292	CCGAGATGGAGGTGCTGCTGGCCAGCAAGGCGAGGGCTGAGGAGGAGTCGCGCTCCACCAGCGAGAAGTCCAAGCAGAGGCTGGAGGCCGAGGCCGGCCGGTTCCGCGAGCTGGCCGAGGAGGCCGCCCGCCTGCGTGCCCTGGCGGAAGAGGCCAAGCGGCAGCGGCAGCTGGCCGAGGAAGACGCGGC|TCGGCCTCGCTGCTGCCCGACGCCTTCGCCCTGACCGCCTTCGAGTGCGAGCCACAGGCCCTGCGCCGCCCGCCCGGGCCCTTCCCCGCTGCGCCCGCCGCCCCCGACGGCGCAGATCCCGGAG	3	8
PLEC	8	ENSG00000178209|ENST00000436759	MT2A	16	ENSG00000125148|ENST00000245185	TTCTCATGAAACTCGGGGCCCACCAGGCCAGCACGCACTGCCTCGTCCACGGTCAGCCGGGCGCTGGTGGCGGGGTCGATGATGTGCCCGGTGCCGGCCTGGGCTTCCAACAGGGCCACGGCCATGTCGGATGGCAGCAGGTCTTTCTTCAGGGCATTGTAGATACTCAGCTTCTGCCCCGCCTCCTCCAG|GTCCCAGCGAACCCGCGTGCAACCTGTCCCGACTCTAGCCGCCTCTTCAGCTCGCCATGGATCCCAACTGCTCCTGCGCCGCCGGTGACTCCTGCACCTGCGCCGGCTCCTGCAAATGCAAAGAGTGCAAATGCA	4	12
PRKCSH	19	ENSG00000130175|ENST00000412601	TNRC18	7	ENSG00000182095|ENST00000399537	TGAAGGCCTGCGTCTGCTCGTCGTAGGGCGGCATTTTGTCTTCCTCAGCAGGGCTGGCCGGCTGCGGGGGTGACAGTGGCGGTGGGGCCTCCTCGGAATCCTCCTCCTCCTCCTCTTCTTCAGCCTCTTCTTCCTCCTCCTCCTCCTCCTCATCCTCCTCTTCCTCCTCCTCCTCTTCCTCCTCTTCTTCCTCCACCACAGACGAGGACTCTTCCTGCAGCTCGGACGATGAGGCAGCCCCCGCCCCCACGGCTGGCCCTTCCGCGCAGGCGGCGCTCCCCACCAAGGCCACCAAGC	32	9
PTMS	12	ENSG00000159335|ENST00000389462	FGF2	4	ENSG00000138685	CCACCACTTCTTTCTTTCGCTCTTTCCGGCTTGCCTTCTCCTCCACCTTCTCCTTCTTCTCCTTCAGGTCCTTGGCGCTCAACTCGGCCGCTGCCTCCACGCTTTTCTCCGACATGGTGCCGGGGCCGGGG|GACGGCGGCTCCCCGCGCGGCTCCAGCGGCTCGGGGATCCCGGCCGGGCCCCGCAGGGACCATGGCAGCCGGGAGCATCACCACGCTGCCCGCCTTGCCCGAGGATGGCGGCAGCGGCGCCTTCCCGCCCGGCCACTTCAAGGACCCCAAGCGGCTGTACTGCAAAAACGGGGGCTTCTTCC	3	14
PTMS	12	ENSG00000159335|ENST00000389462	THRAP3	1	ENSG00000054118|ENST00000354618	CCCCGTTCTCCTCCTCCTCCACCACTTCTTTCTTTCGCTCTTTCCGGCTTGCCTTCTCCTCCACCTTCTCCTTCTTCTCCTTCAGGTCCTTGGCGCTCAACTCGGCCGCTGCCTCCACGCTTTTCTCCGACATGGTGC|CGGGGCCGGTTCATGTTCCGGAAATCAAGTACCAGCCCCAAGTGGGCCCATGACAAGTTCAGTGGGGAGGAAGGGGAGATTGAAGACGACGAGAGTGGGACAGAGAACCGAGAAGAGAAGGACAATATACAGCCCACAACCGAGTAGGGGCCACCCTTGACGGGATTCCTGCCCAGGGGAGAG	3	13
RALY	20	ENSG00000125970|ENST00000375114	FTH1	11	ENSG00000167996|ENST00000273550	CCTGGCTGTGTTCCAGCTCTTCCTCGCTGTGTGTCAGGAGCCCTTCCTCATCGCCGTCGTCTCGGGTCCGTGCTTCCCCCTGGGGCAGGCCTGCCTCAGAAGTTGTGTTCTCTTGGGGGGCTGGTGGCCGGCTGCTGCCACCGCCACCGCCACCACCACTGCCACCGCCACCGCTGCCACCACCACCGCCGCCGCCGCCG|CCGCCGCCGCCGCCTCTCCTTAGTCGCCGCCATGACGACCGCGTCCACCTCGCAGGTGCGCCAGAACTACCACCAGGACTCAGAGGCCGCCATCAACCGCCAGATCAACCTG	4	8
RBM39	20	ENSG00000131051|ENST00000343294	ADAMTS2	5	ENSG00000087116|ENST00000393460	CTACGTTCTTCATGGCCGTTGGCACTGCTCAACTTGTTCTCATCCTTCTTGTAAGGAGCCTCAAGCATTGCTTCAATATCAATATCGTCTGCCATTTTCTCTAAACGCCTGTTCCGGCCTTCGGGCGCCTGTGGTGCTCGTGTTCGGGAAGAGATTGCTGCTGCTGCTGCTGCT|GCCGCTCCTGCCGCCGCCGCCGCCGCCCGCGAACGCCAGGCTCGCCGCCGCCGCCGACCCCCCAGGCGGGCCCCTGGGGCACGGAGCGGAGCGCATCCTGGCGGTGCCCGTGCGCACTGACGCCCAGGGCCGCTTGGTGTCCCACGTGGTGTCGGCAGCTACGTCCAGAG	3	8
RBMS1	2	ENSG00000153250|ENST00000491781	EIF5A	17	ENSG00000132507|ENST00000336458	GGGCTGGGACCAGAGACTGCTTGGCTTGCAGATACTGGGGGTAATAGTAGGTGGCGTACTGAGGGTACATCTGCTGTTTCCACACTTTGCCCATGAAGCTGGAAGGGAGCCTGCCGTGCAGGGTCGCGGACACTTTGGGGTTTCCAAGTCTCGGGCTCTCCTGCCTCTCCCTTTC|CGGCGGCGGCGGCAGCGGGCTCGGAGGCAGCGGTTGGGCTCGCGGCGAGCGGACGGGGTCGAGTCAGTGCGTTCGCGCGAGTTGGAATCGAAGCCTCTTAAAATGGCAGATGACTTGGACTTCGAGACAGGAGATGCAGGGGCCTCAGCCACCTTCCCAATGC	11	14
RPS18	6	ENSG00000231500|ENST00000474626	TPM2	9	ENSG00000198467|ENST00000329305	TTACATCCTTCTGTCTGTTCAAGAACCAGTCTGGGATCTTGTACTGGCGTGGATTCTGCATAATGGTGATCACACGTTCCACCTCATCCTCAGTGAGTTCTCCCGCCCTCTTGGTGAGGTCAATGTCTGCTTTCCTCAACACCACATGAGCATATCTTCGGCCCACCCCCCACCGCAGCCATGGACGCCATCAAGAAGAAGATGCAGATGCTGAAGCTGGACAAGGAGAACGCCATCGACCGCGCCGAGCAGGCCGAAGCCGACAAGAAGCAAGCTGAGGACCGCTGCAAGCAGCTGGAGGAGGAGCAGCAGGCCCTCCAGAAGAAGCTGAA	4	8
RTN4	2	ENSG00000115310|ENST00000337526	TNRC18	7	ENSG00000182095|ENST00000430969	CACGAAGTCATTTCCGAAGTCCATCAGGGGCGCGCCGGCGGCAGGGGCGGTGGGCACTGGGGCCGCGGACAGCCCGGCGGCGGGCTTCCTCTCCAGCACCTCCAGCTCCTCCAGGTCTTCGTCCTCGTCCTCCTCTTCCTCCTCCTCCTCTTCCTCCTCCTCCTCTTCCTCTTCGTCTTCCTCCTCTTCCTCCTCCTCCTCTTCCTCGTCCTCATCCTCCTCCTCCTCCTCCTCTTCCTCCTCTTCTTCCTCCACCACAGACGAGGACTCTTCCTGCAGCTCGGACGATGAGGCAG	163	8
SCRIB	8	ENSG00000180900|ENST00000320476	TNRC18	7	ENSG00000182095|ENST00000399537	CTCCTCAATGCGAGCAGGCTCTATCAGCAGGTTATTGGCCTGGTCAAACGACACTCCCTTGACAGAGGGCGCAGAAACCACGGCCCCCTCCTTGTCCTCCTCCTCAGTGCTGGCCTCTTCCTCTTCAGCCCTGTT|TTCCTCCTCCTCCTCTTCCTCGTCCTCATCCTCCTCCTCCTCCTCCTCTTCCTCCTCTTCTTCCTCCACCACAGACGAGGACTCTTCCTGCAGCTCGGACGATGAGGCAGCCCCCGCCCCCACGGCTGGCCCTTCCGCGCAGGCGGCGCTCCCCACCAAGG	8	12
SLC25A6	X	ENSG00000169100	COL3A1	2	ENSG00000168542|ENST00000487010	CGCCCCTTTTCTAGAGCCTTCCCCGGCCATCTACAGGCAGGATGCGGCTGGGAAAAAGACAACTGGAATTTCTCGAAGGTTGATGGTCCGCACGGTTGAGGATTCTACGTGGTTCTCTTGGTTCCCCTGGTGTGTG|TGGTGGTGTTGGAGCCGCTGCCATTGCTGGGATTGGAGGTGAAAAAGCTGGCGGTTTTGCCCCGTATTATGGAGATGAACCAATGGATTTCAAAATCAACACCGATGAGATTATGACTTCACTCAAGTCTGTTAATGGACAAATAGAAAGCCTCATTAGTCCTGATGGTTCTCGTAAAAA	3	8
SRRM2	16	ENSG00000167978|ENST00000382301	NPM1	5	ENSG00000181163|ENST00000393820	CCGCTCGCCAGGGGGTGGCTTCTTGGGGCTTGCAGGTTTGGGCAAGGCCTGAGGGCCAGGCTTAGCAGGGGAAGGGGAGGAAGACGACGAGGAGGAGGAAGATGAGGAGGAAGAAGAAGAAGAGGAAGAGGAGGAG|GAGGAGGAGGATGTGAAACTCTTAAGTATATCTGGAAAGCGGTCTGCCCCTGGAGGTGGTAGCAAGGTTCCACAGAAAAAAGTAAAACTTGCTGCTGATGAAGATGATGACGATGATGATGAAGAGGATGATGATGAAGAT	4	8
SRRM2	16	ENSG00000167978|ENST00000301740	TNFSF13	17	ENSG00000161955	CTTCCGGGGGCTGCGGGACCTCCGCTCGCCAGGGGGTGGCTTCTTGGGGCTTGCAGGTTTGGGCAAGGCCTGAGGGCCAGGCTTAGCAGGGGAAGGGGAGGAAGACGACGAGGAGGAGGAAGATGAGGAGGAAGAAGAAGAAGAGGAA|GAAGAGGAGGAAGAAGAGGAGGAGGAGGAGGATGAAGATGAAGAGGAGGAAGTGGCAGCTTGGAGGCTGCCCCCAAGATGGAGTCAGCTGGGAACCTCCCAGCGGCCCCGCCCTTCCCGCCCCACTCATCGAAAAACCTGCTCACAGCGCCGCCGCCG	3	8
TP53	17	ENSG00000141499	EMR1	19	ENSG00000174837|ENST00000450315	TCCCATGTGCTCAAGACTGGCGCTAAAAGTTTTGAGCTTCTCAAAAGTCTAGAGCCACCGTCCAGGGAGCAGGTAGCTGCTGGGCTCCGGGGACACTTTGCGTTCGGGCTGGGAGCGTGCTTTCCACGACGGTGACACGCTTCCCTGGATT|GGGATGTTGTGTTATGCACAGCTGGGAAGGGCACATAAGACCCACACGGAAACCAAACACAAAGGGTAATAACTGTAGAGACAGTACCTTGTGCCCAGCTTATGCCACCTGCACCAATACAGTGGACAGTTACTATTGCGCTTGCAAACAAGGCTTCCTGTCCAG	12	19
TRIM28	19	ENSG00000130726	PPP2CB	8	ENSG00000104695|ENST00000221138	TGCGGGTTTCGGCGGCGGCTGAGGAAGAAGCGCGGGCGGCGCCTTCGGGAGGCGAGCAGGCAGCAGTTGGCCGTGCCGTAGCAGCGTCCCGCGCGCGGCGGGCAGCGGCCCAGGAGGCGCGTGGCGGCGCTCGGCCTCGCGGCGGCGGCGGCGGCAGCGGCCCAGCAGTTGGCGGCGAGCGCGTCTGC|GCCCGCGGCCGCCCTACCCGGCTCAGTCCTCCCCCTGTGGGACCTGGCGACGGCGGCGGAGGGAGAGGGGAGCGGCGCCCGGGCCGGGGCCGGGGGCGGGTG	4	14
TXNDC5	6	ENSG00000239264|ENST00000379757	DAZAP1	19	ENSG00000071626|ENST00000395533	CCAGGTCATTCCAAGTCGGCTGCAGCCGCTGGCAGTGTCCACACCAGGGCGCGAAGAACATGACGAAGTGCGCGGCGCTCTGGATCCCGTGCGTGAACATGTCGGCCGTGTACAGGTGCTTGCTGTGCGGGTCCTGTCCGTCCTCGCCGTCTGCCGCGGGGGGCCCGT|CCGCCGCCGCCGCCGCCGCCGCCGCCGCCGTTGCGCAGATCCGGGCCGCGGCTGTGGGGAGGGCGACGGAGCGGGTGACCTTCCGGAGGCGGGAGCGAGCGAGGAGGCCCGGGAGCGCCGAGCGTCGCCGCCGCCGCCGCCATGAACAACTCGGGCG	5	10
UBE2M	19	ENSG00000130725|ENST00000253023	TMEM158	3	ENSG00000249992|ENST00000503771	CACGTCTTGGGCAGGTTCAGCTCGTTTATGTCCTTCTGGATCCGCAGCTGCGCCGCCGACGCCTTCTTGCTGCTGCCCTTGGTGCCGCCCGCCGACTCCTCCTCCTTCTTCTGCTGCTTCAGCGAGAACAGCTTGATCATC|CTGCCGCCGCCGCCGCGGCCGTCACTTCGGGGGTGGCGACCAAGTGACCCGCTCCGCTCCTCCCTGTGTCCGTCCTGTGTCCGCGCGCGCGGGTGCCTTTCCCGCCGGAGACTCGGCCGGTGTGCTTCGTGCTGTAGTTATCGTTAGTTCCTCTTCCCGAGATGGGGCCG	4	9
VAV1	19	ENSG00000141968	TP53	17	ENSG00000141499|ENST00000316024	CCCAAAGTCTCCACCCGCCGGGAGCTGTCACAGCCCCTGGCTCCGCTGCCTGCCCACGCCGGGCTCAGAGCCTGGAGTTTCTCGTCTCTCTGCCAAGGCACCAGGGCTCAGCAGTATTCAGAATAATCTTCCTCCACGTAGTTGGCAGGGAACCAGCCAACC|CAATCCAGGGAAGCGTGTCACCGTCGTGGAAAGCACGCTCCCAGCCCGAACGCAAAGTGTCCCCGGAGCCCAGCAGCTACCTGCTCCCTGGACGGTGGCTCTAGACTTTTGAGAAGCTCAAAACTTTTAGCGCCAGTCTTGAGCACATGGG	62	84
VIM	10	ENSG00000026025|ENST00000485947	C19orf43	19	ENSG00000123144	GGGTGGACGTAGTCACGTAGCTCCGGCTGGAGCTCGGCCGGCTCGCGGTGCCCGGGCCGCCGAACATCCTGCGGTAGGAGGACGAGGACACGGACCTGGTGGACATGGCTGCGGAGGGTGGCGATGGCCTGGGCGGCGGCGGTGGCGCGGACTGGCTCCCGGAGAAGAGGCGAACGAGGGCGCGGTGGGTGTGGGTGGTGGGAGCGCGGCTGCGTCTCTGGCGCGGGGACCTCGGAG|CGAGAGCGGGGACGAGGAGGTGTCGGGCGCGGGTTCGAGCCCGGTGTCGGGCGGCGTGAACTTGTTCGCCAACGACGGCAGCTTCCTGGAGCTGTTCAAGCGGAA	12	8
VIM	10	ENSG00000026025	COL1A2	7	ENSG00000164692|ENST00000481570	CACGGACCTGGTGGACATGGCTGCGGAGGGTGGCGATGGCCTGGGCGGCGGCGGTGGCGCGGACTGGCTCCCGGAGAAGAGGCGAACGAGGGCGCGGTGGGTGTGGGTGGTGCTGTGGGTGAACCTGGTCCTCTTGGCATTGCCGGCCCTCCTGGGGCCCGTGGTCCTCCTGGTGCTGTGGGTAGTCCTGGAGTCAACGGTGCTCCTGGTGAAGCTGGTCGTGATGGCAACCCTGGGAACGATGGTCCCCCAGGTCGCGATGGTCAACCCGGACACAAGGGAGAGCGCGG	3	8
VIM	10	ENSG00000026025	EIF5A	17	ENSG00000132507|ENST00000336458	CGGCCGGCTCGCGGTGCCCGGGCCGCCGAACATCCTGCGGTAGGAGGACGAGGACACGGACCTGGTGGACATGGCTGCGGAGGGTGGCGATGGCCTGGGCGGCGGCGG|CGGCAGCGGGCTCGGAGGCAGCGGTTGGGCTCGCGGCGAGCGGACGGGGTCGAGTCAGTGCGTTCGCGCGAGTTGGAATCGAAGCCTCTTAAAATGGCAGATGACTTGGACTTCGAGACAGGAGATGCAGGGGCCTCAGCCACCTTCCCAATGCAGTGCTCAGCATTACGTAAGAATGGCTTTGTGGTGCTCAAAGGCCGGC	7	18
VIM	10	ENSG00000026025	MIF	22	ENSG00000240972|ENST00000215754	TAGTCACGTAGCTCCGGCTGGAGCTCGGCCGGCTCGCGGTGCCCGGGCCGCCGAACATCCTGCGGTAGGAGGACGAGGACACGGACCTGGTGGACATGGCTGCGGAGGGTGGCGATGGCCTGGGCGGCGGCGGTGGCGCGGACTGGCTCCCGGAGAAGAGGCGAACGAGGGCG|GCGGCGGCCGCGGCGCGTGCGTCTGTGCCTCTGCGCGGGTCTCCTGGTCCTTCTGCCATCATGCCGATGTTCATCGTAAACACCAACGTGCCCCGCGCCTCCGTGCCGGACGGGTTCCTCTCCGAGCTCACCCAGCAGCTGGCGCAGGCCACCGGCAAGCCCCCCCAGTACATCGCGG	7	9
WIZ	19	ENSG00000011451	PRKCSH	19	ENSG00000130175|ENST00000252455	CGATGGGCGAACCATTGACGGACCACTCGGTCACACCCATCTGCCGCAGGTGTGAGCGCGCGTGACTCGACAGGCCCTTGCGGTTCTCGAAGAACTCGCCGCAGAACTCACAGCGGATGTCGCGCACCGGCTCTGCCCGGGACGCTGCAGGGGATCCAGGGTAGGGGGAAGGAGGAGGAGGAGGAGGAGGAAGAAGAGGCTGAAGAAGAGGAGGAGGAGGAGGATTCCGAGGAGGCCCCACCGCCACTGTCACCCCCGCAGCCGGCCAGCCCTGCTGAGGAAGACAAAATGCCGCCCTACGACGAGCAGACGCAGGCCTTCATCGATGCTGCCCAG	8	8

## Sheet: ZK-58
Fusion transcripts identified in RNA-seq data of osteosarcoma cell line ZK-58
fusion pair gene 1	chromosome gene 1	ensemble gene ID gene 1	fusion pair gene 2	chromosome gene 2	ensemble gene ID gene 2	breakpoint sequence	number of reads split by the breakpoint	number of paired end reads spanning the breakpoint
ACTB	7	ENSG00000075624|ENST00000331789	SFRS9	12	ENSG00000111786|ENST00000229390	CATGGTGAGCTGGCGGCGGGTGTGGACGGGCGGCGGATCGGCAAAGGCGAGGCTCTGTGCTCGCGGGGCGGACGAGCGCGGCGGCGAGGGCGACGGGCGCATCTACGTGGGGAACCTTCCGACCGACGTGCGCGAGAAGGACTTGGAGGACCTGTTCTACAAGTACGGCCGCATCCGCGAGATCGAGCTCAAGAACCGGCACGGCCTCGTGCCCTTCGCCTTCGTGCGCTTCGAGGACCCCCGAGATGCAGA	3	10
AL136532.1	20	ENSG00000234857	COPS6	7	ENSG00000168090|ENST00000468499	TTCTGCAGCTGCTTCTCGATCTTTTTGTTGGCCTCACGCTGCGCCTTCTCCTCGTTGCGCTGGTCCTCGGTCTTACTGTTCCCGAGGCAGCCCATGGCGGCGGCGGCGGCGGC|TGCAGCTACGAACGGGACCGGAGGAAGCAGCGGGATGGAGGTGGATGCAGCAGTAGTCCCCAGCGTGATGGCCTGCGGAGTGACTGGGAGTGTTTCCGTCGCTCTCCATCCCCTTGTCATTCTCAACATCTCAGACCACTGGATCCGCATGCGCTCCCAGGAGGGGCGGCCTGTGCAGGTGATTGGGG	5	14
AL136532.1	20	ENSG00000234857	MLLT1	19	ENSG00000130382|ENST00000252674	TTCTGCAGCTGCTTCTCGATCTTTTTGTTGGCCTCACGCTGCGCCTTCTCCTCGTTGCGCTGGTCCTCGGTCTTACTGTTCCCGAGGCAGCCCATGGCGGCGGCGGCGGCGGCGGCGAGCGACGCGGGGCCCGGGGGCGGGGCGGGGCGCCAGCCATGGACAATCAGTGCACCGTCCAGGTGAGGTTAGAGCTGGGGCATCGCGCCCAACTGCGCAAGAAGCCCACCACGGAGGGGTTCACTCACGACTGGATGGTGTTTGTCCGCGGCCCCGAG	6	11
ALDOA	16	ENSG00000149925|ENST00000395240	CALM1	14	ENSG00000198668|ENST00000356978	CTCATCTGCAGCCAGGATGCCCTTGCCAGGTGCCACGATGCGGTGAGCGATGTCAGACAGCTCCTTCTTCTGCTCCGGGGTCAGTGCTGGATATTGGTAGGGCA|GTGGTGCTGGGAGTGTCGTGGACGCCGTGCCGTTACTCGTAGTCAGGCGGCGGCGCAGGCGGCGGCGGCGGCATAGCGCACAGCGCGCCTTAGCAGCAGCAGCAGCAGCAGCGGCATCGGAGGTACCCCCGCCGTCGCAGCCCCCGCGCTGGTGCAGCCACCCTCGCTCCCTCTGCTCTTCCTCCCTTCGCTCGCACCATG	18	11
ARMC9	2	ENSG00000135931	EIF5A	17	ENSG00000132507|ENST00000336458	CGGCTCGTGTCGTCCATGAATTCCACGCGCACCTGCGTGCACTGTCCCTGAGAGCCGGTCCTGCCCAGGACCTTGGTGACCCTGGCCAGCTTGATAGGCTGCACACGGCTGGTGTCCATGAT|GGCGGCGGCGGCGGCGGCAGCGGGCTCGGAGGCAGCGGTTGGGCTCGCGGCGAGCGGACGGGGTCGAGTCAGTGCGTTCGCGCGAGTTGGAATCGAAGCCTCTTAAAATGGCAGATGACTTGGACTTCGAGACAGGAGATGCAGGGGCCTCA	23	10
ATN1	12	ENSG00000111676|ENST00000396684	DMPK	19	ENSG00000104936|ENST00000291270	GCTGGCCCTGGTGGGTAGGGCCTCAGAGACCCCAGGGAGGGAGACATGGCGTAAGGGTGTGCGTGGTGGGAGCTACCGCCCTCCAGTGGGTGGGGAAATGCTCCAGGAGGAGGGGGCCCAGAGTTTCCGTGATGCTGCTGCTGCTGCTGCTGCTGCTGCT|TGCTGCTGCTGGGGGGATCACAGACCATTTCTTTCTTTCGGCCAGGCTGAGGCCCTGACGTGGATGGGCAAACTGCAGGCCTGGGAAGGCAGCAAGCCGGGCCGTCCGTGTTCCATCCTCCACGCACCCCC	8	8
CADM1	11	ENSG00000182985|ENST00000331581	GGT7	20	ENSG00000131067	CCCAGAATGATGAGCAAGCACAGCATGGCGAACACCACCACCGCCACGACGCCACCGATCACGGCATGATCCACTGCCCTGATCGAGCCTTCTTCACCTGCTCGGGAATCTGTGATGATGGTAAGGA|TGGTGGTGGTGGTGGTGGTGAGTGTCAGCATCTACAGTACAGCCAGGCAGGCAGGACCTTGAGGAATCAGACTATCTGTCTGTGTGTCACCTCTCCTCCTTCAGCCATGCTGGCCCCGAGCTTAGGGATGTGCTTGCAAACCCTTCTCAAGGGTCTCACAACCCCA	4	12
CALR	19	ENSG00000179218|ENST00000316448	TNRC18	7	ENSG00000182095|ENST00000430969	CTGGAGGCAGGCCTCTCTACAGCTCGTCCTTGGCCTGGCCGGGGACATCTTCCTCCTCATCTTCCTCCTTGTCCTCCTCATCCTCCTCATCCTCATCTTTGTCCTCATCATCCTCCTTG|TCCTCCTCCTCCTCCTCATCCTCCTCTTCCTCCTCCTCCTCTTCCTCCTCCTCCTCTTCCTCTTCGTCTTCCTCCTCTTCCTCCTCCTCCTCTTCCTCGTCCTCATCCTCCTCCTCCTCCTCCTCTTCCTCCTCTTCTTCCTCCACCACAGACGAGGACTCTTCCTGCAGCTCGGACGATGAGGCAGCCCCC	5	17
CAPNS1	19	ENSG00000126247|ENST00000457326	GNB2	7	ENSG00000172354|ENST00000303210	GCCGGACCTCCTCACTCTCGTTGGCCTCAATGTTGGAGTAATGTGTGCGTGGGGGCGGGGGCTCCGGGTTGTACTGCGCAGCCGCCTCGCTGATGGCGCTGATGACTCCGCCTAGGATGCGCATGGCCGTTCCACCGCCACCGCCGCCTCCACCA|CCGCCGCCGCCGCCGCCTCCGCCGCGGAGGAAGACAGCGCCGCCCGCGCACCGCCAGCGACCTCCGCCGCAGAGTCCCACCGCCACAGGCCTCGGGCCAGCGGCCAGGAGCTGCCTCCCCCAGCCCCCGTCCCGCGGCCCCCAG	9	16
CAPNS1	19	ENSG00000126247|ENST00000457326	MAP2K3	17	ENSG00000034152|ENST00000479129	TGGCCTCAATGTTGGAGTAATGTGTGCGTGGGGGCGGGGGCTCCGGGTTGTACTGCGCAGCCGCCTCGCTGATGGCGCTGATGACTCCGCCTAGGATGCGCATGGCCGTTCCACCGCCACCGCCGCCTCCACCA|CCGCCGCCGCCGCCGCCGCCGCTGCTCCTCCGCCTGGCCTGGGCCGTCTGCCCGCAGCCATGAGCGTGCTCGGCCCCGGTGGAGCCCGCAGTCCTCTAGATTAGTCTCCACCGCCGTCCAGGACCCACTTGCAGCATGGAGTCGCCCGCCTCGAGCCAGC	9	9
CAPNS1	19	ENSG00000126247|ENST00000457326	FAM50A	X	ENSG00000071859|ENST00000481619	TGATGGCGCTGATGACTCCGCCTAGGATGCGCATGGCCGTTCCACCGCCACCGCCGCCTCCACCACCGCCGCCGCCGCCGCCGCCGCTGCCATGGCTCAATACAAGGGCGCCGCGAGCGAGGCCGGCCGCGCCATGCACCTGATGAAGAAGCGGGAGAAGCAGCGCGAGCAGATGGAGCAGATGAAGCAGCGCATCGCGGAGGAGAACATCATGAAATCCAACATTGACAAGAAGTTCTCTGCGCACTACGACGCGGTGGAGGCAGAGCTCAA	13	8
CCDC85C	14	ENSG00000205476	FTH1	11	ENSG00000167996|ENST00000406545	AGCAGCGGGGGTGGGACGTGGTGGTGGTGGTCGGGGCTGCCGCCGCTGCCCGCGCTGGACGTACTGCTGCCGTCGCCCACGTCGCGGGCCCCCGCGCCGGGCGCGCCACCCGACAGCGGCCCGCTCAGGCTGGCCTGGCTGTCGATGGAGCTGCGGGAGCCGGCGCCGCCCCCGCCGCCGCCGCCACCGC|CGCCGCCGCCGCCTCTCCTTAGTCGCCGCCATGACGACCGCGTCCACCTCGCAGGTGCGCCAGAACTACCACCAGGACTCAGAGGCCGCCATCAACCGCCAGATCAACCTGGAGCTCTACGCCTCCTACGTTT	18	13
COL11A2	6	ENSG00000204248|ENST00000341947	GAPDH	12	ENSG00000111640|ENST00000460556	CTTGGCTCCCTTCCCTCCTTGTCGCCCCTCGGAACCAGGCGAGCCAGCAGGACCTCGCTTTCCAAGTGGCCCTGGGGGTCCATTCTCCCCGGTGGGACCAGGGGATCCAGGCTGTCCTGGCTCACCATCCTC|AGCAATGCCTCCTGCACCACCAACTGCTTAGCACCCCTGGCCAAGGTCATCCATGACAACTTTGGTATCGTGGAAGGACTCATGACCACAGTCCATGCCATCACTGCCACCCAGAAGACTGTGGATGGCCCCTCCGGGAAACTGTGGCGTGATGGCCGCG	8	9
COL1A1	17	ENSG00000108821|ENST00000225964	GAPDH	12	ENSG00000111640|ENST00000448046	GCACCATCATTTCCACGAGCACCAGCAGGGCCAGGGGCTCCAGGGCGACCTCTCTCACCAGGCAGGCCACGGGGGCCCATCTGACCAGGAGCTCCATTTTCACCAGGGCTGCCAGGCTCACCCTTAGGACCAGCAGGACCAGCATCTCCCTTGGCACCATCCAAACCACTGAAACCTCTGT|GTCCCCCACCACACTGAATCTCCCCTCCTCACAGTTGCCATGTAGACCCCTTGAAGAGGGGAGGGGCCTAGGGAGCCGCACCTTGTCA	3	9
COL1A2	7	ENSG00000164692|ENST00000297268	GAPDH	12	ENSG00000111640|ENST00000448046	GCAATCCATTGTGTCCCTTTAAGCCAGGAAGACCTCTGGGCCCCTTTTCACCGGGCTCTCCCTTATCGCCACGAATGCCTTGTGGGCCACTAGGACCTCTTGGGCCAACAGCACCAGCA|AGAGCACAAGAGGAAGAGAGAGACCCTCACTGCTGGGGAGTCCCTGCCACACTCAGTCCCCCACCACACTGAATCTCCCCTCCTCACAGTTGCCATGTAGACCCCTTGAAGAGGGGAGGGGCCTAGGGAGCCG	7	12
CREBBP	16	ENSG00000005339	TFAP4	16	ENSG00000090447	GAGCCCTCCTATCACTTCTTTCTCTGTTTTCCTGAAATGTTG|CCTAATTTCTTCACATACTCTAAATATCCAATAAGGATCTCATGGTAAACGGCTGTGCGGAGG	22	25
DAZAP1	19	ENSG00000071626|ENST00000395533	TMED2	12	ENSG00000086598|ENST00000262225	CCGGAAGGTCACCCGCTCCGTCGCCCTCCCCACAGCCGCGGCCCGGATCTGCGCAACGGCGGCGGCGGCGGCGGCGGCTGTGGAGGCCGCAGTCCGGGTCCTGGCTTCGGCCTCAGCCCCACCATGGTGACGCTTGCTGAACTGCTGGTGCTCCTGGCCGCTCTCCTGGCCACGGTCTCGGGCTATTTCGTTAGCATCGACGCCCATGCTGAAGAGTGCTTCTTTGAGCGGGTCACCTCGGGCACCAAGATGGGCCTCATCTTCGAGGTGGCGGAGGG	4	9
DAZAP1	19	ENSG00000071626|ENST00000395533	CAPNS1	19	ENSG00000126247|ENST00000457326	GTCGTGCTCCAGTCAAGACCGCCCACGAAGAGCTTCCCGATCTCGTCGGCGCCCGAGTTGTTCATGGCGGCGGCGGCGGCGGCGGGGGGGGGGGGAAGGGCCTGCGCCTCCCAGGCGGGGGCATCAGCGCCATCAGCGAGGCGGCTGCGCAGTACAACCCGGAGCCCCCGCCCCCACGCACACATTACTCCAACATTGAGGCCAACGAGAGTGAGGAGGTCCGGCAGTTCCGGAGACTCTTTGCCCAGCTGGCTGGAGATGACATGGAGGTCAGCG	3	8
DAZAP1	19	ENSG00000071626|ENST00000395533	CAPNS1	19	ENSG00000126247|ENST00000457326	CGCTCCGTCGCCCTCCCCACAGCCGCGGCCCGGATCTGCGCAACGGCGGCGGCGGCGGCGG|TGGTGGAGGCGGCGGTGGCGGTGGAACGGCCATGCGCATCCTAGGCGGAGTCATCAGCGCCATCAGCGAGGCGGCTGCGCAGTACAACCCGGAGCCCCCGCCCCCACGCACACATTACTCCAACATTGAGGCCAACGAGAGTGAGGAGGTCCGGCAGTTCCGGAGACTCTTTGCCCAGCTGGCTGGAGATGACATGGAGGTCAGCGCCACAGA	10	11
DAZAP1	19	ENSG00000071626|ENST00000395533	CAPNS1	19	ENSG00000126247|ENST00000457326	TCCCGATCTCGTCGGCGCCCGAGTTGTTCATGGCGGCGGCGGCGGCGACGCTCGGCGCTCCCGGGCCTCCTCGCTCGCTCCCGCCTCCGGAAGGTCACCCGCTCCGTCGCCCTCCCCACAGCCGCGGCCCGGATCTGCGCAACGGCGGCGGCGGCGGCGG|TGGTGGAGGCGGCGGTGGCGGTGGAACGGCCATGCGCATCCTAGGCGGAGTCATCAGCGCCATCAGCGAGGCGGCTGCGCAGTACAACCCGGAGCCCCCGCCCCCACGCACACATTACTCCAACATTGAGGCCAACGAGAGTGAGG	10	31
EDC4	16	ENSG00000038358|ENST00000358933	BZW2	7	ENSG00000136261|ENST00000433922	CACGCGGGCTTGCCTGAAGGCTGCCACTGCTGCTCATTGTCAGGCTGCCATCCAGCTGCAGCTTGGGGCTCAAGGTCAGCTCCTCAGGTGGCCTGGTCAAGGAGGGGTCCACAGCTGAGGTGCTGCTCATGGCAGACACAGCTGTAAGGGAGCTGCTGCTACTGCTGC|CGCTGCTGCTGCACGAATCGCCGCAGCCCCCAGCCTTGCGCGTCGTCGCTACCTCCTCGGACAGAAATTTTATGAATAAGCATCAGAAGCCAGTGCTAACAGGCCAGCGGTTCAAAACTCGGAAAAGGGATGAAAAAGAGAAATTCGAA	5	9
EIF1	17	ENSG00000173812	TPI1	12	ENSG00000111669|ENST00000396705	AGCGGACATACGATACGATTCCTTTTCCTCGGTGGAAACGGCCTGCGGAAGGCGGCGGCGGCGGTGGCGGGAGAAGGCGGGCAGGGGGGAACGGAACGTCGGGAAGCGAGGGGGCTCAAGGGGGAGGCTGCTGAATCCTCGGCGGCGGCTCAGT|GACTGGGGCAACCTGCAAGGAGCTGGCCAGCCAGCCTGATGTGGATGGCTTCCTTGTGGGTGGTGCTTCCCTCAAGCCCGAATTCGTGGACATCATCAATGCCAAACAATGAGCCCCATCCATCTTCCCTACCCTTCCTGCCAAGCCAGGGACTAAGCAGCCCAGAAGCC	36	41
EIF1	17	ENSG00000173812|ENST00000469257	CAPNS1	19	ENSG00000126247|ENST00000246533	CAGGAAGCAGGTCATCACCCTTACTTGCATCAGCAAAGGGGTCGAAAGAGTGGAGGTTCTGGATAGCGGACATACGATACGATTCCTTTTCCTCGGTGGAAACGGCCTGCGGAAGGCGGCGGCGGCGGTGGCGGCGGCGGCGGCGGCGGGGGGGGGGGGAAGGGCCTGCGCCTCCCAGGCGGGGGCATCAGCGCCATCAGCGAGGCGGCTGCGCAGTACAACCCGGAGCCCCCGCCCCCACGCACACATTACTCCAACATTGAGGCCAACGAGAGTGAGGAG	3	13
EIF5A	17	ENSG00000132507|ENST00000336458	TMEM158	3	ENSG00000249992|ENST00000503771	CCCCTGCATCTCCTGTCTCGAAGTCCAAGTCATCTGCCATTTTAAGAGGCTTCGATTCCAACTCGCGCGAACGCACTGACTCGACCCCGTCCGCTCGCCGCGAGCCCAACCGCTGCCTCCGAGCCCGCTGCCGCCGCCGCCGCCGCCGCGGCCGTCACTTCGGGGGTGGCGACCAAGTGACCCGCTCCGCTCCTCCCTGTGTCCGTCCTGTGTCCGCGCGCGCGGGTGCCTTTCCCGCCGGAGACTCGGCCGGTGTGCTTCGTGCTGTAGTTATCGTTAGTTCCTCTTCCCGAGATGGGGCCGCCGAGAG	7	18
EIF5A	17	ENSG00000132507|ENST00000336458	NAT8L	4	ENSG00000185818	GGCCCCTGCATCTCCTGTCTCGAAGTCCAAGTCATCTGCCATTTTAAGAGGCTTCGATTCCAACTCGCGCGAACGCACTGACTCGACCCCGTCCGCTCGCCGCGAGCCCAACCGCTGCCTCCGAGCCCGCTGCCGCCGCCGCCGCCGCCGCGGGTCCGAGGGCGCCGCGCCCTTGCCCTGGGCCCGGCCGTGCCCGCCGCCGCCCGGCCGCGTCCCCGCTGCCGCGCCGCCCGGCCGGGTGCATGCATTGTGGGCCTCCCGACATGGTCTGCGAGACGAAGATCGTGG	3	10
EIF5A	17	ENSG00000132507|ENST00000336458	ACTB	7	ENSG00000075624|ENST00000331789	CTTTGAGCACCACAAAGCCATTCTTACGTAATGCTGAGCACTGCATTGGGAAGGTGGCTGAGGCCCCTGCATCTCCTGTCTCGAAGTCCAAGTCATCTGCCATTTTAAGAGGCTTCGATTCCAACTCGCGCGAACGCACTGACTCGACCCCGTCCGCTCGCCGCGAGCCCAACCGCTGCCTCCGAGCCCGCTGC|CGCCACCACCGCCGAGACCGCGTCCGCCCCGCGAGCACAGAGCCTCGCCTTTGCCGATCCGCCGCCCGTCCACACCCGCCGCCAGCTCACCATGGATGATGATATCGCCGCGCTCGTCGTCG	3	9
EIF5A	17	ENSG00000132507|ENST00000336458	GNB2	7	ENSG00000172354|ENST00000303210	GGAAGGTGGCTGAGGCCCCTGCATCTCCTGTCTCGAAGTCCAAGTCATCTGCCATTTTAAGAGGCTTCGATTCCAACTCGCGCGAACGCACTGACTCGACCCCGTCCGCTCGCCGCGAGCCCAACCGCTGCCTCCGAGCCCGCTGCCGCCGCCGCCGCCGCCTCCGCCGCGGAGGAAGACAGCGCCGCCCGCGCACCGCCAGCGACCTCCGCCGCAGAGTCCCACCGCCACAGGCCTCGGGCCAGCGGCCAGGAGCTGCCTCCCCCAGCCCCCGTCCCGCGGCCCCCAG	18	18
EIF5A	17	ENSG00000132507|ENST00000336458	YWHAZ	8	ENSG00000164924|ENST00000437293	ATTGGGAAGGTGGCTGAGGCCCCTGCATCTCCTGTCTCGAAGTCCAAGTCATCTGCCATTTTAAGAGGCTTCGATTCCAACTCGCGCGAACGCACTGACTCGACCCCGTCCGCTCGCCGCGAGCCCAACCGCTGCCTCCGAGCCCGCTGC|CGCCGCCGCCCAGAGACTGCTGAGCCCGTCCGTCCGCCGCCACCACCCACTCCGGACACAGAACATCCAGTCATGGATAAAAATGAGCTGGTTCAGAAGGCCAAACTGGCCG	3	8
EIF5A	17	ENSG00000132507|ENST00000336458	VAT1	17	ENSG00000108828|ENST00000355653	TGAGGCCCCTGCATCTCCTGTCTCGAAGTCCAAGTCATCTGCCATTTTAAGAGGCTTCGATTCCAACTCGCGCGAACGCACTGACTCGACCCCGTCCGCTCGCCGCGAGCCCAACCGCTGCCTCCGAGCCCGCTGCCGC|CCGCCGCCGCCGCCTCGCCGCCACTGCTGCGCTGCCTAGTGCTCACCGGCTTTGGAGGCTACGACAAGGTGAAGCTGCAGAGCCGGCCGGCAGCGCCCCCGGCCCCTGGGCCCGGCCAGCTGACGCTGCGTCTGCGGGCCTGCGGGCTCAACTTCGCAGACCTCATGGCTAG	3	8
EIF5A	17	ENSG00000132507|ENST00000336458	DAZAP1	19	ENSG00000071626|ENST00000395533	CCGGCCTTTGAGCACCACAAAGCCATTCTTACGTAATGCTGAGCACTGCATTGGGAAGGTGGCTGAGGCCCCTGCATCTCCTGTCTCGAAGTCCAAGTCATCTGCCATTTTAAGAGGCTTCGATTCCAACTCGCGCGAACGCACTGACTCGACCCCGTCCGCTCGCCGCGAGCCCAACCGCTGCCTCCGAGCCCGCT|GCCGCCGCCGCCGCCGCCGCCGCCGTTGCGCAGATCCGGGCCGCGGCTGTGGGGAGGGCGACGGAGCGGGTGACCTTCCGGAGGCGGGAGCGAGCGAGGAG	3	9
EIF5A	17	ENSG00000132507|ENST00000336458	GNAS	20	ENSG00000087460|ENST00000371095	CACTGCATTGGGAAGGTGGCTGAGGCCCCTGCATCTCCTGTCTCGAAGTCCAAGTCATCTGCCATTTTAAGAGGCTTCGATTCCAACTCGCGCGAACGCACTGACTCGACCCCGTCCGCTCGCCGCGAGCCCAACCGCTGCCTCCGAGCCCGCTGCCGCCGCCGCCGCCGCCATGGGCTGCCTCGGGAACAGTAAGACCGAGGACCAGCGCAACGAGGAGAAGGCGCAGCGTGAGGCCAACAAAAAGATCGAGAAGCAGCTGCAGAAGGACAAGCAGGTCTACCGGGCCACGCA	13	12
FAM50A	X	ENSG00000071859|ENST00000393600	CAPNS1	19	ENSG00000126247|ENST00000457326	TTCTCCTCCGCGATGCGCTGCTTCATCTGCTCCATCTGCTCGCGCTGCTTCTCCCGCTTCTTCATCAGGTGCATGGCGCGGCCGGCCTCGCTCGCGGCGCCCTTGTATTGAGCCATGGCAGCGGCGGCGGCGGCGG|TGGTGGAGGCGGCGGTGGCGGTGGAACGGCCATGCGCATCCTAGGCGGAGTCATCAGCGCCATCAGCGAGGCGGCTGCGCAGTACAACCCGGAGCCCCCGCCCCCACGCACACATTACTCCAACATTGAGGCCAACGAGAGTGAGGAGGTCCGGCA	13	44
FTH1	11	ENSG00000167996|ENST00000273550	SSBP3	1	ENSG00000157216|ENST00000371319	ATCGCGGTCAAAGTAGTAAGACATGGACAGGTAAACGTAGGAGGCGTAGAGCTCCAGGTTGATCTGGCGGTTGATGGCGGCCTCTGAGTCCTGGTGGTAGTTCTGGCGCACCTGCGAGGTGGACGCGGTCGTCATGGCGGCGACTAAGGAGAGGCGGCG|GCGGCGGCGGCGGCGGCGGCGGCGGCAGCGGTGCTGGAGGCGCAGAGGGCGGCGCAGGCGGAGCCGGGCGGGCGCGCGAGCGAGCGGAGAGCGGGCGGCCGTGCGGGCGGCGGCGGCGGCACCCCCAGGCCGAGCCGGCGCGGAAGGAGTTCCAGGGCGATGGGGCCGCGGCCGG	10	9
FTH1	11	ENSG00000167996|ENST00000406545	UBE2Q1	1	ENSG00000160714	CAAAGTAGTAAGACATGGACAGGTAAACGTAGGAGGCGTAGAGCTCCAGGTTGATCTGGCGGTTGATGGCGGCCTCTGAGTCCTGGTGGTAGTTCTGGCGCACCTGCGAGGTGGACGCGGTCGTCATGGCGGCGACTAAGGAGAG|GCGGCGGCGGCGGCGGCGGCGGCGGCGGCGGCGGAGCCCGGAGCGCAGGCCGGAGGCTCCCGGCCCGCCGGCCCCGGAGCGGAGCGGAGCGGAGGATGCAGCAGCCGCAGCCGCAGGGGCAGCAGCAGCCGGGGCCGGGGCAGCAGCTGGGGGGCCA	14	11
FTH1	11	ENSG00000167996	HNRNPA0	5	ENSG00000177733|ENST00000314940	CGCACCTGCGAGGTGGACGCGGTCGTCATGGCGGCGACTAAGGAGAGGCGGCGGCGGCGGCGGTGGCTGCGCGGCGCTGGAGCGGCGGCGGGGGCCTTGGGGCAGTCCGAGGGTGCGGTGAAGAGGTGACGGAGGGCTGGCTATGGGCGGCCGGCCGGGGTGGGGAACGAGCGCCGGGTTCCGTCCAAGCACTGTTGAAGCAGGAAACCCCGACGACTCTCGGC|GCGGCGGCGGCGGCGGCGGTGGAGGCAGTAGCTGGGGCGGTCGCAGTAATAGTGGACCTTACAGAGGCGGCTATGGCGGTGG	5	11
FTH1	11	ENSG00000167996|ENST00000406545	TXNDC5	6	ENSG00000239264|ENST00000379757	CCTGGTGGTAGTTCTGGCGCACCTGCGAGGTGGACGCGGTCGTCATGGCGGCGACTAAGGAGAGGCGGCGGCG|GCGGACGGGCCCCCCGCGGCAGACGGCGAGGACGGACAGGACCCGCACAGCAAGCACCTGTACACGGCCGACATGTTCACGCACGGGATCCAGAGCGCCGCGCACTTCGTCATGTTCTTCGCGCCCTGGTGTGGACACTGCCAGCGGCTGCAGCCGACTTGGAATGACCTGGGAGACAAA	13	11
FTH1	11	ENSG00000167996|ENST00000406545	MTCH1	6	ENSG00000137409	ATCGCGGTCAAAGTAGTAAGACATGGACAGGTAAACGTAGGAGGCGTAGAGCTCCAGGTTGATCTGGCGGTTGATGGCGGCCTCTGAGTCCTGGTGGTAGTTCTGGCGCACCTGCGAGGTGGACGCGGTCGTCATGGCGGCGACTAAGGAGAGGCGGCGGCGG|GGGTCGAGGCTCGAGCTCGCGATCCACCGCCCGCGCACCGCGCACATCCTCGCCACCCTCGGCCTGCGGCTCAGCCCTCGGCCCGCAGGATGGATGGCGGGTCAGGGGGCCTGGGGTCTGGGGACAACGCCCCGACCACTGAGGCTCTTT	9	19
FTH1	11	ENSG00000167996|ENST00000273550	KCTD12	13	ENSG00000178695	TGGCGGTTGATGGCGGCCTCTGAGTCCTGGTGGTAGTTCTGGCGCACCTGCGAGGTGGACGCGGTCGTCATGGCGGCGACTAAGGAGAGGC|GGCGGCGGCGGCGGCGGCGGGGCGCAGGGCTGAGCGAGCGTCCGGGTTCCGGGGCTCCGGGGAAGGCGGTTGCAGCTCCTGAGTGCAGCGCGGCTTCCTGCCACTGTCCCGGCCCGGCCACCTCTCTGTCATGGCTCTGGCGGACAGCACACGTGGATTACCCAACGGGGGCGGCGGCG	7	9
FTH1	11	ENSG00000167996|ENST00000406545	ATBF1	16	ENSG00000140836|ENST00000268489	GTAAACGTAGGAGGCGTAGAGCTCCAGGTTGATCTGGCGGTTGATGGCGGCCTCTGAGTCCTGGTGGTAGTTCTGGCGCACCTGCGAGGTGGACGCGGTCGTCATGGCGGCGACTAAGGAGA|GGCGGCGGCGGCGGCGGTGGCGGCGGCGGCGGCGGCGGCGGCTCGTACCACTGCCTGGCGTGCGAGAGCGCGCTCTGTGGGGAGGAAGCTCTGAGTCAACATCTCGAGTCGGCCTTGCACAAACACAGAACAATCACGAGAGCAGCAAGAAACGCCAAAGAGCACCCTAGTTTATTACCTCACTCTGCCTGCTTCCCCG	23	9
FTH1	11	ENSG00000167996|ENST00000406545	KRT10	17	ENSG00000186395|ENST00000269576	TCGCGGTCAAAGTAGTAAGACATGGACAGGTAAACGTAGGAGGCGTAGAGCTCCAGGTTGATCTGGCGGTTGATGGCGGCCTCTGAGTCCTGGTGGTAGTTCTGGCGCACCTGCGAGGTGGACGCGGTCGTCATGGCGGCGACTAAGGAGAGGCGGCGGCGGCGG|CGGCGGCGGCGGCGGCGGCTACGGGGGCGGCAGCTCCGGCGGCGGCAGCAGCTCCGGCGGCGGATACGGCGGCGGCAGCTCCAGCGGAGGCCACAAGTCCTCCTCTTCCGGGTCCGTGGGCGAGTCTTCATCTAAGGGACCAAGATACTAA	24	10
FTH1	11	ENSG00000167996	CAPNS1	19	ENSG00000126247|ENST00000457326	TTCTGGCGCACCTGCGAGGTGGACGCGGTCGTCATGGCGGCGACTAAGGAGAGGCGGCGGCGGCGGCGGTGGTGGAGGCGGCGGGGGGGGGGGGAAGGGCCTGCGCCTCCCAGGCGGGGGCATCAGCGCCATCAGCGAGGCGGCTGCGCAGTACAACCCGGAGCCCCCGCCCCCACGCACACATTACTCCAACATTGAGGCCAACGAGAGTGAGGAGGTCCGGCAGTTCCGGAGACTCTTTGCCCAGCTGGCTGGAGATGACATGGAGGTCAGCG	5	10
FTH1	11	ENSG00000167996|ENST00000406545	UBE2M	19	ENSG00000130725|ENST00000253023	TCGCGGTCAAAGTAGTAAGACATGGACAGGTAAACGTAGGAGGCGTAGAGCTCCAGGTTGATCTGGCGGTTGATGGCGGCCTCTGAGTCCTGGTGGTAGTTCTGGCGCACCTGCGAGGTGGACGCGGTCGTCATGGCGGCGACTAAGGAGAGGCGGCGGCGGC|AGGATGATCAAGCTGTTCTCGCTGAAGCAGCAGAAGAAGGAGGAGGAGTCGGCGGGCGGCACCAAGGGCAGCAGCAAGAAGGCGTCGGCGGCGCAGCTGCGGATCCAGAAGGACATAAACGAGCTGAACCTGCCCAAGACGTGTGATATCAGC	7	29
FTH1	11	ENSG00000167996|ENST00000406545	CAPNS1	19	ENSG00000126247|ENST00000457326	TCGCGGTCAAAGTAGTAAGACATGGACAGGTAAACGTAGGAGGCGTAGAGCTCCAGGTTGATCTGGCGGTTGATGGCGGCCTCTGAGTCCTGGTGGTAGTTCTGGCGCACCTGCGAGGTGGACGCGGTCGTCATGGCGGCGACTAAGGAGAGGCGGC|GGCGGCGGCGGCGGCGGCGGCGGCGGCGGCGGTGGTGGAGGCGGCGGTGGCGGTGGAACGGCCATGCGCATCCTAGGCGGAGTCATCAGCGCCATCAGCGAGGCGGCTGCGCAGTACAACCCGGAGCCCCCGCCCCCACGCACACATTACTCCAACATTGAGGCCAACGAGAGTGAGGA	10	72
FTH1	11	ENSG00000167996|ENST00000406545	RALY	20	ENSG00000125970|ENST00000375114	TTGATGGCGGCCTCTGAGTCCTGGTGGTAGTTCTGGCGCACCTGCGAGGTGGACGCGGTCGTCATGGCGGCGACTAAGGAGAGGCGGCGGCGG|CGGCGGCGGCGGCGGTGGTGGTGGCAGCGGTGGCGGTGGCAGTGGTGGTGGCGGTGGCGGTGGCAGCAGCCGGCCACCAGCCCCCCAAGAGAACACAACTTCTGAGGCAGGCCTGCCCCAGGGGGAAGCACGGACCCGAGACGACGGCGATGAGGAAGGGCTCCTGACACACAGCGAGGAAGAGCTGGAACACAGCCAGGACACAG	17	14
FTH1	11	ENSG00000167996|ENST00000406545	MAPK1	22	ENSG00000100030|ENST00000398822	GGCGGCCTCTGAGTCCTGGTGGTAGTTCTGGCGCACCTGCGAGGTGGACGCGGTCGTCATGGCGGCGACTAAGGAGAGGCGGCGGC|GGCGGCGGCGGCGGCGGCGGGCGCGGGCCCGGAGATGGTCCGCGGGCAGGTGTTCGACGTGGGGCCGCGCTACACCAACCTCTCGTACATCGGCGAGGGCGCCTACGGCATGGTGTGCTCTGCTTATGATAATGTCAACAAAGTTCGAGTAGCTATCAAGAAAATCAGCCCCTTTGAGCACCAGACCTACTGCCAGAGAACCCTG	10	11
FUS	16	ENSG00000089280|ENST00000433338	TUBB2C	9	ENSG00000188229|ENST00000340384	GTTCGGAGTCATGACGTGATCCTTGGTCCCGAGGGCCACCAAATTTATTGAAGCCACCACGGTCACTTCCGCCCATGCCACCTCTGCCTCCACGGCCACCTCCACGACCTCTGGGTTCATAGCCACCACTGCTGCGGTTGTAACCACCACCGCCGCCGCCGCCGCCGCC|GCCGCCGCCATCATGAGGGAAATCGTGCACTTGCAGGCCGGGCAGTGCGGCAACCAAATCGGCGCCAAGTTTTGGGAGGTGATCAGCGATGAGCACGGCATCGACCCCACGGGCACCTACCACGGGGACAGCGACCTGCAGCTGGA	9	8
FUS	16	ENSG00000089280|ENST00000433338	FTH1	11	ENSG00000167996	CCCAGGCCTTGCACAAAGATGGTGTTGTTGTCTGAATTATCCTGTTCGGAGTCATGACGTGATCCTTGGTCCCGAGGGCCACCAAATTTATTGAAGCCACCACGGTCACTTCCGCCCATGCCACCTCTGCCTCCACGGCCACCTCCACGACCTCTGGGTTCATAGCCACCACTGCTGCGGTTGTAACCACCACCGCCGCCGCCGCCGCCGCCTCTCCTTAGTCGCCGCCATGACGACCGCGTCC	4	13
FUS	16	ENSG00000089280	FTH1	11	ENSG00000167996|ENST00000406545	CCTACCCCATGCCACCTCTGCCTCCACGGCCACCTCCACGACCTCTGGGTTCATAGCCACCACTGCTGCGGTTGTAACCACCACCGCCGCCGCCGCCGCCGCCACC|GCCGCCGCCGCCGCCTCTCCTTAGTCGCCGCCATGACGACCGCGTCCACCTCGCAGGTGCGCCAGAACTACCACCAGGACTCAGAGGCCGCCATCAACCGCCAGATCAACCTGGAGCTCTACGCCTCCTACGTTTACCTGTCCATGTCTTACTACTTTGACCGCG	20	13
FUS	16	ENSG00000089280|ENST00000433338	FTH1	11	ENSG00000167996|ENST00000406545	CTGAATTATCCTGTTCGGAGTCATGACGTGATCCTTGGTCCCGAGGGCCACCAAATTTATTGAAGCCACCACGGTCACTTCCGCCCATGCCACCTCTGCCTCCACGGCCACCTCCACGACCTCTGGGTTCATAGCCACCACTGCTGCGGTTGTAACCACCA|CCGCCGCCGCCGCCTCTCCTTAGTCGCCGCCATGACGACCGCGTCCACCTCGCAGGTGCGCCAGAACTACCACCAGGACTCAGAGGCCGCCATCAACCGCCAGATCAACCTGGAGCTCTACGCCTCCTACGTTTACCTGTCCATGTCTTACTACTTTGAC	15	57
FUS	16	ENSG00000089280|ENST00000254108	GNAS	20	ENSG00000087460|ENST00000354359	CACAAAGATGGTGTTGTTGTCTGAATTATCCTGTTCGGAGTCATGACGTGATCCTTGGTCCCGAGGGCCACCAAATTTATTGAAGCCACCACGGTCACTTCCGCCCATGCCACCTCTGCCTCCACGGCCACCTCCACGACCTCTGGGTTCATAGCCACCACTGCTGCGGTTGTAACCACCACCGCCGCCGCCGCCGCCGCC|GCCGCCATGGGCTGCCTCGGGAACAGTAAGACCGAGGACCAGCGCAACGAGGAGAAGGCGCAGCGTGAGGCCAACAAAAAGATCGAGAAGCAGCTGCAGAAGGA	7	16
FUS	16	ENSG00000089280|ENST00000433338	FAM50A	X	ENSG00000071859|ENST00000393600	CTGAATTATCCTGTTCGGAGTCATGACGTGATCCTTGGTCCCGAGGGCCACCAAATTTATTGAAGCCACCACGGTCACTTCCGCCCATGCCACCTCTGCCTCCACGGCCACCTCCACGACCTCTGGGTTCATAGCCACCACTGCTGCGGTTGTAACCACCACCGCCGCCGCCGCCGCCGC|TGCCATGGCTCAATACAAGGGCGCCGCGAGCGAGGCCGGCCGCGCCATGCACCTGATGAAGAAGCGGGAGAAGCAGCGCGAGCAGATGGAGCAGATGAAGCAGCGCATCGCGGAGGAGAACATCA	5	21
GAPDH	12	ENSG00000111640|ENST00000448046	HNRNPA1	12	ENSG00000135486|ENST00000340913	TGACAAGGTGCGGCTCCCTAGGCCCCTCCCCTCTTCAAGGGGTCTACATGGCAACTGTGAGGAGGGGAGATTCAGTGTGGTGGGGGACTGAGT|GTGGCAGCCGTGGTGGTGGTGGATATGGTGGCAGTGGGGATGGCTATAATGGATTTGGTAATGATGGTGGTTATGGAGGAGGCGGCCCTGGTTACTCTGGAGGAAGCAGAGGCTATGGAAGTGGTGGACAGGGTTATGGAAACCAGGGCAGTGGCTATGGCGGGAGTGGCAGCTATGACAGCTATAACAACGGAGGCGGAGGCGGCT	6	9
GAPDH	12	ENSG00000111640	PCBP2	12	ENSG00000197111|ENST00000439930	TGACAAGGTGCGGCTCCCTAGGCCCCTCCCCTCTTCAAGGGGTCTACATGGCAACTGTGAGGAGGGGAGATTCAGTGTGGTGGGGGACTGAGTGTGGCAGGGACTCCCCAGCAGTGAGGGTCTCTCTCTTCCTCTTGTGCTCTTGCTGGGGCTGGTGGTCC|CTGCTAGTCAGTGTGGCTCTCTCATTGGAAAAGGTGGATGCAAGATCAAGGAAATACGAGAGAGTACAGGGGCTCAGGTCCAGGTGGCAGGGGATATGCTACCCAACTCAACTGAGCGGGCCATCACTATTGCTGGCATTCCACAAT	9	10
GAPDH	12	ENSG00000111640	LDHB	12	ENSG00000111716|ENST00000396076	TGACAAGGTGCGGCTCCCTAGGCCCCTCCCCTCTTCAAGGGGTCTACATGGCAACTGTGAGGAGGGGAGATTCAGTGTGGTGGGGGACTGAGTGTGGCAGGG|GTTTCTCTCCAGGAATTGAATCCAGAAATGGGAACTGACAATGATAGTGAAAATTGGAAGGAAGTGCATAAGATGGTGGTTGAAAGTGCCTATGAAGTCATCAAGCTAAAAGGATATACCAACTGGGCTATTGGATTAAGTGTGGCTGATCT	12	13
GAPDH	12	ENSG00000111640|ENST00000448046	ATP5B	12	ENSG00000110955|ENST00000262030	CAGGGATGATGTTCTGGAGAGCCCCGCGGCCATCACGCCACAGTTTCCCGGAGGGGCCATCCACAGTCTTCTGGGTGGCAGTGATGGCATGGACTGTGGTCATGAGTCCTTCCACGATACCAAAGTTGTCATGGATGACCTTGGCCAGGGGTGCTAAGCAGTTGGTGGTGCAGGAGGCATTGCTGATGATCTTGGAGTTAATCAACAATGTCGCCAAAGCCCATGGTGGTTACTCTGTGTTTGCTGGTGTTGGTGAGAGGACCCGTGAAGGCAATGATTT	3	15
GAPDH	12	ENSG00000111640|ENST00000396861	AC004086.1	12	ENSG00000089009|ENST00000202773	GGAGGGGCCATCCACAGTCTTCTGGGTGGCAGTGATGGCATGGACTGTGGTCATGAGTCCTTCCACGATACCAAAGTTGTCATGGATGACCTTGGCCAGGGGTGCTAAGCAGTTGGTGGTGACAAGAACGGCGGTACCCGGGGGGGTAAAATTCGCAAAAAGCCTAGATATTATCCTACTGAAGATGTGCCTCGAAAGCTGTTGAGCCACGGCAAAAAACCCTTCAGTCAGCACGTGAGAAAACTGCGAGCCAGCATTACCCCCG	3	20
GAPDH	12	ENSG00000111640|ENST00000229239	EEF2	19	ENSG00000167658	TGAGCACAGGGTACTTTATTGATGGTACATGACAAGGTGCGGCTCCCTAGGCCCCTCCCCTCTTCAAGGGGTCTACATGGCAACTGTGAGGAGGGGAGATTCAGTGTGGTGGGGGACTGAGTGT|CAGGCGTGTGCGTGCAGACGGAGACAGTGCTGCGGCAGGCCATTGCCGAGCGCATCAAGCCTGTGCTGATGATGAACAAGATGGACCGCGCCCTGCTGGAGCTGCAGCTGGAGCCCGAGGAGCTCTACCAG	41	14
GDPD5	11	ENSG00000158555	MAP6	11	ENSG00000171533	TCTCCTGCCTCACGGGCATCTACGGCTGCCGTTGGAAGCGCTACCAGCGCTCCCATGATGATACCACACCG|GAGCCTGGCTCAACCCGTCAGTGATTCAAGTAAGACTCAAGGTCCTGTAGCCACAGAGCCAGACAAGGATCAAGGTTCTGTGGTCCCAGGCCTTCTGAAAGGTCAAGG	14	14
GGNBP2	17	ENSG00000005955|ENST00000486208	FBRS	16	ENSG00000156860|ENST00000494101	CCATCGTCAGGGTGTCGTCTATGTAGAGGGGAATCTGCCTCCTCTCGAAGGGGAACTCCTCCTCCCCGTCCCTGCACACTGCCACGAGTCGCGCCATCGTCCCCGACGCTGCCGTTGCCACCGTCACCACCTCCTCCCAGC|TGCCGCCGCCGCAGCAGCCACTGGGCCCCAGGGCCTTCACCTGCTGTTTGAGAGGCCCCGGCCGCCCCCGTTTCTGGGCCCTAGCCCACCAGATCGCTGTGCTGGCTTCCTGGAGCCAACCTGGTTGGCAGCACCCCCACGCCTGGCAAGG	3	8
GLS	2	ENSG00000115419|ENST00000479552	LTBP3	11	ENSG00000168056|ENST00000301873	CCCGAGCCTCGCAGCCGCATCATGCCGCCGGGTCCGTCAGCGCCCGCTCAACAGGGGAGGATGCTCCGGGCGTGGGCGGCCGGTTTCCTCGGGGAACGCGGTCTGTGGTGGGGCGGTGAGATGACAGAAGAGGAAAGGGCAGCTACTTGGGTGTGGTTCCGGCTCGGACTCCCGCAGCGGATGCGGGTGCTGCTGCTGCTGCTGCTGCTGCTGCTGCTGCTGCTGCTGC|TGCTGGGCCTGGGCGGCAGGGTCGAGGGGGGGCCGGCCGGCGAGCGGGGCGCAGGCGGGGGCGGGGCGCTGGCCCGCG	9	8
GNAS	20	ENSG00000087460|ENST00000354359	PEA15	1	ENSG00000162734|ENST00000360472	CGATCTTTTTGTTGGCCTCACGCTGCGCCTTCTCCTCGTTGCGCTGGTCCTCGGTCTTACTGTTCCCGAGGCAGCCCATGGCGGCGGCGGCGGCGGCGGGAGCCGAGGAGGAGGTTCCGGACGCTGCTTAGGAACCGGGGACTCAGGAGTGCCCGCGCCCTGAGCGCTCAGCTCCAGAGGCGTCATGGCTGAGTACGGGACCCTCCTGCAAGACCTGACCAACAACATCACCCTTGAAGATCTAGAACAGCTCAAGTCGGCCTGCAAGGAAGACATCCCCAG	3	14
GNAS	20	ENSG00000087460|ENST00000371095	TXNDC5	6	ENSG00000239264|ENST00000379757	CCTCACGCTGCGCCTTCTCCTCGTTGCGCTGGTCCTCGGTCTTACTGTTCCCGAGGCAGCCCATGGCGGCGGCGGCGGCGGCGGGGCGCGGCCGGGCTGCGGCGGCGGCGG|ACGGGCCCCCCGCGGCAGACGGCGAGGACGGACAGGACCCGCACAGCAAGCACCTGTACACGGCCGACATGTTCACGCACGGGATCCAGAGCGCCGCGCACTTCGTCATGTTCTTCGCGCCCTGGTGTGGACACTGCCAGCGGCTGCAGCCGACTTGGAATGACCTGGGAGACAAATACA	7	18
GNAS	20	ENSG00000087460|ENST00000371095	TXNDC5	6	ENSG00000239264|ENST00000379757	CTTTTACCAGATTCTCCAGCACCCAGCAGCAGCAGGCGGTGCGTGGCCCGGTAGACCTGCTTGTCCTTCTGCAGCTGCTTCTCGATCTTTTTGTTGGCCTCACGCTGCGCCTTCTCCTCGTTGCGCTGGTCCTCGGTCTTACTGTTCCCGAGGCAGCCCATGG|CGGCGGCGGCGGACGGGCCCCCCGCGGCAGACGGCGAGGACGGACAGGACCCGCACAGCAAGCACCTGTACACGGCCGACATGTTCACGCACGGGATCCAGAGCGCCGCGCACTTCGTCATGTTCTTCGCGCCCTGGTGTGGACACTGCCAG	17	47
GNAS	20	ENSG00000087460|ENST00000371095	RAB6A	11	ENSG00000175582|ENST00000393571	AGCAGCAGGCGGTGCGTGGCCCGGTAGACCTGCTTGTCCTTCTGCAGCTGCTTCTCGATCTTTTTGTTGGCCTCACGCTGCGCCTTCTCCTCGTTGCGCTGGTCCTCGGTCTTACTGTTCCCGAGGCAGCCCATGGCGGCGGCG|GCGGCGGCGGCGGCAGCTGTGGAAGCTCAGGCGCTGCGCGTGAGAGGTCCCAGATACGTCTGCGGTTCCGGCTCCGCCACCCTCAGCTTCTCTTCCCCAGGTCTGGGAGCCGAGTGCGGAAGGAGGGAACGGCCCTAGCTTTGGGAAGCCAGAGGACACCCCTGGCTCCTG	9	8
GNAS	20	ENSG00000087460|ENST00000354359	FTH1	11	ENSG00000167996|ENST00000273550	CCCCGCCCCTCGAGCCGAGGCCGAGGGGGCTGATGGCCGCCGCCGGGCCGAGGCGGACCAGAGCAGGAGCTGCGGGAGCTGCTGCCGCCGCTGCCGCCGCCGCCGCCGCCTCTCCTTAGTCGCCGCCATGACGACCGCGTCCACCTCGCAGGTGCGCCAGAACTACCACCAGGACTCAGAGGCCGCCATCAACCGCCAGATCAACCTGGAGCTCTACGCCTCCTACGTTTACCTGTCCATGTCTTACTACTTTGACCGCG	15	12
GNAS	20	ENSG00000087460|ENST00000371085	KCTD12	13	ENSG00000178695|ENST00000317765	GCCCGGTAGACCTGCTTGTCCTTCTGCAGCTGCTTCTCGATCTTTTTGTTGGCCTCACGCTGCGCCTTCTCCTCGTTGCGCTGGTCCTCGGTCTTACTGTTCCCGAGGCAGCCCATGGCGGCGGCGGCGGCGGCGGGGCGCAGGGCTGAGCGAGCGTCCGGGTTCCGGGGCTCCGGGGAAGGCGGTTGCAGCTCCTGAGTGCAGCGCGGCTTCCTGCCACTGTCCCGGCCCGGCCACCTCTCTGTCATGGCTCTGGCGGACAGCACACGTGGATTACCCAA	8	15
GNAS	20	ENSG00000087460|ENST00000306090	UBTF	17	ENSG00000108312	GCCCGGTAGACCTGCTTGTCCTTCTGCAGCTGCTTCTCGATCTTTTTGTTGGCCTCACGCTGCGCCTTCTCCTCGTTGCGCTGGTCCTCGGTCTTACTGTTCCCGAGGCAGCCCATG|GCGGCGGCGGCGGGGGGTGTGCGAGCTGAGGCCGGGGCCGGCGGCGGGCGGGCTGCCTGCAGGCGGAGGGCGCTGTGCTTTGTGCTTTTCGCCGCGAGGAGCAGCAGGCAGCAGCCACAGCCGCCGCCGCCGCCGCCGCCGCCACAGCAGCAGCAGCCGCCGCCCCAGCGCCGCCGCCTCGCCCGGAGGAGGAGCCGCTGC	18	8
GNAS	20	ENSG00000087460|ENST00000371095	METRNL	17	ENSG00000176845	TTCTCCAGCACCCAGCAGCAGCAGGCGGTGCGTGGCCCGGTAGACCTGCTTGTCCTTCTGCAGCTGCTTCTCGATCTTTTTGTTGGCCTCACGCTGCGCCTTCTCCTCGTTGCGCTGGTCCTCGGTCTTACTGTTCCCGAGGCAGCCCATGGCGGCGGCGGCGGCGGCGGGCGCGGAGCTCTGCGCGCGGCTCCAGCGGGCCGGGATGGGCGGGCGGCCGCGCGGAGGACGCGGGGGGCGCGCGACGTGACCACCCGGACTCGAAGCCCGCCCCGCCCCCGCCCGGCTCGCCGGCTCCGGGGTCTGCTCCGG	3	14
GNAS	20	ENSG00000087460|ENST00000371085	UBE2M	19	ENSG00000130725|ENST00000253023	AGATTCTCCAGCACCCAGCAGCAGCAGGCGGTGCGTGGCCCGGTAGACCTGCTTGTCCTTCTGCAGCTGCTTCTCGATCTTTTTGTTGGCCTCACGCTGCGCCTTCTCCTCGTTGCGCTGGTCCTCGGTCTTACTGTTCCCGAGGCAGCCCATGGCGGCGGCGGCGGCGGCGGCAGCGGCGGCGGCGGCGGCAGGATGATCAAGCTGTTCTCGCTGAAGCAGCAGAAGAAGGAGGAGGAGTCGGCGGGCGGCACCAAGGGCAGCAGCAAGAAGGCGTCGGCGGCGCAGCTGCGGATCCAGAAGGACATAAACGAGCTGAACCTGCCCAAGAC	7	12
GNAS	20	ENSG00000087460|ENST00000354359	CAPNS1	19	ENSG00000126247|ENST00000246533	CCAGCACCCAGCAGCAGCAGGCGGTGCGTGGCCCGGTAGACCTGCTTGTCCTTCTGCAGCTGCTTCTCGATCTTTTTGTTGGCCTCACGCTGCGCCTTCTCCTCGTTGCGCTGGTCCTCGGTCTTACTGTTCCCGAGGCAGCCCAT|GGCGGCGGCGGCGGCGGCGGCGGCGGCGGTGGTGGAGGCGGCGGTGGCGGTGGAACGGCCATGCGCATCCTAGGCGGAGTCATCAGCGCCATCAGCGAGGCGGCTGCGCAGTACAACCCGGAGCCCCCGCCCCCACGCACACATTACTCCAACATTGAGGCCAACGAGAGTGAGG	10	47
GNAS	20	ENSG00000087460|ENST00000371085	MAPK1	22	ENSG00000100030|ENST00000398822	TCTGCAGCTGCTTCTCGATCTTTTTGTTGGCCTCACGCTGCGCCTTCTCCTCGTTGCGCTGGTCCTCGGTCTTACTGTTCCCGAGGCAGCCCATGGCGGCGGCGGCGGC|GGCGGCGGCGGCGGCGGCGGGCGCGGGCCCGGAGATGGTCCGCGGGCAGGTGTTCGACGTGGGGCCGCGCTACACCAACCTCTCGTACATCGGCGAGGGCGCCTACGGCATGGTGTGCTCTGCTTATGATAATGTCAACAAAGTTCGAGTAGCTATCAAGAAAATCAGCCCCTTTGAGCACCAGACCTACTGCCAGAGAACCCTGAG	8	13
GNB2	7	ENSG00000172354	TM9SF3	10	ENSG00000077147|ENST00000371142	TGGGACTCTGCGGCGGAGGTCGCTGGCGGTGCGCGGGCGGCGCTGTCTTCCTCCGCGGCGGAGGCGGCGGCGGCGGCGGCGGCGGCGGCGG|AGGAGGAGTCGGTGAGCCGGCTCCGGGCCGGAGGGGCGCGGAGGATGAGGCCGCTGCCTGGCGCTCTTGGCGTGGCGGCGGCCGCCGCGCTGTGGCTGCTGCTGCTGCTGCTGCCCCGGACCCGGGCGGACGAGCACGAACACACGTATCAAGATAAAGAGGAAGTTGTCTTATGGATGAATACTGTTGGGCCCT	69	20
GSPT1	16	ENSG00000103342	FAM50A	X	ENSG00000071859|ENST00000481619	CGGCCCGGGGGCTTCCATGTCCGCCTGGTCCCAGCAGTCAGGCGCCGAGTCGCTGCTGCTGCTGCCGCTGCTGCTCCCGCCGCCGCCGCCGCCGCCGCTGCCATGGCTCAATACAAGGGCGCCGCGAGCGAGGCCGGCCGCGCCATGCACCTGATGAAGAAGCGGGAGAAGCAGCGCGAGCAGATGGAGCAGATGAAGCAGCGCATCGCGGAGGAGAACATCATGAAATCCAACATTGACAAGAAGTTCTC	6	8
HUWE1	X	ENSG00000086758|ENST00000262854	HNRNPA1	12	ENSG00000135486|ENST00000330752	AAACAGTAGTGGTAGCAGTCGTGGGGGTAGTCACTGTGGTCGAAGCAGCTACGACAATGGTGGAAATAGCCGTGGCAGCAACCAGGGCTGGAGCAGAAGTGACAGGGGTGGGTGCAGTAGGGGGTGTGGGCGTGGTGGAGGCGGCAGTGGTGGTGGTGGTAGATGTGGTTGAGGTGGCAGTGGTG|GTGGAGGAAACTTCAGTGGTCGTGGTGGCTTTGGTGGCAGCCGTGGTGGTGGTGGATATGGTGGCAGTGGGGATGGCTATAATGGATTTGGTAATGATGGAAGCAATTT	5	9
IBSP	4	ENSG00000029559|ENST00000226284	TPI1	12	ENSG00000111669|ENST00000474253	TGTCGTATTCATTGGCGCCCGTGTATTCGTACTCCCCCTCGTATTCAACGGTGGTGGTTTTCCCAAAAGGTGGGGAAGTGGTTCTATAGACTTGTGGTGGGGTTGTAGGTTCAAACCCACCATTTGGAGAGGTTGTTGTCTTCGAGGTGCCCTTGCCCTGCCTTCCGGTCTCTGTGGTGTCTTCTGC|TCCTTCCTGTGGCCTCATCCAAACTGTATCTTCCTTTACTGTTTATATCTTCACCCTGTAATGGTTGGGACCAG	3	9
IBSP	4	ENSG00000029559	SRRM2	16	ENSG00000167978|ENST00000382301	CCTGTATACCCTGTGCCAGGCGTGGCGTCCTCTCCATAGCCCAGTGTTGTAGCAGAAAGTGTGGTATTCTCAGCCTCAGAGTCTTCATCTTCATTCGATTCTTCATTGTTTTCTCCTTCATTTGAAGTCTCCTCTTCTTCCTCCTCCTCTTCCTCTTCTTCTTCTTCCTCCTCATCTTCCTCCTCCTCGTCGTCTTCCTCCCCTTCCCCTGCTAAGCCTGGCCCTCAGGCCTTGCCCAAACCTGCAAGCCCCAAGAAGCCACCCCCTGGCGAGCGGAGGTCCCG	6	15
IBSP	4	ENSG00000029559	SRRM2	16	ENSG00000167978|ENST00000382301	TCTTCCCCTTCTTCTCCATTGTCTCCTCCGCTGCTGCCGTTGCCGTTTTCTGCCTCTGTGCTGTTGGTACTGGTGCCGTTTATGCCTTGTTCGTTTTCATCCACTTCTGCTTCGCTTTCTTCGTTTTCATTTCCTTCCTCTTCCTCCTCTTCTTCT|TCCTCCTCTTCCTCTTCTTCTTCTTCCTCCTCATCTTCCTCCTCCTCGTCGTCTTCCTCCCCTTCCCCTGCTAAGCCTGGCCCTCAGGCCTTGCCCAAACCTGCAAGCCCCAAGAAGCCACCCCCTGGCGAGCGGAGGTCCCGC	5	38
IMPAD1	8	ENSG00000104331|ENST00000262644	GNAS	20	ENSG00000087460|ENST00000371085	CGCCGCCAGGCTCGCCGCCCAGGCCGAAGAGGCTGAAGCGGCCGGCCAAGAAGCCCGAGTAGAGGTGGTAGAGCACGCCGAGCCCCAGCAGGCAAAACACTGCCACCCCCAGTGGGGAAAGGCGGATGCCCATGGGGGCCATGGCGTGGGAAGCCGGGCGCTCCGGGCTGCGGCTCTCACAGGCCTCCAGCGCCCGCCGCCGCCGCC|ATGGGCTGCCTCGGGAACAGTAAGACCGAGGACCAGCGCAACGAGGAGAAGGCGCAGCGTGAGGCCAACAAAAAGATCGAGAAGCAGCTGCAGAAG	5	19
IMPDH1	7	ENSG00000106348|ENST00000496200	C4orf48	4	ENSG00000243449|ENST00000409860	CAGGAAGTCGTTGTAGGTGAGGCCGTCGGCGCTGGCGAAGAGCTGCTGCGCGGTGAGCCCATCCTCGGGCACGTAGCCGGTGCCGCCGCTGATCAGGTAGTCCGCCATGCTGCCGCGAGACCCCGCGACCCGACATAAACACCCGCGCGGCCGCCCGCCGCTGCCGCCGCTGCTGCTGCTGCT|GCTGCTGAGTCTGGCGCTGCTGGGCGCCCGGGCCCGCGCCGAGCCCGCCGGGAGTGCCGTCCCCGCGCAGAGCCGCCCATGCGTGGACTGCCACGCCTTCGAG	3	10
KDM2A	11	ENSG00000173120|ENST00000401583	SRRM2	16	ENSG00000167978	TCTCTGCGGCTGAGGTAGCGGAAGACAGACATCCAGACCTCCCGCTGCATCCAGCTTTCGTCTCCATCCTGAGCCCAACTGCCCCGGCCATTCAGCCTGGCTGCACCCCCCTCCTCTGCACTGTCATCTTCCTCCTCCTCCTCCTCCTCTTCTTCCTCCTCCTCTTCCTCTTCTTCTTCTTCCTCCTCATCTTCCTCCTCCTCGTCGTCTTCCTCCCCTTCCCCTGCTAAGCCTGGCCCTCAGGCCTTGCCCAAACCTGCAAGCCCCAAGAAGCCACCCCCTGGCGAGCGGAGGTGAGTGCTGTCTTG	7	9
KPNB1	17	ENSG00000108424|ENST00000290158	HNRNPA0	5	ENSG00000177733|ENST00000314940	AGGTTCTCCACGGCCGCACGCTCCAGGAACTTCTGCGCCGCTTCCAGCTCCAGCCGATCGGGAGACACGGTCTTCTCGAGAATGGTGATCAGCTCCATGGCGGAGGTGGCGGCG|GCGGCGGTAGCGGTGGCCTTGGTTGTCTTCCAGTCTCCTCGGCTCGCCCTTTAGCCGGCACCGCTCCCCTTCCCTCCCCCTTCCTCTCTTCCTTCCTTCCCTCCCCTTCCCTTTTTCCCTTCCCCGTCGGTGAGCGGCGGGGGTGGCTCCAGCAACGGCTGGGCCCAAGCTGTGTAGAGGCC	3	11
LZTS2	10	ENSG00000107816|ENST00000426584	CALR	19	ENSG00000179218|ENST00000316448	CCGGTGCTGTAGGTGGGCAGGCTGGACAGTGAGTTTCGGCCAGAGTCGGATAGCGTCCCTGATGGGCAGCCACTGGCCCAGCCACTAAATGCCAGGGGTTTGTCAGCAGCTGAAGAGGAGGAGGAAGAGGAGGAGGAGGAGG|AAGATGAGGATGAGGAGGATGAGGAGGACAAGGAGGAAGATGAGGAGGAAGATGTCCCCGGCCAGGCCAAGGACGAGCTGTAGAGAGGCCTGCCTCCAGGGCTGGACTGAGGCCTGAGCGCTCCTG	5	8
MAP3K4	6	ENSG00000085511	SLC6A8	X	ENSG00000130821	CGGCGGGGTAGAGGCGGAGGCGGAGTCGAGTCACTCCCGCACTTCGGGGCTCCGGTGCCCCGCGCCAGGCTGCAGCTTACTGCCCGCCGCGGCCATGCGGGGCTCCGTGCACGGATGAGAGAAGCCGCTGCCGCGCTGGTCCCTCCTCCCGCCTTTGCCGTCACGCCTGCCGCCGCCATGGAGGAG|CCACCGCCACCGGAGTCGCGGGCCAGCCGGGCAGCCTCCGCGGGCCCCGGCCGGGGCGGGGGGCGCGGGCCACAGGCCCCTGCTCCGGCC	3	11
NBPF15	1	ENSG00000243452	INTS4L2	7	ENSG00000232270|ENST00000430126	CAGGCTAGTCTCCAACTCCTGACCTCGTGATCCACACGCCTCGGCCTCCCGAAGTGTTGAGATTACAGGCGTGAGCCACTGCGCGCGACCGACTTTGGAACTTTAATAAATTGACTGGACATTATGCATTTCTCTGTTGTATCT|CCAGGGTCCGTATCTCCTGCTCGGTGAGGTCGTTGGACACAGCGCACTTGGTGCCCAGCCCGCGCAGGCTGCCAATGGAGATGCCGATGAGCTTCTGGAGCTGTCCGCACTGCTGCAGCCCCGGGCTGGCCGGG	36	9
NCL	2	ENSG00000115053|ENST00000461347	TNRC18	7	ENSG00000182095|ENST00000399544	CTTCCTCATCGTCATCGTCATCCTCATCATCTTCGTCATCCTCATCGTCCTCATCCTCTGAGGCAGGGGCAGCAGCTGCTGCTTTCATCGCTGCTGGTTCAATTTCATCTTCATCCTCATCCTCGTCC|TCATCCTCCTCTTCCTCCTCCTCCTCTTCCTCCTCCTCCTCTTCCTCTTCGTCTTCCTCCTCTTCCTCCTCCTCCTCTTCCTCGTCCTCATCCTCCTCCTCCTCCTCCTCTTCCTCCTCTTCTTCCTCCACCACAGACGAGGACTCTTCCTGCAGCTCGGACGATGAGGCAGCCCCC	3	16
PCBD2	5	ENSG00000132570	PABPC1	8	ENSG00000070756|ENST00000347137	TTCGTAGTTTGAGTTTGCTAGGCAGAATAGTAATGAGGATGTAAGTCCGTGGGCGACTATGAGAATGACTGCGCCGGTGAAGCTTCAGGGGGTTTGGATGAGAATGGCTGTTACTACGAGGGCTATGGATTTGTACACTTTGAGACGCAGGAAGCAGCTGAAAGAGCTATTGAAAAAATGAATGGAATGCTCCTAAATGATCGCAAAGTATTTGTTGGACGATTTAAGTCTCGTAAAGAACGAGAAGCTGAACTTGGAGCTAGG	3	9
PCBD2	5	ENSG00000132570	HSPA5	9	ENSG00000044574	AGGGGGTTTGGATGAGGATGGCTGTTACTACGAGGGCTATGTGGCTGATTGAAGAGTATGCAATGAGCGATTTTAGGTCTGTTTGTCGTAGGCAGATGGAGCTTGTTATAATTATGCCTCATAGGGATAGTACAAGGAAGGGGTAGGCTATGTGTTTTGTCAGGGGGTTGAGAATGAGTGTGAGAGGGAAGCGCCGCGGCCTGTATTTCTAGACCTGCCCTTCGCCTGGTTCGTGGCGCCTTGTGACCCCGGGCCCCTGCCGCCTGCAAGTCGGAAATTGCGCTGTGCTCCTGTGCTACGG	10	17
PCDH24	5	ENSG00000074276	HNRNPA3	2	ENSG00000170144|ENST00000392524	TGGTGGTGGTGTTGGTGTTGAGGTGATGGTGATGGTTGTGATGGTGATGGTGGTGATGATGGTGTTGGTGTTGAGGTGATGGTGATGGTTGTGAT|GGTGATGGTGGATATAATGGATTTGGAGGTGATGGTGGCAACTATGGCGGTGGTCCTGGTTATAGTAGTAGAGGGGGCTATGGTGGTGGTGGACCAGGATATGGAAACCAAGGTGGTGGATATGGTGGAGGTGGAGGATATGATGGTTACAATGAAGGAGGAAATTTTGGCGGTGGTAACTATGGTGGTGGTGGGAACTATAATGATTTTGGAAATTATAGTGGACAACAG	9	9
PCDH24	5	ENSG00000074276	PKM2	15	ENSG00000067225|ENST00000434220	TGGTGGTGGTGGTGTTGGTGTTGAGGTGATGGTGATGGTTGTGATGGTGATGGTGGTGATGATGGTGTTGGTGTTGAGGTGATGGTGATGGTTGTGATGGTGATGGTGGTGATGATGGTGTTGGTGTTGAGGTGATGGTGATGGTTGT|GTGGCTCGTGGTGATCTAGGCATTGAGATTCCTGCAGAGAAGGTCTTCCTTGCTCAGAAGATGATGATTGGACGGTGCAACCGAGCTGGGAAGCCTGTCATCTGTGCTACTCAGATGCTGGAGAGCATGATCAAGAAGCCCCGCCCCACTCGGGCTGAAGGCAG	4	9
PGRMC2	4	ENSG00000164040|ENST00000296425	YWHAQ	2	ENSG00000134308|ENST00000238081	CGCGGGTTGCGGGAGCCGTCGTACTGGCGCAGCTGCTCCAAGCTGAAGTCCCGCTTCTTCATGCGAGGCAGAGAGGTGGCGGGGCTCTCCTCGCCC|GCCCCGGCCCCGCGCCCGCCATGGAGAAGACTGAGCTGATCCAGAAGGCCAAGCTGGCCGAGCAGGCCGAGCGCTACGACGACATGGCCACCTGCATGAAGGCAGTGACCGAGCAGGGCGCCGAGCTGTCCAACGAGGAGCGCAACCTGCTCTCCGTGGCCTACAAGAACGTGGTCGGG	4	8
PRELID1	5	ENSG00000169230|ENST00000511309	FTH1	11	ENSG00000167996|ENST00000273550	CGAACACTTGGTCCCAGGAACTCCGGAGCACGCTCTGGCCCAGGAAATACTTCACCATCGTCCCGGCCGAAGCGGGCTCAGCACCCGCGCAGCATCAGGGGTGCGGAGCCTGGGAGGCACGCGAGGGCCGGGCCGGGCCGGGGCTCGGCGCACACCCGCCGCCAGGCTCGTAGCTCAGTCACCACCGCACCGCGCCCAAGCAGCTGCCGCCGCCGCCGCCGCCGCCTCTCCTTAGTCGCCGCCATGACGACCGCG	14	10
PRELID1	5	ENSG00000169230|ENST00000511309	FTH1	11	ENSG00000167996|ENST00000273550	AAATACTTCACCATCGTCCCGGCCGAAGCGGGCTCAGCACCCGCGCAGCATCAGGGGTGCGGAGCCTGGGAGGCACGCGAGGGCCGGGCCGGGCCGGGGCTCGGCGCACACCCGCCGCCAGGCTCGTAGCTCAGTCACCACCGCACCGCGCCCAAGCAGCTGCCGCCGCCGCCGCCGCCGCCTCTCCTTAGTCGCCGCCATGACGACCGCGTCCACCTCGCAGGTGCGCCAGAACTACCACCAGGACTCAGAGGCCGCCATCAACCGCCAGATCAACCTGGAGCTCTACGCCTCCTACGTTTACCTGTCCATGTCTTACTACTTTG	22	33
PRELID1	5	ENSG00000169230|ENST00000511309	GNAS	20	ENSG00000087460	ACACTTGGTCCCAGGAACTCCGGAGCACGCTCTGGCCCAGGAAATACTTCACCATCGTCCCGGCCGAAGCGGGCTCAGCACCCGCGCAGCATCAGGGGTGCGGAGCCTGGGAGGCACGCGAGGGCCGGGCCGGGCCGGGGCTCGGCGCACACCCGCCGCCAGGCTCGTAGCTCAGTCACCACCGCACCGCGCCCAAGCAGCTGCCGCCGCCGCCGCCGCCGCCATGGGCTGCCTCGGGAACAGTAAGACCGAGGACCAGCGCAACGAGGAGAAGGCGCAGCGTG	10	8
PRELID1	5	ENSG00000169230|ENST00000511309	GNAS	20	ENSG00000087460|ENST00000265620	TCCCGGCCGAAGCGGGCTCAGCACCCGCGCAGCATCAGGGGTGCGGAGCCTGGGAGGCACGCGAGGGCCGGGCCGGGCCGGGGCTCGGCGCACACCCGCCGCCAGGCTCGTAGCTCAGTCACCACCGCACCGCGCCCAAGCAGCTGCCGCCGCCGCCGCCGCCGCCATGGGCTGCCTCGGGAACAGTAAGACCGAGGACCAGCGCAACGAGGAGAAGGCGCAGCGTGAGGCCAACAAAAAGATCGAGAAGCAGCTGCAGAAGGACAAGCAGGTCTACCGGGCCACGCACCGCCTGCTGCTGCTGGGTGCTGGA	16	30
PTMA	2	ENSG00000187514|ENST00000409321	PRR13	12	ENSG00000205352|ENST00000379786	TAGTCATCCTCGTCGGTCTTCTGCTTCTTGGTATCGACATCGTCATCCTCATCATCTTCAGCTGCCCGCTTGCCCGTAGCTGACTCAGCTTCCTCATCTTCATCTCCATCCTCTTCCTCACCATCACCTTCTTCTTCCTCCTCCTCTTCCTCCTCCTCTTCCAGCAGTGATTCTGACTGAATACAGGCCCTGGACCCTTCCCTCAAGTCTCACCAGTTCTGCTCTCCCATCAAGCTTCAGATGCCATGTTGTACTGGGGGAATGTAGCCCTTGTGCTCCCCACCCCCTACCTCCACCTGAGCCTCA	7	8
PTMS	12	ENSG00000159335|ENST00000309083	SRRM2	16	ENSG00000167978	CTTGGCTGCCCCCACCCCCACCTCCAGGCCCAGAGAGGCCTCCCAACCCCAGCCTGTTGGCAGGGGCTCACGCCGATGCCCCATTTTCTGTCTTCTGCCGTTTGGGATCCGCTTCATCCTCCTCTTCGGCAGCTCTCTTCAGCGCGGGCCCTTCATCATCCTCTTCTTCTTCTTCCTCCTCATCTTCCTCCTCCTCGTCGTCTTCCTCCCCTTCCCCTGCTAAGCCTGGCCCTCAGGCCTTGCCCAAACCTGCAAGCCCCAAGAAGCCACCCCCTGGC	17	8
RALY	20	ENSG00000125970|ENST00000246194	NUP62	19	ENSG00000213024|ENST00000443569	CCATCATCCGCGTCTGTGTCCTGGCTGTGTTCCAGCTCTTCCTCGCTGTGTGTCAGGAGCCCTTCCTCATCGCCGTCGTCTCGGGTCCGTGCTTCCCCCTGGGGCAGGCCTGCCTCAGAAGTTGTGTTCTCTTGGGGGGCTGGTGGCCGGCTGCTGCCACCGCCACCACCACCACCAGCAGCAGCACCACCGGCTTTGCCTTGAATTTAAAACCACTGGCGCCAGCCGGGATCCCCAGCAATACAGCAGCTGCCGTGACCGCTCCACCTGGCCCTGGCGCAGCTGCAGGGGCGGCTGCCAGCTCCGCCATGACCTACGCGC	3	23
RBM39	20	ENSG00000131051|ENST00000463098	FUCA2	6	ENSG00000001036	TATCGTTAGGCAAGTCTTCTTGTAAGGAGCCTCAAGCATTGCTTCAATATCAATATCGTCTGCCATTTTCTCTAAACGCCTGTTCCGGCCTTCGGGCGCCTGTGGTGCTCGTGTTCGGGAAGAGATTGCTGCTGCTGCTGCTG|CTGCCGCCGCCGCCGTGCCCTGCCCACAGCGCCACGCGCTTCGACCCCACCTGGGAGTCCCTGGACGCCCGCCAGCTGCCCGCGTGGTTTGACCAGGCCAAGTTCGGCATCTTCATCCACTGGGGAGTGTTTTCCGTGCCCAGCTTCGGTAGCGAGTGG	3	15
RIMKLB	12	ENSG00000166532	MZF1	19	ENSG00000099326|ENST00000391692	GAAGACTATCCTCAAAAAGAGATTTTACGAGCATTGAAGGCCAAATGTTGTGAGGAGGAACTGGACTTTAGGGCTGTGGTGATGGATGAGGTGGTGCTGACAATCGAGCAAGGAAACCTGGAAGCATGAACCATCAATCAGAGAAGATGGAGCCCTCCAGTTTCCAGCCCCTACCTGAAACTGAGCCTCCAACTCCAGAGCCTGGGCCCAAGACACCTCCTAGGACTATGCAGGAATCACCACTGGGCCTGCAGGTGAAAGAG	8	10
RPS2	16	ENSG00000140988|ENST00000343262	PTMS	12	ENSG00000159335|ENST00000309083	CAAAACACCAAATGGCGGATGACGCCGGTGCAGCGGGGGGGCCCGGGGGCCCTGGTGGCCCTGGGATGGGGAACCGCGGTGGCTTCCGCGGAGGTTT|CGGCCCCGGCACCATGTCGGAGAAAAGCGTGGAGGCAGCGGCCGAGTTGAGCGCCAAGGACCTGAAGGAGAAGAAGGAGAAGGTGGAGGAGAAGGCAAGCCGGAAAGAGCGAAAGAAAGAAGTGGTGGAGGAGGAGGAGAACGGGGCTGAGGAGGAAGAAGAAG	3	10
SAV1	14	ENSG00000151748|ENST00000324679	GYPE	4	ENSG00000197465|ENST00000358615	CTCTGGTTCCCGATATTATTATTCAGACAATTTTTTTGATGGTCAGAGAAAGCGGCCACTTGGAGATCGTGCACATGAAGACTACAGATATTATGAATACAACCATGATCTCTTCCAAAGAATGCCACAGAATCAGGGGAGGCATGCTTCAGG|AATTGTGAGCATATCAGCATCAAGTACCACTGGTGTGGCAATGCACACTTCAACCTCTTCTTCAGTCACAAAGAGTTACATCTCATCACAGACAAATGGGATAACACTCATTAATTGGTGGGCGATGGCTCGT	8	25
SIAE	11	ENSG00000110013|ENST00000263593	PRMT8	12	ENSG00000111218|ENST00000452611	CTTTGCTTCATACATCAATAATGATATGGTGCTGCAGAAGGAGCCTGCTGGGGCAGTGATATGGGGCTTCGGTACACCTGGAGCCACAGTGACCGTGACCCTGCGCCAAGGTCAGGAAACCATCATGAAGAAAGTGACCAGTGTGAAAG|TCATCACCATATTTAAGGGTAAAGTGGAAGAGGTGGAGCTGCCTGTGGAGAAGGTGGACATCATCATCAGCGAGTGGATGGGCTACTGTCTGTTCTATGAGTCCATGCTCAACACGGTGATCTTTGCCAGGGACAAGTGGCTGAAACCTGG	12	10
SMAD2	18	ENSG00000175387	AC099759.1	7	ENSG00000105889	GAAAGTGGTTTGGTTTAGACGTCCGGGAATTGCATCTGTTTTTAAGCCTAATGTGGGGACAGCTCATGAGTGTAAGACGTCTTGTGATGTAATTATTATACG|AATGTGGGCTTCAATGTCAAGAATGTGTCTGTCAAGGATGTTCGTCGTGGCAACGTCGCTGGTGACAGCAAAAATGACCCACCAATGGAAGCAGCGGGCTTCACTGCTCAGGTGATTATCCTGAACCATCCAGGCCAAATAAGCACCGGCTATGCCCCTG	3	19
SMAD6	15	ENSG00000137834	FAM50A	X	ENSG00000071859|ENST00000393600	CGCGCCGGCGCCTCCCCGCGCCCTGGGCGCCTCGCTGTCCCACTGCGTCCCGGGGCCGCCGCGGGGCTACCGGGCGGACTTCGGAGCGGCCGCAGCCTCCGCCCTCTCTTGCCCGCGGGGCCGGCTCAGCTCGGCTGCCCAAGCTCCCATCCTCGTCGCCGCCACCGCCGCCGCCGCTGCCATGGCTCAATACAAGGGCGCCGCGAGCGAGGCCGGCCGCGCCATGCACCTGATGAAGAAGCGGGAGAAGCAGCGCGAGCAGATGGAGCAGATGAAGCAGCGCATCGCGGAGGAGAA	8	20
SNHG3	1	ENSG00000242125	ZMYM4	1	ENSG00000146463	GGAAAATAACCAGATCAGAATACTAATGACCAGGAAGAATGATCAAGGTGCCAGCCTGCCTTCAAGAGCCAGTGAGGCCATTGTGGATCCTTAGGGAAAGGGGAGGTGAGGATAGTGGTTAAGAGATCAAGGCTCTGCCGGGCGTGGTGGATC|ACGCCTGTAATCCCAGCACTTTGGGAGGCCAAGGCGGGTGGATCACCTGAGGTCAGGAGTTTTGAGACCAGCCTGGCCAACATGGTGAAACCTTG	13	17
SRRM2	16	ENSG00000167978|ENST00000382301	GTF3C3	2	ENSG00000119041|ENST00000409364	CCGGGGGCTGCGGGACCTCCGCTCGCCAGGGGGTGGCTTCTTGGGGCTTGCAGGTTTGGGCAAGGCCTGAGGGCCAGGCTTAGCAGGGGAAGGGGAGGAAGACGACGAGGAGGAGGAAGATGAGGAGGAAGAAGAAGAAGAG|GAAGAGGAGGAGGAGGAGGAGGAGGAAGAAACACCTGAGCAACCCACTGCGGGCGATGTATTTGTATTGGAGATGGTTCTCAATCGTGAAACCAAGAAAATGATGAAAGAGAAAAGGCCTCGG	3	10
SRRM2	16	ENSG00000167978|ENST00000382301	HMGB2	4	ENSG00000164104|ENST00000296503	TCCGGGGGCTGCGGGACCTCCGCTCGCCAGGGGGTGGCTTCTTGGGGCTTGCAGGTTTGGGCAAGGCCTGAGGGCCAGGCTTAGCAGGGGAAGGGGAGGAAGACGACGAGGAGGAGGAAGATGAGGAGGAAGAAGAAGAAGAGGAAGAGGAGGAGGAAGAAGAGGAGGAGGAGGAGGAGGAGGAAGATGAAGA|ATAAATGGCTATCCTTTAATGATGCGTGTGGAATGTGTGTGTGTGCTCAGGCAATTATTTTGCTAAGAATGTGAATTCAAG	3	9
SRRM2	16	ENSG00000167978|ENST00000382301	PDIA4	7	ENSG00000155660|ENST00000413966	CCGGGGGCTGCGGGACCTCCGCTCGCCAGGGGGTGGCTTCTTGGGGCTTGCAGGTTTGGGCAAGGCCTGAGGGCCAGGCTTAGCAGGGGAAGGGGAGGAAGACGACGAGGAGGAGGAAGA|AGGAGGAGGAAGATGATGATGAGGAAGAAGACGACTTGGAAGTTAAGGAAGAAAATGGAGTCTTGGTCCTAAATGATGCAAACTTTGATAATTTTGTGGCTGACAAAGACACAGTGCTGCTGGAGTTTTATGCTCCATGGTGTGGACATTGC	3	10
THRAP3	1	ENSG00000054118	PTMS	12	ENSG00000159335|ENST00000389462	CGTCAAGGGTGGCCCCTACTCGGTTGTGGGCTGTATATTGTCCTTCTCTTCTCGGTTCTCTGTCCCACTCTCGTCGTCTTCAATCTCCCCTTCCTCCCCACTGAACTTGTCATGGGCCCACTTGGGGCTGGTACTTGATTTCCGGAACATGAACCGGCCCCG|GCACCATGTCGGAGAAAAGCGTGGAGGCAGCGGCCGAGTTGAGCGCCAAGGACCTGAAGGAGAAGAAGGAGAAGGTGGAGGAGAAGGCAAGCCGGAAAGAGCGAAAGAAAGAAGTGGTGGAGGAGGAGGAGAACGGG	12	10
TNRC18	7	ENSG00000182095|ENST00000430969	TAOK2	16	ENSG00000149930	GCCGAGGGCCGCGCCTTGCCGGCCTGCTTGGTGGCCTTGGTGGGGAGCGCCGCCTGCGCGGAAGGGCCAGCCGTGGGGGCGGGGGCTGCCTCATCGTCCGAGCTGCAGGAAGAGTCCTCGTCTGTGGTGGAGGAAGAAGAGGAGGAAGAGGAGGAGGAGGAGGAGGATGAGGACGAGGAAGAGGAGGAGGAGGAAGAGGAGGAAGACGAAG|AGGAAGAGGAGGAGGAGGAAGAAGGCCCTGAAGCCCGGGAGATGGCCATGATGCAGGAGGGGGAGCACACAGTCACCTCTCACAGCTCCATTATCCACCGGCTGCCGGT	6	9
TPI1	12	ENSG00000111669|ENST00000229270	GJA1	6	ENSG00000152661	GGAAGGAGCAGATGACACCATCAGAAGCATATGCAGGGAAAGGGCAGTTACTGGGCTTCTGGGCTGCTTAGTCCCTGGCTTGGCAGGAAGGGTAGGGAAGATGGATGGGGCTCATTGTTTGGCATTGATGATGTCCACGAATTCGGGCTTGAGGGAAGCACCATCTCTAACTCCCATGCACAGCCTTTTGATTTCCCCGATGATAACCAGAATTCTAAAAAACTAGCTGCTGGACATGAATTACAGCCACTAGCCATTGTGGACCAGCGACCTTCAAGCAGAGCCAGCAGTCG	4	15
TRIM28	19	ENSG00000130726	PPP2CB	8	ENSG00000104695|ENST00000221138	CGGCGGCTGAGGAAGAAGCGCGGGCGGCGCCTTCGGGAGGCGAGCAGGCAGCAGTTGGCCGTGCCGTAGCAGCGTCCCGCGCGCGGCGGGCAGCGGCCCAGGAGGCGCGTGGCGGCGCTCGGCCTCGCGGCGGCGGCGGCGGCAGCGGCCCAGCAGTTGGCGGCGAGCGCGTCTGCGCC|CGCGGCCGCCCTACCCGGCTCAGTCCTCCCCCTGTGGGACCTGGCGACGGCGGCGGAGGGAGAGGGGAGCGG	6	8
TRIM8	10	ENSG00000171206	GNAS	20	ENSG00000087460|ENST00000354359	CCGGGGTCCAAATTCCATATAAGAGGCCGCCTCCCCGTCGGCGCGGCTAGGGCAGTGGCGGCCCGCGGCCTGCGCTCGTCCCCGCGGCTGACATTGGGGCGCGCCCCGCGGCAGACGGAGCTTGGGAGCAGCACACTTCTTCCGG|CAGCGGCGGCAGCAGCTCCCGCAGCTCCTGCTCTGGTCCGCCTCGGCCCGGCGGCGGCCATCAGCCCCCTCGGCCTCGGCTCGAGGGGCGGGGAGCTGCGCGCGCCCCTCGGTCCGACCGACACCCTCCCCTTCCCGCCCGTCCGCGC	5	16
TUBB2C	9	ENSG00000188229|ENST00000340384	CAPNS1	19	ENSG00000126247|ENST00000246533	TTGTAGTACACGTTGATGCGTTCCAGCTGCAGGTCGCTGTCCCCGTGGTAGGTGCCCGTGGGGTCGATGCCGTGCTCATCGCTGATCACCTCCCAAAACTTGGCGCCGATTTGGTTGCCGCACTGCCCGGCCTGCAAGTGCACGATTTCCCTCATGATGGCGGCGGCGGCGGCGGCGGTGGTGGAGGCGGCGGTGGCGGTGGAACGGCCATGCGCATCCTAGGCGGAGTCATCAGCGCCATCAGCGAGGCGGCTGCGCAGTACAACCCGGAGCCCCCGCCCCCACGCACACATTACTCCAA	10	11
ZMYND19	9	ENSG00000165724|ENST00000298585	RPS2	16	ENSG00000140988|ENST00000343262	CGGGCCTCAAAGGAGTAGCTCTCCACCAGCGGGATGTCCTGCTCATCGATCAGCGTGTATTTGGTCTTCCCGGCCACCCGGCCGAGCCGCACGATACCCAATTTGAAGTCGGTCATGGCCGGGCCTGCGCTCTCGGCCGGCAGCGCCGCTCCCTCGGGAGGCGCCGAGCGGGGGCCGGGGCCGAGGCCGCGGAGCTCGCGGAGGCAAGGCCGAGGATAAGGAGTGGATGCCCGTCACCAAGTTGGGCCGCTTGGTCAAGGACATGAAGATCAAGTCCCTGGAGGAGATCTATCTCTTCTCCCTGCCTATTAAG	3	24

## Sheet: OSA
Fusion transcripts identified in RNA-seq data of osteosarcoma cell line OSA
fusion pair gene 1	chromosome gene 1	ensemble gene ID gene 1	fusion pair gene 2	chromosome gene 2	ensemble gene ID gene 2	breakpoint sequence	number of reads split by the breakpoint	number of paired end reads spanning the breakpoint
AC136007.2	2	ENSG00000179818	CAPNS1	19	ENSG00000126247|ENST00000457326	CGTTACGTGGTCAAGTCTTTGGCGGCTGGCGGGGGGAGGGGAGGTGTAGGCCCAAAACTGCCGGCGCGAGGCGAGCGAGGGCCGCGGGAGCGAGCGGGAGCGGGCGGGAGGCCGCAGCGTAGTCGCAGGGGCGGGC|GGCGGCGGCGGCGGCGGCGGCGGCGGCGGCGGTGGTGGAGGCGGCGGTGGCGGTGGAACGGCCATGCGCATCCTAGGCGGAGTCATCAGCGCCATCAGCGAGGCGGCTGCGCAGTACAACCCGGAGCCCCCGCCCCCACGCACACATTACTCCAACATTGAGGCCA	4	8
ADAM10	15	ENSG00000137845	PTMS	12	ENSG00000159335|ENST00000309083	AAGGAAACGAACGAGGGGGAGGGAGGTCCCTGTTTTGGAGGAGCTAGGAGCGTTGCCGGCCCCTGAAGTGGAGCGAGAGGGAGGTGCTTCGCCGTTTCTCCTGCCAGGGGAGGTCCCGGCTTCCCGTGGAGGCTCCGGACCAAGCCCCTTCAGCTTCTCCCTCCGGATCGATGTGCTGCTGT|CGCCGCCGCCGCCGCCACCGCGCCAGGTTCCGGCCGCGGCCACCCTCCGCCGTCCAGGGCCCCTCCGTCTCGGCCCCGGGACCCCGGCTCCCCG	3	9
CADM1	11	ENSG00000182985|ENST00000331581	GGT7	20	ENSG00000131067|ENST00000336431	GCAAGCACAGCATGGCGAACACCACCACCGCCACGACGCCACCGATCACGGCATGATCCACTGCCCTGATCGAGCCTTCTTCACCTGCTCGGGAATCTGTGATGATGGTAAGGATGGTGGTGGTGGTGGTGGTGAGTGTCAGCATCTACAGTACAGCCAGGCAGGCAGGACCTTGAGGAATCAGACTATCTGTCTGTGTGTCACCTCTCCTCCTTCAGCCATGCTGGCCCCGAGCTTAGGGATGTG	4	9
CAPNS1	19	ENSG00000126247|ENST00000457326	ABCG1	21	ENSG00000160179|ENST00000361802	CGGACCTCCTCACTCTCGTTGGCCTCAATGTTGGAGTAATGTGTGCGTGGGGGCGGGGGCTCCGGGTTGTACTGCGCAGCCGCCTCGCTGATGGCGCTGATGACTCCGCCTAGGATGCGCATGGCCGTTCCACCGCCACCGCCGCCTCCACCA|CCGCCGCCGCCGCCGCCCCCGGGGCATGGCCTGTCTGATGGCCGCTTTCTCGGTCGGCACCGCCATGAATGCCAGCAGTTACTCTGCAGAGATGACGGAGCCCAAGTCGGTGTGTGTCTCGGTGGATGAGGTGGTGTCCAGCAACATGGAGGCCACTG	5	12
CAPNS1	19	ENSG00000126247|ENST00000246533	DAZAP1	19	ENSG00000071626|ENST00000336761	TGCCGGACCTCCTCACTCTCGTTGGCCTCAATGTTGGAGTAATGTGTGCGTGGGGGCGGGGGCTCCGGGTTGTACTGCGCAGCCGCCTCGCTGATGGCGCTGATGACTCCGCCTAGGATGCGCATGGCCGTTCCACCGCCACCGCCGCCTCCACCA|CCGCCGCCGCCGCCGCCGTTGCGCAGATCCGGGCCGCGGCTGTGGGGAGGGCGACGGAGCGGGTGACCTTCCGGAGGCGGGAGCGAGCGAGGAGGCCCGGGAGCGCCGAG	5	22
CAPNS1	19	ENSG00000126247|ENST00000457326	EIF1	17	ENSG00000173812|ENST00000482111	CTCTCGTTGGCCTCAATGTTGGAGTAATGTGTGCGTGGGGGCGGGGGCTCCGGGTTGTACTGCGCAGCCGCCTCGCTGATGGCGCTGATGACTCCGCCTAGGATGCGCATGGCCGTTCCACCGCCACCGCCGCCTCCACCACCGCCGCCGCCGCCGCCGCC|TTCCGCAGGCCGTTTCCACCGAGGAAAAGGAATCGTATCGTATGTCCGCTATCCAGAACCTCCACTCTTTCGACCCCTTTGCTGATGCAAGTAAGGGTGATGACCTGCTTCCTGCTGGCACTGAGG	6	15
CAPNS1	19	ENSG00000126247|ENST00000457326	FAM50A	X	ENSG00000071859	CCTCAATGTTGGAGTAATGTGTGCGTGGGGGCGGGGGCTCCGGGTTGTACTGCGCAGCCGCCTCGCTGATGGCGCTGATGACTCCGCCTAGGATGCGCATGGCCGTTCCACCGCCACCGCCGCCTCCACCACCGCCGCCGCCGCCGCCGCCGCTGCCATGGCTCAATACAAGGGCGCCGCGAGCGAGGCCGGCCGCGCCATGCACCTGATGAAGAAGCGGGAGAAGCAGCGCGAGCAGATGGAGCAGATGAAGCAGCGCATCGCGGAG	4	28
CAPNS1	19	ENSG00000126247|ENST00000457326	GNB2	7	ENSG00000172354|ENST00000303210	CTCTCGTTGGCCTCAATGTTGGAGTAATGTGTGCGTGGGGGCGGGGGCTCCGGGTTGTACTGCGCAGCCGCCTCGCTGATGGCGCTGATGACTCCGCCTAGGATGCGCATGGCCGTTCCACCGCCACCGCCGCCTCCACCACCGCCGCCGCCGCCGCCGCCCCCGCCGCCGCCGCCGCCTCCGCCGCGGAGGAAGACAGCGCCGCCCGCGCACCGCCAGCGACCTCCGCCGCAGAGTCCCACCGCCACAGGCCTCGGGCCAGCGGCCAGGAGCTGCCTCCCCCAGCCCCCGTCCCGCGGCCCCCAG	3	10
CAPNS1	19	ENSG00000126247|ENST00000457326	TUBB2C	9	ENSG00000188229|ENST00000340384	CCTCACTCTCGTTGGCCTCAATGTTGGAGTAATGTGTGCGTGGGGGCGGGGGCTCCGGGTTGTACTGCGCAGCCGCCTCGCTGATGGCGCTGATGACTCCGCCTAGGATGCGCATGGCCGTTCCACCGCCACCGCCGCCTCCACCA|CCGCCGCCGCCGCCATCATGAGGGAAATCGTGCACTTGCAGGCCGGGCAGTGCGGCAACCAAATCGGCGCCAAGTTTTGGGAGGTGATCAGCGATGAGCACGGCATCGACCCCACGGGCACCTACCACGGG	7	10
CTDSP2	12	ENSG00000175215|ENST00000400887	TRIOBP	22	ENSG00000100106|ENST00000406386	ATCCCTACACAACTCAGTGGCTCTTAGGGTGACAGGAGAGGAGACAAGCTAACTTGGGAAGAGTCTTGGTCTTTCAGCTTCTCCCCCACTGAAACACTATACACTGGGGCCACAGTTCATGGCAAAACACACACACAAACACACAC|ACACACACACACACACACACACACACACACACAGACACACAGACACATACGCACACACGTGCACACATGTACACACGGATACACACACACACACACACA	68	11
DYNLL1	12	ENSG00000088986	FTH1	11	ENSG00000167996|ENST00000406545	TTGAGCTCGATCTCGCGGATGCGGCCGTACTTGTAGAACAGGTCCTCCAAGTCCTTCTCGCGCACGTCGGTCGGAAGGTTCCCCACGTAGATGCGCCCGTCGCCCTCGCCGCCGCGCTCGTCCGCCCAGCCCGACATCCGCACCGCCCGACGCCGCGGGCCCGCCGCAGCCCACGTCGCCGCCGCCGCC|GCCGCCGCCGCCGCCTCTCCTTAGTCGCCGCCATGACGACCGCGTCCACCTCGCAGGTGCGCCAGAACTACCACCAGGACTCAGAGGCCGCCATCAACCGCCAGATCAACCTGGAGCTCTAC	13	14
EIF1	17	ENSG00000173812	TPI1	12	ENSG00000111669|ENST00000474253	ATTCCTTTTCCTCGGTGGAAACGGCCTGCGGAAGGCGGCGGCGGCGGTGGCGGGAGAAGGCGGGCAGGGGGGAACGGAACGTCGGGAAGCGAGGGGGCTCAAGGGGGAGGCTGCTGAATCCTCGGCGG|AGGCTCTGTGACTGGGGCAACCTGCAAGGAGCTGGCCAGCCAGCCTGATGTGGATGGCTTCCTTGTGGGTGGTGCTTCCCTCAAGCCCGAATTCGTGGACATCATCAATGCCAAACAATGAGCCCCATCCATCTTCCCTACCCT	7	15
EIF5A	17	ENSG00000132507|ENST00000336458	FAM50A	X	ENSG00000071859|ENST00000393600	CTGAGGCCCCTGCATCTCCTGTCTCGAAGTCCAAGTCATCTGCCATTTTAAGAGGCTTCGATTCCAACTCGCGCGAACGCACTGACTCGACCCCGTCCGCTCGCCGCGAGCCCAACCGCTGCCTCCGAGCCCGCTGCCGCCGCCGCCGCCGCCGCCACCGCCGCCGCCGCCGCCGCTGCCATGGCTCAATACAAGGGCGCCGCGAGCGAGGCCGGCCGCGCCATGCACCTGATGAAGAAGCGGGAGAAGCAGCGCGAGCAGATGGAGCAGATGAAGCAGCGCATCGCGG	3	13
EIF5A	17	ENSG00000132507|ENST00000336458	TMEM158	3	ENSG00000249992	TGGGAAGGTGGCTGAGGCCCCTGCATCTCCTGTCTCGAAGTCCAAGTCATCTGCCATTTTAAGAGGCTTCGATTCCAACTCGCGCGAACGCACTGACTCGACCCCGTCCGCTCGCCGCGAGCCCAACCGCTGCCTCCGAGCCCGCTG|CCGCCGCCGCGGCCGTCACTTCGGGGGTGGCGACCAAGTGACCCGCTCCGCTCCTCCCTGTGTCCGTCCTGTGTCCGCGCGCGCGGGTGCCTTTCCCGCCGGAGACTCGGCCGGTGTGCTTCGTGCTGTA	3	11
FTH1	11	ENSG00000167996|ENST00000273550	ATXN10	22	ENSG00000130638|ENST00000396011	GTAAGACATGGACAGGTAAACGTAGGAGGCGTAGAGCTCCAGGTTGATCTGGCGGTTGATGGCGGCCTCTGAGTCCTGGTGGTAGTTCTGGCGCACCTGCGAGGTGGACGCGGTCGTCATGGCGGCGACTAAGGAGAGGCGGCGGCGGCGGCGG|CGGCGGCGGCGCAGCTTCAGGGCAGCGCGGGCTGCAGCGGCGGCGGCGGTTAGGGCTGTGTAGGGCGAGGCCTCCCCCTTCCTCCTCGCCATCCTACTCCTCCCTCCTCGTCATCCTCCCCCTTCGTCCTCCTCGCCTTCCTCCTCCTCGTCAGGCTCGACCCAGCTGTGAG	9	12
FTH1	11	ENSG00000167996|ENST00000406545	CAPNS1	19	ENSG00000126247|ENST00000457326	GTAGTTCTGGCGCACCTGCGAGGTGGACGCGGTCGTCATGGCGGCGACTAAGGAGA|GGCGGCGGCGGCGGCGGCGGCGGCGGCGGCGGTGGTGGAGGCGGCGGTGGCGGTGGAACGGCCATGCGCATCCTAGGCGGAGTCATCAGCGCCATCAGCGAGGCGGCTGCGCAGTACAACCCGGAGCCCCCGCCCCCACGCACACATTACTCCAACATTGAGGCCAACGAGAGTGAGGAGGTCCGGCAGTTCCGG	16	14
FTH1	11	ENSG00000167996|ENST00000406545	CAPNS1	19	ENSG00000126247|ENST00000457326	CAAAGTAGTAAGACATGGACAGGTAAACGTAGGAGGCGTAGAGCTCCAGGTTGATCTGGCGGTTGATGGCGGCCTCTGAGTCCTGGTGGTAGTTCTGGCGCACCTGCGAGGTGGACGCGGTCGTCATGGCGGCGACTAAGGAGA|GGCGGCGGCGGCGGCGGCGGCGGCGGCGGCGGTGGTGGAGGCGGCGGTGGCGGTGGAACGGCCATGCGCATCCTAGGCGGAGTCATCAGCGCCATCAGCGAGGCGGCTGCGCAGTACAACCCGGAGCCCCCGCCCCCACGCACACATTACTCCAACATTGAGGCCAACG	16	81
FTH1	11	ENSG00000167996	GDI1	X	ENSG00000203879|ENST00000481304	GATGGCGGCCTCTGAGTCCTGGTGGTAGTTCTGGCGCACCTGCGAGGTGGACGCGGTCGTCATGGCGGCGACTAAGGAGAGGCGGCGGCGGCGGCGGTGGC|GGCGGCGACTGCTGCGGTGAAGGAGGAGGAGGAGCCGAGCGGGCGCTGGCACCGAGGCCTGACCATGGACGAGGAATACGATGTGATCGTGCTGGGGACCGGTCTCACCGAATGCATCCTGTCGGGCATCATGTCTGTGAACGGGAAGAAGGTGCTGCACATGGACCGGAACCCCTACTACGGG	18	14
FTH1	11	ENSG00000167996|ENST00000273550	KRT10	17	ENSG00000186395|ENST00000269576	GTAAGACATGGACAGGTAAACGTAGGAGGCGTAGAGCTCCAGGTTGATCTGGCGGTTGATGGCGGCCTCTGAGTCCTGGTGGTAGTTCTGGCGCACCTGCGAGGTGGACGCGGTCGTCATGGCGGCGACTAAGGAGAGGCGGCGG|CGGCGGCGGCGGCGGCGGCTACGGGGGCGGCAGCTCCGGCGGCGGCAGCAGCTCCGGCGGCGGATACGGCGGCGGCAGCTCCAGCGGAGGCCACAAGTCCTCCTCTTCCGGGTCCGTGGGCGAGTCTTCATCTAAGGGACCAAGATACTAACAAAACCAGAGTAATCAAG	6	8
FTH1	11	ENSG00000167996|ENST00000406545	MTCH1	6	ENSG00000137409|ENST00000373627	AAGTAGTAAGACATGGACAGGTAAACGTAGGAGGCGTAGAGCTCCAGGTTGATCTGGCGGTTGATGGCGGCCTCTGAGTCCTGGTGGTAGTTCTGGCGCACCTGCGAGGTGGACGCGGTCGTCATGGCGGCGACTAAGGAGAGGCGGCGG|GGGTCGAGGCTCGAGCTCGCGATCCACCGCCCGCGCACCGCGCACATCCTCGCCACCCTCGGCCTGCGGCTCAGCCCTCGGCCCGCAGGATGGATGGCGGGTCAGGGGGCCTGGGGTCTGGGGACAACGCCCCGACCACTGAGGCTCTTT	6	8
FTH1	11	ENSG00000167996	PEA15	1	ENSG00000162734|ENST00000360472	CTGGCGGTTGATGGCGGCCTCTGAGTCCTGGTGGTAGTTCTGGCGCACCTGCGAGGTGGACGCGGTCGTCATGGCGGCGACTAAGG|AGAGGCGGCGGCGGCGGCAGAAGCGGCGGCGGCGGCGGCGGGAGCCGAGGAGGAGGTTCCGGACGCTGCTTAGGAACCGGGGACTCAGGAGTGCCCGCGCCCTGAGCGCTCAGCTCCAGAGGCGTCATGGCTGAGTACGGGACCCTCCTGCAAGACCTGACCAACAACATCACCCTTGAAGATCTAGAACAGCTCA	4	20
FTH1	11	ENSG00000167996|ENST00000406545	TXNDC5	6	ENSG00000239264|ENST00000379757	TCAAAGTAGTAAGACATGGACAGGTAAACGTAGGAGGCGTAGAGCTCCAGGTTGATCTGGCGGTTGATGGCGGCCTCTGAGTCCTGGTGGTAGTTCTGGCGCACCTGCGAGGTGGACGCGGTCGTCATGGCGGCGACTAAGGAGAGGCGGCGGCGGCGGC|GGCGGCGGCGGCGGCGGCGGACGGGCCCCCCGCGGCAGACGGCGAGGACGGACAGGACCCGCACAGCAAGCACCTGTACACGGCCGACATGTTCACGCACGGGATCCAGAGCGCCGCGCACTTCGTCATGTTCTTCGCGCCCTGGTGTGGACACTGCCA	11	25
GNAS	20	ENSG00000087460	HDAC5	17	ENSG00000108840|ENST00000393622	CGCGGGGCGGACTGCGGGCCGCGGGCCGCGGGGCGCGCGGACGGGCGGGAAGGGGAGGGTGTCGGTCGGACCGAGGGGCGCGCGCAGCTCCCCGCCCCTCGAGCCGAGGCCGAGGGGGCTGATGGCCGCCGCCGGGCCGAGGCGGACCAGAGCAGGAGCTGCGGGAGCTGCTGCCGCCGCTGC|TGCCGCCGCCGCCCGCGAAGCCGGAGCTCGAGCCGCAGCGGGGATGCCGTTCTGAGTGCCTGACTGCCTCGCCCCGAAGGATGGCCTCGGATGGGCATTAGAGGCACG	3	23
GNAS	20	ENSG00000087460|ENST00000354359	NOTCH2	1	ENSG00000134250|ENST00000256646	CCCGGTAGACCTGCTTGTCCTTCTGCAGCTGCTTCTCGATCTTTTTGTTGGCCTCACGCTGCGCCTTCTCCTCGTTGCGCTGGTCCTCGGTCTTACTGTTCCCGAGGCAGCCCATGGCGGCGGCGGCGGCGGCGGAGGAGGCGACCGAGAAGATGCCCGCCCTGCGTCCCGCTCTGCTGTGGGCGCTGCTGGCGCTCTGGCTGTGCTGCGCGACCCCCGCGCATGCATTGCAGTGTCGAGATGGCTATGAACCCTGTGTAAATGAAGGAATGTGTGTTACCTACCACAATGGCACAGGATACTGCAAATGTCCAG	3	8
GNAS	20	ENSG00000087460	TXNDC5	6	ENSG00000239264|ENST00000379757	GCCCGGTAGACCTGCTTGTCCTTCTGCAGCTGCTTCTCGATCTTTTTGTTGGCCTCACGCTGCGCCTTCTCCTCGTTGCGCTGGTCCTCGGTCTTACTGTTCCCGAGGCAGCCCATGGCGGCGGCGGCGGCGGCGGACGGGCCCCCCGCGGCAGACGGCGAGGACGGACAGGACCCGCACAGCAAGCACCTGTACACGGCCGACATGTTCACGCACGGGATCCAGAGCGCCGCGCACTTCGTCATGTTCTTCGCGCCCTGGTGTGGACACTGCCAG	8	13
HMGA2	12	ENSG00000149948|ENST00000354636	LUM	12	ENSG00000139329	GCCCTCTCCTAAGAGACCCAGGGGAAGACCCAAAGGCAGCAAAAACAAGAGTCCCTCTAAAGCAGCTCAAAAGAAAGCAGAAGCCACTGGAGAAAAACGGCCAAGAGGCAGACCTAGGAAATGG|AGTTTGACATAAAGAGCTTCTGCAAGATCCTGGGGCCATTATCCTACTCCAAGATCAAGCATTTGCGTTTGGATGGCAATCGCATCTCAGAAACCAGTCTTCCACCGGATATGTATGAATG	27	9
IGF2	11	ENSG00000167244|ENST00000381406	AGRN	1	ENSG00000188157|ENST00000379370	GTTTGTGTGTGTGCTGTGTGTGCTGTGTTCGTGTGTGCTGTGTTCGCGTGTGTGTGCTGTGTGTGCATGTGTGTGCTGTGTCTTTGTGTGTGTGCTGTGTGCTAGTGTGTGTGCTGTGTGTGCATGTGTGTGCGTGTGCTGTG|AAGAACGGGCAGGCAGCGTGTGAATGCCTGCAGGCGTGCTCGAGCCTCTACGATCCTGTGTGCGGCAGCGACGGCGTCACATACGGCAGCGCGTGCGAGCTGGAGGCCACGGCCTGTACCCTCGGGCG	4	11
IGF2	11	ENSG00000167244|ENST00000381395	CSNK1D	17	ENSG00000141551	CTAGTGTGTGTGCTGTGTGTGCATGTGTGTGCGTGTGCTGTGCGTTTGTGTGCTGTGTGCTCGTGTGTGTGCTGTGTGTGCGTGTGTGCTGTGCGTTTGTGTGTGCTGTGCGTTTGTGTGTGTGCTGTGTGTGCGTGTGTGCTGTGCGTGTGTGTGTGTGTGTGTGTGGTGGGACCTCTTCAACCTGATTTTGGCGTCTCACCCTCCCTCCTCCCGTAATTGACATGCCTGCTGTCAGGAACTCTTGAGGCCCTCGGAGAGCAGTTAGGGACCGCAGGCTGCCGCGGGG	3	12
IMPAD1	8	ENSG00000104331|ENST00000262644	GNAS	20	ENSG00000087460|ENST00000371095	CGGCCGGCCAAGAAGCCCGAGTAGAGGTGGTAGAGCACGCCGAGCCCCAGCAGGCAAAACACTGCCACCCCCAGTGGGGAAAGGCGGATGCCCATGGGGGCCATGGCGTGGGAAGCCGGGCGCTCCGGGCTGCGGCTCTCACAGGCCTCCAGCGCCCGCCGCCGCCGCCGCCGC|CGCCGCCGCCGCCATGGGCTGCCTCGGGAACAGTAAGACCGAGGACCAGCGCAACGAGGAGAAGGCGCAGCGTGAGGCCAACAAAAAGATCGAG	6	15
INS	11	ENSG00000129965	MLLT6	17	ENSG00000108292|ENST00000494578	GCTGTGTGCATGTGTGTGCTGTGTTTGTGTGTGTGCTGTGTGTGCTGTGTTCGTGTGTGCTGTGTTCGCGTGTGTGTGCTGTGTGTGCGTGTGTGCTGTGCGTTTGTGTGTGTGCTGTGTGTGCTGTGTTCGTGTGTGCTGTGTGTGTGTGTGTGTGTGTCTGTCTGCCTGTCTCTCTCCTCCTGGACCCAGGGCAGCCAAGGGCAGGGATAGGCGCAGTGGTCAGATGAAGCAGCGCCAGAGAGGGGACCTCCCAG	6	10
KIF5A	12	ENSG00000155980	STK24	13	ENSG00000102572|ENST00000397517	AGAAGAGTCCCAGCCCCACGCCGGCTACCACCATGGCGGAGACCAACAACGAATGTAGCATCAAGGTGCTCTGCCGATTCCGGCCCCTGAACCAGGCTGAGATTCTGCGGGGAGACAAGTTCATCCCCATTTTCCAAGGGGACGACAGCGTCGTTATTGGG|AGACCCACTGCTAAGGAGTTATTGAAGCACAAGTTTATACTACGCAATGCAAAGAAAACTTCCTACTTGACCGAGCTCATCGACAGGTACAAGAGATGGAAGGCCGAGCAGAGCCATGACGACTCGAGCTCCGAGGATTCCGACGCGGAAACAGA	84	27
LTA4H	12	ENSG00000111144|ENST00000413268	GPC6	13	ENSG00000183098	TACAGAATTCGGTAAAGACATTTGGGGAGACACATCCTTTCACCAAACTTGTGGTTGATCTGACAGATATAGACCCTGATGTAGCTTATTCTTCAGTTCCCTATGAGAAGGGCTTTGCTTTACTTTTTTACCTTGAACAACTGCTTGGAGGACCAG|GTGATGCTGGTGCCTACCAAGATTGGAAAAACACTGACTGCAGCTGAAAGAATACAGGTAAAGCATGAATCATCCTTCCCAGGCCTGCATTTATTTAGAGGTTGTGTGTGCAAGCCAACTTCTGCCTTCCACTTAATTCCCATCTGGTTGAGGTGCCAA	32	92
LTBP3	11	ENSG00000168056	KANK2	19	ENSG00000197256|ENST00000432929	TTACTGTGATCATTGTTATTCTAGGTGAAAGACTGGAAGGCTGAGCAGATGGATGGGTGGGTGAGTGGAAGGATGAATGGAAGGATGGATGGATAGAAGGATGGATGGATGGATGGATGAATAGATAGATGGTGTTTGCATGTAAATTGCAGAGAAAACAAAACCAAAGCTGATTGGAAACAATTAATTGTGGGTGTCTGAGGGGGAAGGTCGCAGCTTTGGGCAGCTTTGAGAAGCGGTACAAGAGTTCTGTGCCTGTGTGTCCAGCCCTGGAG	4	8
MARS	12	ENSG00000166986|ENST00000262027	PHLDA1	12	ENSG00000139289|ENST00000421361	CAGAAACAGGTGCTGGCTCGACTGCACCACAGGGCATGATCGGCAGACTTTACACTGAGGCTTCTTAAGCTCGACAGCATTGATGAGCTTGCCACACTTGTCACACTGGTCACCCCAAGCCTCAGCCCCAGCAGCTCCACCCGTATCCGCATCCACATCCACATCCACACTCTCATCCTCACTCGCACCCACACCCTCACCCGCACCCGCATCCGCACCAAATACCGCACCCACACCCACAGCCGCACTCGCAGCCGCACGGGCACCGGCTTCTCCG	3	10
MBD6	12	ENSG00000166987	FAM50A	X	ENSG00000071859	GTCGGTGGAGCCCGAGCCTCCGGTACGGCCCCGGCCGGTCCTAGCAGGAAGCGCCGCTGCCGCCGCCGCGGATCACCGAGCGGCCTCCCGCGCATGCGCCATGGGGGCCAGGGGCAGCCCTGGGGATTCCGTTCCCAGAAGGCACTGCGCAGGCTGCTGCCGCTGCCGCCGCCGCCGCCGCCGCTGCCATGGCTCAATACAAGGGCGCCGCGAGCGAGGCCGGCCGCGCCATGCACCTGATGAAGAAGCGGGAGAAGCAGCGCGAGCAGATGGAGCAGATGAAGCAGCGCATCGC	4	11
MBD6	12	ENSG00000166987	FTH1	11	ENSG00000167996	GCCCGAGCCTCCGGTACGGCCCCGGCCGGTCCTAGCAGGAAGCGCCGCTGCCGCCGCCGCGGATCACCGAGCGGCCTCCCGCGCATGCGCCATGGGGGCCAGGGGCAGCCCTGGGGATTCCGTTCCCAGAAGGCACTGCGCAGGCTGCTGCCGCTGCCGCCGCCGCCG|CCGCCGCCGCCGCCGCCTCTCCTTAGTCGCCGCCATGACGACCGCGTCCACCTCGCAGGTGCGCCAGAACTACCACCAGGACTCAGAGGCCGCCATCAACCGCCAGATCAACCTGGAGCTCTACGCCTCCTACGTTT	3	13
MBD6	12	ENSG00000166987	RPS6KA3	X	ENSG00000177189	CCCAGAGGGTGAGTGGGAGGGGGTGGGAGGAGGGTCGGTGGAGCCCGAGCCTCCGGTACGGCCCCGGCCGGTCCTAGCAGGAAGCGCCGCTGCCGCCGCCGCGGATCACCGAGCGGCCTCCCGCGCATGCGCCATGGGGGCCAGGGGCAGCCCTGGGGATTCCGTTCCCAGAAGGCACTGCGCAGGCTGCTGCCGCTGCC|GCCGCCGCCGCCGCCGCCGCCGCCGCTGCCGTGGGGCTCGGGCGGCGACGGAGCGGGGCCGGCCGTGGGGCGGGCGGGGAGGGAGGAGGCGGTGAAGGCGG	5	10
MIDN	19	ENSG00000167470	DOCK3	3	ENSG00000088538	AAAGGAGGCGGCGGAAGGGATGGGGCGCGTTTCTCCGTCTCCTTCACTCTCCGCCATCCAGAGAGACTGCTACATATTGGAGCTGGGGAAGGTTGGCAGGGAGGACCGACCTGGCGCAGAGGTGAAAGGAGACAGACGGAGGAGGAGGAGGAGGAGGATGAGGAGGATGTGGGCCACGCAGGGGCTGGCGGTGGCGCTGGCTCTGAGCGTGCTGCCGGGCAGCCGGGCGCTGCGGCCGG	3	9
MXD3	5	ENSG00000213347	AL136532.1	20	ENSG00000234857	CCAGGAAATACTTCACCATCGTCCCGGCCGAAGCGGGCTCAGCACCCGCGCAGCATCAGGGGTGCGGAGCCTGGGAGGCACGCGAGGGCCGGGCCGGGCCGGGGCTCGGCGCACACCCGCCGCCAGGCTCGTAGCTCAGTCACCACCGCACCGCGCCCAAGCAGCTGCCGCCGCCGCCGCC|ATGGGCTGCCTCGGGAACAGTAAGACCGAGGACCAGCGCAACGAGGAGAAGGCGCAGCGTGAGGCCAACAAAAAGATCGAGAAGCAGCTGCAGAAGGACAAGCAGGTCTA	3	8
NCOR2	12	ENSG00000196498	PLAUR	19	ENSG00000011422|ENST00000340093	CCAACCACCACGTCCTCGTCCGAGCGGGAGCGAGACCGGGATCGAGAGCGGGACCGGGATCGGGAGCGGGAAAAGTCCATCCTCACGTCCACCACGACGGTGGAGCACGCACCCATCTGGAGAC|CTGCTGCTGCTCCACACCTGCGTCCCAGCCTCTTGGGGCCTGCGGTGCATGCAGTGTAAGACCAACGGGGATTGCCGTGTGGAAGAGTGCGCCCTGGGACAGGACCTCTGCAGGACCACGATCGTGCGCTTGTGGGAAGAAGGAGAAGAGCTGGA	5	17
OS9	12	ENSG00000135506|ENST00000315970	NFE2L1	17	ENSG00000082641|ENST00000357480	TCTGTCTCCTGGATGATGTTTTCCAGTTCCCGCTCCATGCCAGCCTTCACCTCCGAACGGAGCCGGTCTCGGTCTGACGGAAGCAGGATCCCTTCCAGTTCCTTCTCAAATTCTCCCAGTAACTGCCGTTCATCCTCATCTTCATCCTCATCCTCATCCTCATCCTCCTCTTCTTCCATCTCTCTCTGCC|TCTTCCTCCTTTTCTGAGGAAGGTGCGGTTGGCTACAGCTCTGACTCTGAGACCCTGGATCTGGAAGAGGCCGAG	5	13
OS9	12	ENSG00000135506|ENST00000413095	PHLDA1	12	ENSG00000139289	GCCCGATCCCGCTCTGACTCCTTCTTCAGCCCATCTGGGTCCAGCTCTTTCTCTGTCTCCTGGATGATGTTTTCCAGTTCCCGCTCCATGCCAGCCTTCACCTCCGAACGGAGCCGGTCTCGGTCTGACGGAAGCAGGATCCCTTCCAGTTCCTTCTCAAATTCTCCCAGTAACTGCCGTTCATCCTCATCTTCATCCTCATC|CTCATCCTCACTCGCACCCACACCCTCACCCGCACCCGCATCCGCACCAAATACCGCACCCACACCCACAGCCGCACTCGCAGCCGCACGGGCACCGGC	13	34
OS9	12	ENSG00000135506|ENST00000315970	SRRM2	16	ENSG00000167978|ENST00000382301	CCTGGATGATGTTTTCCAGTTCCCGCTCCATGCCAGCCTTCACCTCCGAACGGAGCCGGTCTCGGTCTGACGGAAGCAGGATCCCTTCCAGTTCCTTCTCAAATTCTCCCAGTAACTGCCGTTCATCCTCATCTTCATCCTCATCCTCATCCTCA|TCCTCCTCTTCTTCCTCCTCCTCTTCCTCTTCTTCTTCTTCCTCCTCATCTTCCTCCTCCTCGTCGTCTTCCTCCCCTTCCCCTGCTAAGCCTGGCCCTCAGGCCTTGCCCAAACCTGCAAGCCCCAAGAAGCCACCCCCTGGCGAGCGGAGGTCCCG	4	30
PAPSS2	10	ENSG00000198682|ENST00000361175	POLG	15	ENSG00000140521|ENST00000268124	TGATAGACTACATTGGTGGATTTCTGCTGGTTCTCCGTCTTTTGCTTCTTGATCCCCGACATGCTGGCTGGCTGCGGCGGAGCCCGGGTCCCGGGAGCAGAGACCGAAGGACGCAGGGACGGCGGCGGCGGCGGCGGCAGCAGCAGCAGCAGCAGCAACAGCAGCCTCAGCAGCCGCAAGTGCTATCCTCGGAGGGCGGGCAGCTGCGGCACAACCCATTGGACATCCAGATGCTCTCGAGAGGGCTGCACGAGCAAATCTTCGGGCAAGGAGGGGAGATGCCTG	3	10
PCCA	13	ENSG00000175198	IPO5	13	ENSG00000065150|ENST00000482642	AATGACTTTATGTTGCCTTGTTCATGAAATGCGTTTTTACTCTTCTTAGACGTCTTGGCTGTGGGCCGTGGCTCACCCCTGTAATCCCAGTGCTTTGGGAGGCTGAGGTGGGAGGATCCCTTGAGCCCAGGAGTTCAAGATCAGTCTGGGTAACATAGTGAGAACTTGTCT|TATTGTGTTTTCTGTTGCTTCTAGTTTTCCAACTTGATCCTCAGGCATTTGAAGACATGCTGCAGTACTTTCTGAGCAGTGTTCCCTTAGGAATTTCTTTCCTCTGTTGAGTGCCGC	62	65
PHLDA1	12	ENSG00000139289	FLNA	X	ENSG00000196924|ENST00000369863	CAGAGTTGGAGGTGCTGCGGAGAAGCCGGTGCCCGTGCGGCTGCGAGTGCGGCTGTGGGTGTGGGTGCGGTATTTGGTGCGGATGCGGGTGCGGGTGAGGGTGTGGGTGCGAGTGAGGATGAGAGTGTGGATGTGGATG|TGGTGGAGAATGAGGACGGCACTTTCGACATCTTCTACACGGCCCCCCAGCCGGGCAAATACGTCATCTGTGTGCGCTTTGGTGGCGAGCACGTGCCCAACAGCCCCTTCCAAGTGACGGCTCTGGCTGGGGACCAGCCCTCGG	8	11
PRKCSH	19	ENSG00000130175|ENST00000252455	TNRC18	7	ENSG00000182095|ENST00000399544	TGCGTCTGCTCGTCGTAGGGCGGCATTTTGTCTTCCTCAGCAGGGCTGGCCGGCTGCGGGGGTGACAGTGGCGGTGGGGCCTCCTCGGAATCCTCCTCCTCCTCCTCTTCTTCAGCCTCTTCTTCCTCCTCCTCCTCCTCCTCATCCTCCTCTTCCTCCTCCTCCTCTTCCTCCTCTTCTTCCTCCACCACAGACGAGGACTCTTCCTGCAGCTCGGACGATGAGGCAGCCCCCGCCCCCACGGCTGGCCCTTCCGCGCAGGCGGCGCTCCCCACCAAGGCCACCAAGCAGGCCGGCAAG	11	12
PSMD14	2	ENSG00000115233	MBD6	12	ENSG00000166987|ENST00000355673	CTCGTACTGGTTTCCCCTCAGCTTCCCGGGGCTGTATTTGAAGGAGAAGCCTTCTCCGTCCTCCTCCTCAGGCCCTTCCGATGATGGCCCCTTCTCACCATCCAAGTCCTGCTCCTCTTCCTGCCTCGCCTC|CACCTGCTATCAGCCTCAATGCTCCCTCATACAACTGGGGAGCTGCCCTCAGATCCAGCCTGGTGCCCTCTGACCTGGGCTCTCCTCCGGCCCCTCATGCCTCCTCCTCACCACCTTC	3	8
PTCH1	9	ENSG00000185920|ENST00000421141	AC132217.4	11	ENSG00000240801	CTGGGTGTTAGGATGGCAGACCATGTGGGTGACAGGCACCAAGACAGCAGCAGGGGGGTGGCCAGGGTCCCCAGCAGACACACACACACACGCACGCACGCACACACACACACACACACACGCACACACACGCACACACAGCACACACACAAACGCACAGCACACACAAACGCACAGCACACACGCACACACAGCACACACACGAGCACACAGCACACAAACGCACAGCACACGCACACACATGCACACACAGCACACACACTAGCACACAGCACA	50	8
PTPRF	1	ENSG00000142949|ENST00000438120	PDXK	21	ENSG00000160209|ENST00000463355	CGTCGGTCCGCATGTCCCCCCGCAAGCCGCTAGGGCCGCTGCTCCCACTCCTCTGCCGCCGCCGCCTCCACCTGGTCCCGCTCCCGCCACCGCCACCCGAGCTGGAGCCGGAGCCGGAGCCGGAGCCCGAGCCCGAGCCGAGCCGGAGCCCGAGCGAGCGGCGGAGACCGTGCCCCCGCCTCGGCCCCGCGCCGCCGCGGCCAGGCCCGGCATGGAGGAGGAGTGCCGGGTGCTCTCCATACAGAGCCACGTCATCCGCGGCTACGTGGGCAACCGGGCG	3	16
R3HDM2	12	ENSG00000179912|ENST00000402412	ANKS1B	12	ENSG00000185046	CCGAGCCGCAGCCGAGCGGCCGTGGGCCCGGGCGGCGGGCGGAGACGTGGGCGCCCTCCCCGCCAAGGCCCGTGCGAGAGGTTAGACTTGTTTCTTATATGTGATGCCATTCCAGCACTGGACTCATGGAGGCTGAGCATTTATTCAGG|TATAAGGCTACATCTGAGGATGAAGTAAGAAATTGGGCTTGGTTGTCAAACCCATTTTATGGGGAGAAGTGATACCATGAATACTCTGTGCCCAGGTAAGTGATGGAGGGTCA	50	39
RAB24	5	ENSG00000169228	FTH1	11	ENSG00000167996|ENST00000406545	TCCCGGCCGAAGCGGGCTCAGCACCCGCGCAGCATCAGGGGTGCGGAGCCTGGGAGGCACGCGAGGGCCGGGCCGGGCCGGGGCTCGGCGCACACCCGCCGCCAGGCTCGTAGCTCAGTCACCACCGCACCGCGCCCAAGCAGCTGCCGCCGCCGCCGCCGCCGCC|GCCGCCTCTCCTTAGTCGCCGCCATGACGACCGCGTCCACCTCGCAGGTGCGCCAGAACTACCACCAGGACTCAGAGGCCGCCATCAACCGCCAGATCAACCTGGA	10	9
RAB7A	3	ENSG00000075785	BHLHE40	3	ENSG00000134107|ENST00000256495	TTCCACCGCTGGCTTGTCCTGCTGCCATACTCGCGGGCTCATGTGGGTGGGCAGGCAGACCCCAAGGAGCCATCACGGGCAAGGGCTGGAGTTTGATTACGTCAGATCTGTGTGTGTGTGTGTG|TGTGTGTGTGTGTGTGTATGTGCGTGTGCGTGCACATGTGTGCCTGCGTGTTGGTATAGGACTTTAAAGCTCCTTTTGGCATAGGGAAGTCACGAAGGATTGCTTGACATCAGGAGACTTG	30	10
RBM19	12	ENSG00000122965|ENST00000261741	BTBD11	12	ENSG00000151136	CAAAGCAGGAGTGCTCCTTTCCATGGGGTTTGGATTTGTGGAATACAGGAAGCCGGAGCAAGCCCAGAAAGCTCTCAAGCAGCTCCAGGGTCACGTCGTGGACGGCCACAAGCTGGAAGTGAGGATCTCGGAACGAGCCACTAAG|TTTCTCTGCTCTGGGACTGGCCTGGCGGCAAGGTGGGGTAGAGCAAGAGGGACAAGATACCGGCACTGCCAGAGCTTGATACCATCCTGCAGCTGCCCTCTGTGCAACTGGGACAAAGAACTTCCTGCTCTCCAGCCAGCTTCTGCATCAGCAAAGAG	21	26
SRRM2	16	ENSG00000167978|ENST00000301740	MANF	3	ENSG00000145050|ENST00000438713	GGGACCGAGAGTCCCTGAGGGAGTCTATTGGCTTCCGGGGGCTGCGGGACCTCCGCTCGCCAGGGGGTGGCTTCTTGGGGCTTGCAGGTTTGGGCAAGGCCTGAGGGCCAGGCTTAGCAGGGGAAGGGGAGGAAGACGACGAGGAGGAGGAAGATGAGGAGGAAGAAGAAGAAGAGGAAGAGGAGGAGGAAGAAGAGGAGGAGGAGGAGGAGGATGAGGAGGATGTGGGCCACGCAGGGGCTGGCGGTGGCGCTGGCTCTGAGCGTGCTGCCGGGCAGCCGGGCGCTGCGGCCGGGCGACTGCGAAGTTTGTATTTCTTAT	18	10
SRRM2	16	ENSG00000167978|ENST00000301740	RTN4	2	ENSG00000115310	CTTGGGGCTTGCAGGTTTGGGCAAGGCCTGAGGGCCAGGCTTAGCAGGGGAAGGGGAGGAAGACGACGAGGAGGAGGAAGATGAGGAGGAAGAAGAAGAAGAGGAAGAGGAGGAGGAAGAAGA|GGAGGAGGAAGAGGAGGACGAGGACGAAGACCTGGAGGAGCTGGAGGTGCTGGAGAGGAAGCCCGCCGCCGGGCTGTCCGCGGCCCCAGTGCCCACCGCCCCTGCCGCCGGCGCGCCCCTGATGGACTTCGGAAATGACTTCGTGCCGCCGGCGCCCCGGGGACCCCTGCCGGCCGC	3	16
UBAC2	13	ENSG00000134882|ENST00000403766	TMCO3	13	ENSG00000150403|ENST00000434316	TGGACACTTGAACCCATCTTCTCTTCTTCAGAACCCACCAGCGAAGCCAGAATTGGGATGGGAGCCACGCTGGACATCCAGAGACAGCAGAGAATGGAGCTGCTGGACCGGCAGCTGATGTTCTCTCAGTTTGCACAAGGGAGGCGACAGAGACAGCAGCAGAACTCTCATTCTGCCGAGGAGCAGCCAGTACATCAAGTGGATCGTCTCTGCGGGGCTTGCCCAGGTCAGCGAGTTTTCCTTTGTCCTGGGGAGCCGGGCGCGAAGAGCGGGCGTCATCTCTCGGGAGGTGTACCTCCTTATACTGAGT	14	17
UBAC2	13	ENSG00000134882|ENST00000403766	TMCO3	13	ENSG00000150403	CTTCTCTTCTTCAGAACCCACCAGCGAAGCCAGAATTGGGATGGGAGCCACGCTGGACATCCAGAGACAGCAGAGAATGGAGCTGCTGGACCGGCAGCTGATGTTCTCTCAGTTTGCACAAGGGAGGCGACAGAGACAGCA|GCAGGTGTACCTCCTTATACTGAGTGTGACCACGCTCAGCCTCTTGCTCGCCCCGGTGCTGTGGAGAGCTGCAATCACGAGGTGTGTGCCCAGACCGGAGAGACGGTCCAGCCTCTGATGGCTCGGAGATGATGGACCGTGGAAGGGAAGCGTCTGTGGGGA	13	21
UBAC2	13	ENSG00000134882	TMCO3	13	ENSG00000150403	GAAAACATTTGAAAGCCTTGGTCCATAGCACACTGAGTAAGTCCTTGTGTGGGCCCTGCCTCGCCTCCCGTGTGCCCAAGCACAGCACCCCTAAAGAGTCACATCGCCCTTCGCTGCCTACCCCATGGTCTCCCCCAGAAC|TCTCATTCTGCCGAGGAGCAGCCAGTACATCAAGTGGATCGTCTCTGCGGGGCTTGCCCAGGTCAGCGAGTTTTCCTTTGTCCTGGGGAGCCGGGCGCGAAGAGCGGGCGTCATCTCTCGGGAGGTGAGTGGCTT	64	48

## Sheet: Saoas-2
Fusion transcripts identified in RNA-seq data of osteosarcoma cell line Saos-2
fusion pair gene 1	chromosome gene 1	ensemble gene ID gene 1	fusion pair gene 2	chromosome gene 2	ensemble gene ID gene 2	breakpoint sequence	number of reads split by the breakpoint	number of paired end reads spanning the breakpoint
AC114765.1	2	ENSG00000239498	AGFG1	2	ENSG00000173744|ENST00000310078	TCCCAGGTGTAGCATTTCTGAGGAGACCCACATGCCAGGTCCGCTGAAGGTCCATTGCTGTACTCAGGGGCACAACCATGAGTAGCTCATACATTATGATGGAAAACATCTGCT|CAGGCTGCCGGAGCAGGAGGTACACACGAAGGAGCCGACCGTCATGTTAACGTAGGTGGGGCCGCGCTGGTCGCAGTCGAAGCACTTTCGGTTGTGCGGGAGGCCGGTCATGTCCCGCAGCATCTTCAGGTGCTTCTCC	3	13
ACTB	7	ENSG00000075624|ENST00000331789	HNRNPD	4	ENSG00000138668	GCGGCGATATCATCATCCATGGTGAGCTGGCGGCGGGTGTGGACGGGCGGCGGATCGGCAAAGGCGAGGCTCTGTGCTCGCGGGGCGGACGCG|GTCTCGGCGGCAGCGGCGGAGACACTAGCACTATGTCGGAGGAGCAGTTCGGCGGGGACGGGGCGGCGGCAGCGGCAACGGCGGCGGTAGGCGGCTCGGCGGGCGAGCAGGAGGGAGCCATGGTGGCGGCGACACAGGGGGCAGCGGCGGCGGCGGGAAGCGGAGCCGGGACCGGGG	3	22
AL136532.1	20	ENSG00000234857	TWIST1	7	ENSG00000122691	TTCTGCAGCTGCTTCTCGATCTTTTTGTTGGCCTCACGCTGCGCCTTCTCCTCGTTGCGCTGGTCCTCGGTCTTACTGTTCCCGAGGCAGCCCAT|GGCGGCGGCGGCAGCAGCAGCGGCGGCGGGAGTCCGCAGTCTTACGAGGAGCTGCAGACGCAGCGGGTCATGGCCAACGTGCGGGAGCGCCAGCGCACCCAGTCGCTGAACGAGGCGTTCGCCGCGCTGCGGAAGATCATCCCCACGCTGCCCTCGGACAAGCTGAGCAAGATTCAGACCCTCAAGCTGG	5	13
CALR	19	ENSG00000179218	TNRC18	7	ENSG00000182095|ENST00000430969	CTCGAGTCTCACAGAGACATTATTTGGCGCGGCCAGCTCTGCGGCAGGAGCGCTCAGGCCTCAGTCCAGCCCTGGAGGCAGGCCTCTCTACAGCTCGTCCTTGGCCTGGCCGGGGACATCTTCCTCCTCATCTTCCTCCTTGTCCTCCTCATCCTCCTCATCCTCATCTTTGTCCTCATCA|TCCTCGTCCTCATCCTCCTCCTCCTCCTCCTCTTCCTCCTCTTCTTCCTCCACCACAGACGAGGACTCTTCCTGCAGCTCGGACGATGAGGCAGCCCCCGCCCCCACGGC	13	14
CBX4	17	ENSG00000141582	GGT7	20	ENSG00000131067	CTGCGCGCAGTCAGCCGCTTCTTGCAGGGCTCGCGCTCGCCGTGGGTCTCGGAGAGGCAGCGCTTGCGCACGTGGGAGAGATTCAGGCCGACGGCGT|GGTGGTGGTGGTGGTGGTGGTGAGTGTCAGCATCTACAGTACAGCCAGGCAGGCAGGACCTTGAGGAATCAGACTATCTGTCTGTGTGTCACCTCTCCTCCTTCAGCCATGCTGGCCCCGAGCTTAGGGATGTGCTTGCAAACCCTTCTCAAGGGTCTCACAACCCCAAC	11	16
COL5A1	9	ENSG00000130635|ENST00000355306	EGR1	5	ENSG00000120738|ENST00000239938	CGCTGAGCTGCGCGTCTTTGGTGACTCTGTAAGCGACATCCGGGCCTTTGGAAGATCGCCGCGTGGCGCAAAAGCCTGTTGTCTTTGTTATTCCATCAGGCAAGTTGTGAAAATCTAGAACCTTCAGGAGATCTGCTGGCTGAGCTGCGCGGCTCGGAGGCGGCGCCCACAGCAGCAGCAGC|GGGGGCGGTGGAGGCGGCGGGGGCGGCAGCAACAGCAGCAGCAGCAGCAGCACCTTCAACCCTCAGGCGGACACGGGCGAGCAGCCCTACGAGCACCTGACCGCAGAGTCTTTTCCTG	7	16
DGKI	7	ENSG00000157680	HNRNPUL1	19	ENSG00000105323|ENST00000392006	TCTCAGAGGTGATCGGCGATCAGAGGGCGATGAAGTTCTAGATCCATTGAGACAAGCTCTAGACAGTAGCATGCAGTCCCACAACTTG|TACCAGCACCCCCACCGTCAGCAGCTACAGCCCTCCACAGCCGAGTTACAGCCAGCCACCCTACAACCAGGGAGGTTACAGCCAGGGCTACACAGCCCCACCGCCTCCACCTCCACCACCACCTGCCTACAACTATGGGAGCTACGGCGGTTACAACCCG	4	9
DTWD2	5	ENSG00000169570	DLX5	7	ENSG00000105880|ENST00000222598	TAGTCATCCTCGTCGGTCTTCTGCTTCTTGGTATCGACATCGTCATCCTCATCATCTTCAGCTGCCCGCTTGCCCGTAGCTGTCTCAGCTTCCTCATCTTCATCTCCATCCTCTTCCTCACCATCACCTT|CTTCTCTCCTCCTCCTCTTCCTCCTCCTCCCTCGCTCCCACAGCCATGTCTGCTTAGACCAGAGCAGCCCCACAGCCAACTAGGGCAGCTGCCGCCGCCACAACAGCAAGGACAGCCGCTGCCGCCGCCCGTGAGCG	5	12
EIF5A	17	ENSG00000132507|ENST00000336458	CUL3	2	ENSG00000036257|ENST00000344951	GAGGCCCCTGCATCTCCTGTCTCGAAGTCCAAGTCATCTGCCATTTTAAGAGGCTTCGATTCCAACTCGCGCGAACGCACTGACTCGACCCCGTCCGCTCGCCGCGAGCCCAACCGCTGCCTCCGAGCCCGCTGCCGCCG|CCGCCGCCGCCGCGGCTGCCCAGGGGCCGGCCAGCTCCCCAGCCCTGCCCGGGGGTCGCGCCGCCGCCGCCCCCAGCGTCGCCCCTAGCCTGCCTGCCCGCCTTAAATGTGACACCGGCGTCGCGGAGCGCGACCTGAAGCCGCCGCCGGGGAGGGGACGAGCACCATGTCGA	3	19
FAM50A	X	ENSG00000071859|ENST00000464419	CAND1	12	ENSG00000111530|ENST00000299218	GTCGTAGTGCGCAGAGAACTTCTTGTCAATGTTGGATTTCATGATGTTCTCCTCCGCGATGCGCTGCTTCATCTGCTCCATCTGCTCGCGCTGCTTCTCCCGCTTCTTCATCAGGTGCATGGCGCGGCCGGCCTCGCTCGCGGCGCCCTTGTATTGAGCCATGGCA|GCGGCGGCAGCGGCAGCGGGCAGCAGCTCCAGCAGCGCCAGCAGGCGGGATCGAGGCCGTCAACATGGCGAGCGCCTCGTACCACATTTCCAATTTGCTGGAAAAAATGACATCCAGCGACAAGGACTTTAGGTTTATGGCTACAAATGATTTG	3	16
FTH1	11	ENSG00000167996|ENST00000273550	CAPNS1	19	ENSG00000126247|ENST00000457326	CGCGGTCAAAGTAGTAAGACATGGACAGGTAAACGTAGGAGGCGTAGAGCTCCAGGTTGATCTGGCGGTTGATGGCGGCCTCTGAGTCCTGGTGGTAGTTCTGGCGCACCTGCGAGGTGGACGCGGTCGTCATGGCGGCGACTAAGGAGA|GGCGGCGGCGGCGGCGGCGGCGGCGGTGGTGGAGGCGGCGGTGGCGGTGGAACGGCCATGCGCATCCTAGGCGGAGTCATCAGCGCCATCAGCGAGGCGGCTGCGCAGTACAACCCGGAGCCCCCGCCCCCACGCACACATTACTCCAACATTGAG	3	11
FTH1	11	ENSG00000167996|ENST00000273550	TXNDC5	6	ENSG00000239264|ENST00000379757	GTAGTAAGACATGGACAGGTAAACGTAGGAGGCGTAGAGCTCCAGGTTGATCTGGCGGTTGATGGCGGCCTCTGAGTCCTGGTGGTAGTTCTGGCGCACCTGCGAGGTGGACGCGGTCGTCATGGCGGCGACTAAGGAGAGGCGGC|GGCGGCGGCGGACGGGCCCCCCGCGGCAGACGGCGAGGACGGACAGGACCCGCACAGCAAGCACCTGTACACGGCCGACATGTTCACGCACGGGATCCAGAGCGCCGCGCACTTCGTCATGTTCTTCGCGCCCTGGTGTGGACACTGCCAGCGGCTGCAGCCG	4	10
FUS	16	ENSG00000089280|ENST00000433338	FAM50A	X	ENSG00000071859|ENST00000464419	ATCCTGTTCGGAGTCATGACGTGATCCTTGGTCCCGAGGGCCACCAAATTTATTGAAGCCACCACGGTCACTTCCGCCCATGCCACCTCTGCCTCCACGGCCACCTCCACGACCTCTGGGTTCATAGCCACCACTGCTGCGGTTGTAACCACCACCGCCGCCGCCGCCGCCGCCGCTGCCATGGCTCAATACAAGGGCGCCGCGAGCGAGGCCGGCCGCGCCATGCACCTGATGAAGAAGCGGGAGAAGCAGCGCGAGCAGATGGAGCAGATGAAGCAGCGCATCGCGGAGGAGAA	21	8
GDI1	X	ENSG00000203879	EIF5A	17	ENSG00000132507|ENST00000336458	CTCCGCGATGCGCTGCTTCATCTGCTCCATCTGCTCGCGCTGCTTCTCCCGCTTCTTCATCAGGTGCATGGCGCGGCCGGCCTCGCTCGCGGCGCCCTTGTATTGAGCCATGGCAGCGGCGGCGGCGGCGGCGGCAGCGGGCTCGGAGGCAGCGGTTGGGCTCGCGGCGAGCGGACGGGGGCGAGTCAGTGCGTTCGCGCGAGTTGGAATCGAAGCCTCTTAAAATGGCAGATGACTTGGACTTCGAGACAGGAGATGCAGGGGCCTCAGCCACCTTCCCAATGCAGTGCTCAGCAT	3	37
GDI1	X	ENSG00000203879|ENST00000481304	FTH1	11	ENSG00000167996|ENST00000273550	CGCCCCCGTAGTAGGGGTTCCGGTCCATGTGCAGCACCTTCTTCCCGTTCACAGACATGATGCCCGACAGGATGCATTCGGTGAGACCGGTCCCCAGCACGATCACATCGTATTCCTCGTCCATGGTCAGGCCTCGGTGCCAGCGCCCGCTCGGCTCCTCCTCCTCCTTCACCGCAGCAGTCGCCGCC|GCCACCGCCGCCGCCGCCGCCTCTCCTTAGTCGCCGCCATGACGACCGCGTCCACCTCGCAGGTGCGCCAGAACTACCACCAGGACTCAGAGGCCGCCATCAACCGCCAGATCAACCTGGAGCTCTACG	8	11
GGA2	16	ENSG00000103365	ITGA11	15	ENSG00000137809	ATAAAACCTCCAACCTGAGGCAGGGACAGTGTCGCTCGCTGACATGCAGAAACATGACTGTAGCAGAGATGATGATGATGAGAAATGCTTCGCATTTCCCACACTGCCGATATCCCAAGCCCTGTGCTACCACCCTCTCCCCGAACACACACACACACACACACACACACACACACACACACA|CACACACACACACACACACACACACACACACACACACACTGCCTCCCATCCTTCCCTCATGCCCGCCAGTGCACAGGGAAGGGCTTGGCCAGCG	49	11
GGT7	20	ENSG00000131067	CADM1	11	ENSG00000182985|ENST00000452722	CTCGGGGCCAGCATGGCTGAAGGAGGAGAGGTGACACACAGACAGATAGTCTGATTCCTCAAGGTCCTGCCTGCCTGGCTGTACTGTAGATGCTGACACTCACCACCACC|ACCACCACCACCATCCTTACCATCATCACAGATTCCCGAGCAGGTGAAGAAGGCTCGATCAGGGCAGTGGATCATGCCGTGATCGGTGGCGTCGTGGCGGTGGTGGTGTTCGCCATGCTGTGCTTGCTCATCATTCTGGGGCGCTATTTTGCCAGACATAAAGGTACATA	16	33
GNAS	20	ENSG00000087460|ENST00000265620	EIF5A	17	ENSG00000132507|ENST00000336458	CTGCTTCTCGATCTTTTTGTTGGCCTCACGCTGCGCCTTCTCCTCGTTGCGCTGGTCCTCGGTCTTACTGTTCCCGAGGCAGCCCATGGCGGCGGCGGC|GGCGGCGGCGGCGGCGGCAGCGGGCTCGGAGGCAGCGGTTGGGCTCGCGGCGAGCGGACGGGGTCGAGTCAGTGCGTTCGCGCGAGTTGGAATCGAAGCCTCTTAAAATGGCAGATGACTTGGACTTCGAGACAGGAGATGCAGGGGCCTCAGCCACCTTCCCA	4	9
GNAS	20	ENSG00000087460	FUS	16	ENSG00000089280|ENST00000394533	GCCCGGTAGACCTGCTTGTCCTTCTGCAGCTGCTTCTCGATCTTTTTGTTGGCCTCACGCTGCGCCTTCTCCTCGTTGCGCTGGTCCTCGGTCTTACTGTTCCCGAGGCAGCCCATGGCGGCGGCGGCGGCGGCGGGG|GTACAACAGCAGCAGTGGTGGTTATGAACCCAGAGGTCGTGGAGGTGGCCGTGGAGGCAGAGGTGGCATGGGCGGAAGTGACCGTGGTGGCTTCAATAAATTTGGTGGCCCTCGGGACCAAGGATCACGTCATGACTCCGAACAGGATAATTCAG	3	9
GNAS	20	ENSG00000087460|ENST00000371095	MMP2	16	ENSG00000087245|ENST00000219070	CCAGCACCCAGCAGCAGCAGGCGGTGCGTGGCCCGGTAGACCTGCTTGTCCTTCTGCAGCTGCTTCTCGATCTTTTTGTTGGCCTCACGCTGCGCCTTCTCCTCGTTGCGCTGGTCCTCGGTCTTACTGTTCCCGAGGCAGCCCATGGCGGCGGCGGCGGCGGCGGGGGCTGGGGCGCGGGGGCCGGACCATGAGCCGCTGAGCCGGGCAAACCCCAGGCCACCGAGCCAGCGGACCCTCGGAGCGCAGCCCTGCGCCGCGGAGCAGGCTCCAACCAGGCGGCGAGGCGGCCACACGCACCGAGCCAGCGACCCCCGG	5	11
GNAS	20	ENSG00000087460|ENST00000371095	NFIX	19	ENSG00000008441	CTGCTTCACAATGGTGCTTTTACCAGATTCTCCAGCACCCAGCAGCAGCAGGCGGTGCGTGGCCCGGTAGACCTGCTTGTCCTTCTGCAGCTGCTTCTCGATCTTTTTGTTGGCCTCACGCTGCGCCTTCTCCTCGTTGCGCTGGTCCTCGGTCTTACTGTTCCCGAGGCAGCCCATGGCGGCGGCGGCGGCGG|GCGAGGGTGACCGGCCGAGCGGCGGCGGCATGGAGTAGACGCGCGGCGGCAGCGGCGGCGGCGGCGGACGCGAGAGGCAGCGGCG	3	8
GNAS	20	ENSG00000087460|ENST00000371095	SGCB	4	ENSG00000163069|ENST00000381431	CACCCAGCAGCAGCAGGCGGTGCGTGGCCCGGTAGACCTGCTTGTCCTTCTGCAGCTGCTTCTCGATCTTTTTGTTGGCCTCACGCTGCGCCTTCTCCTCGTTGCGCTGGTCCTCGGTCTTACTGTTCCCGAGGCAGCCCATGGCGGCGGCGGCGGCGGCGGCAGCGGCGGCGGCGGCTGCAGAACAGCAAAGTTCCAATGGTCCTGTAAAGAAGTCCATGCGTGAGAAGGCTGTTGAGAGAAGGAGTGTCAATAAAGAGCACAACAGTAACTTTAAAGCTGGATACATTCCGATTGATGAAGATCGTCTCCACAAAACAGGGTTGAGAGGAAG	3	8
GNAS	20	ENSG00000087460|ENST00000371095	TXNDC5	6	ENSG00000239264|ENST00000379757	CTCCTCGTTGCGCTGGTCCTCGGTCTTACTGTTCCCGAGGCAGCCCATGGCG|GCGGCGGACGGGCCCCCCGCGGCAGACGGCGAGGACGGACAGGACCCGCACAGCAAGCACCTGTACACGGCCGACATGTTCACGCACGGGATCCAGAGCGCCGCGCACTTCGTCATGTTCTTCGCGCCCTGGTGTGGACACTGCCAGCGGCTGCAGCCGACTTGGAATGACCTGGGAGACAAATACAACAGCATG	5	13
GNB2	7	ENSG00000172354|ENST00000303210	EIF5A	17	ENSG00000132507|ENST00000336458	CTGGGGGCCGCGGGACGGGGGCTGGGGGAGGCAGCTCCTGGCCGCTGGCCCGAGGCCTGTGGCGGTGGGACTCTGCGGCGGAGGTCGCTGGCGGTGCGCGGGCGGCGCTGTCTTCCTCCGCGGCGGAGGCGGCGGCGGCGGCGGCAGCGGGCTCGGAGGCAGCGGTTGGGCTCGCGGCGAGCGGACGGGGGCGAGTCAGTGCGTTCGCGCGAGTTGGAATCGAAGCCTCTTAAAATGGCAGATGACTTGGACTTCGAGACAGGAGATGCAGGGGCCTCAGCCA	6	22
GSPT1	16	ENSG00000103342	DAZAP1	19	ENSG00000071626|ENST00000395533	CTCCCGCTGGGCCTCGGCCGCCGCCGCCAGGGAGCCGCCGCCGCCGCAAGGGCCCGGCCCGGGGGCTTCCATGTCCGCCTGGTCCCAGCAGTCAGGCGCCGAGTCGCTGCTGCTGCTGCCGCTGCTGCTC|CCGCCGCCGCCGCCGCCGCCGTTGCGCAGATCCGGGCCGCGGCTGTGGGGAGGGCGACGGAGCGGGTGACCTTCCGGAGGCGGGAGCGAGCGAGGAGGCCCGGGAGCGCCGAGCGTCGCCGCCGCCGCCGCCATGAACAACTCGGGCGCCGACGAGAT	3	9
HNRNPUL1	19	ENSG00000105323|ENST00000392006	AC099759.1	7	ENSG00000105889	AGGCAGGTGGTGGTGGAGGTGGAGGCGGTGGGGCTGTGTAGCCCTGGCTGTAACCTCCCTGGTTGTAGGGTGGCTGGCTGTAACTCGGCTGTGGAGGGCTGTAGCTGCTGACGGTGGGGGTGCTGGTATTGGCGCTTGAGCCAGGGATGTTGCTGTTCTTATTGTAGG|TGCTGGTGTTGGTGAATTTGAAGCTGGTATCTCCAAGAATGGGCAGACCCGAGAGCATGCCCTTCTGGCTTACACACTGGGTGTGAAACAACTAATTGTCGGTGTTAACAAAATGGATTCCACTGAGCCACCCTACAGCCAG	9	10
MXD3	5	ENSG00000213347	AL136532.1	20	ENSG00000234857	CTTCACCATCGTCCCGGCCGAAGCGGGCTCAGCACCCGCGCAGCATCAGGGGTGCGGAGCCTGGGAGGCACGCGAGGGCCGGGCCGGGCCGGGGCTCGGCGCACACCCGCCGCCAGGCTCGTAGCTCAGTCACCACCGCACCGCGCCCAAGCAGCTGCCGCCGCCGCC|ATGGGCTGCCTCGGGAACAGTAAGACCGAGGACCAGCGCAACGAGGAGAAGGCGCAGCGTGAGGCCAACAAAAAGATCGAGAAGCAGCTGCAGAAGGACAAG	3	13
NT5DC2	3	ENSG00000168268	INPPL1	11	ENSG00000165458|ENST00000298229	CGGCGGGCGGCGGGCGGCGGGCTGGCCGAGGGCAGCGCGGGCGGCGGGCGGCGCGCGGTGGGCATGGCGGGTGCGGGGCTGCGGGCGGCCGCTCGGCGCTGGCTGCTGTGCGGAGGCCACGGCGGGCCGCGAGCCGCCTCGTCCTCGCCCTCCTGCCC|CGGGGGGCGCCCTGGGCAGCCAGGCCCCCTCCTGGTACCACCGCGACCTGAGCCGGGCGGCCGCGGAGGAGCTGCTGGCCCGGGCGGGCCGCGATGGCAGCTTCCTGGTCCGAGACAGCGAGAGCGTGGCGGGG	3	8
P4HB	17	ENSG00000185624|ENST00000415593	GAPDH	12	ENSG00000111640|ENST00000396858	CTTCAAGCGAGGCCGCAGGCTTCGGAGGCGTGCGCTGCTGCTGGGTGTGCAGCCCCCGAGGGGTCTCGGCAGCGCCCGGGTCTGGCTTTGCGTATTACAGTTCATCTTTCACAGCTTTCTGATCATCGTCTTCCTCCATGTCTGGCTCCTCTGCTTCTTCCAGGTCCTCGAGATCGTCATCAT|CTCTGCCCCCTCTGCTGATGCCCCCATGTTCGTCATGGGTGTGAACCATGAGAAGTATGACAACAGCCTCAAGATCATCAGCAATGCCTCCTGCACCACCAACTGCTTAGCACCCCTGGCCAAG	8	22
PRKCSH	19	ENSG00000130175|ENST00000412601	TNRC18	7	ENSG00000182095|ENST00000399537	CGTCGTAGGGCGGCATTTTGTCTTCCTCAGCAGGGCTGGCCGGCTTGGGCTGCTCCCCCTGCACCTCGGAATCCTCCTCCTCCTCCTCTTCTTCAGCCTCTTCTTCCTCCTCCTCCTCCTCCTCCTCCTCCTCCTCT|TCCTCCTCTTCCTCGTCCTCATCCTCCTCCTCCTCCTCCTCTTCCTCCTCTTCTTCCTCCACCACAGACGAGGACTCTTCCTGCAGCTCGGACGATGAGGCAGCCCCCGCCCCCACGGCTGGCCCTTCCGCGCAGGCGGCGCTCCCCACCAAGGCCACCAAG	3	23
RALY	20	ENSG00000125970|ENST00000375054	SIGLEC11	19	ENSG00000161640	TCCGCGTCTGTGTCCTGGCTGTGTTCCAGCTCTTCCTCGCTGTGTGTCAGGAGCCCTTCCTCATCGCCGTCGTCTCGGGTCCGTGCTTCCCCCTGGGGCAGGCCTGCCTCAGAAGTTGTGTTCTCTTGGGGGGCTGGTGGCCGGCTGCTGCCACCGCCACCACCACCAGCAGCAGCAGCACCACCGGCTTTGCCTTGAATTTAAAACCACTGGCGCCAGCCGGGATCCCCAGCAATACAGCAGCTGCCGTGACCGCTCCACCTGGCCCTGGCGCAGCTGCAGGGGCGGCTGCCAGCTCCG	3	20
SRRM2	16	ENSG00000167978|ENST00000382301	UQCRH	1	ENSG00000173660|ENST00000311672	CTTCCGGGGGCTGCGGGACCTCCGCTCGCCAGGGGGTGGCTTCTTGGGGCTTGCAGGTTTGGGCAAGGCCTGAGGGCCAGGCTTAGCAGGGGAAGGGGAGGAAGACGACGAGGAGGAGGAAGATGAGGAGGAAGAAGAAGAAGAGGAAGAGGAGGAGGAAGAAGAGGAGGAGGAGGAGGAGGAAGAGGAAGAGGAGGAATTAGTGGATCCCCTAACAACAGTGAGAGAGCAATGCGAGCAGTTGGAGAAATGTGTAAAGGCCCGGGAGCGGCTAGAGCTCT	5	8
TJP1	15	ENSG00000104067	EIF5A	17	ENSG00000132507|ENST00000336458	CTTTGGGTACCTTCTCTCCCTTCTTTGCAGGGGCCTTTTTAGGCTTGGGCTCTGGCTTTGGAGGAGCAGGTTTAGCAGACAACCTCGCGGATCTTCTCTGTGGTTCGTCCTTCACCTTGGCTTTATCTCCCTTAGCATCCCCTTCAGCCTTTCTCTTGGGCATGGT|GGCGGCGGCGGCGGCAGCGGGCTCGGAGGCAGCGGTTGGGCTCGCGGCGAGCGGACGGGGTCGAGTCAGTGCGTTCGCGCGAGTTGGAATCGAAGCCTCTTAAAATGGCAGATGACTTGGACTTCGAGACAGGAGATGCAGGGGCCT	3	8
TNRC18	7	ENSG00000182095|ENST00000288841	AC092037.2	3	ENSG00000249398|ENST00000273628	GAGGAGGAGGAGGAGGAGGATGAGGACGAGGAAGAGGAGGAGGAGGAAGAGGAGGAAGACGAAGAGGAAGAGGAGGAGGAGGAAGAGGAGGAGGAGGAAGAGGAGGATGAGGAGGAGGAGGAGGAGGAGGAGGAGGATGAGGAGGA|TGAGGAGGATGTGGGCCACGCAGGGGCTGGCGGTGGCGCTGGCTCTGAGCGTGCTGCCGGGCAGCCGGGCGCTGCGGCCGGGCGACTGCGAAGTTTGTATTTCTTATCTGGGAAGATTTTACCAGGACCTCAAAGACAGAGATGTCACATTCTCA	20	8
TNRC18	7	ENSG00000182095|ENST00000399537	GTF3C5	9	ENSG00000148308|ENST00000372097	TGGTGGGGAGCGCCGCCTGCGCGGAAGGGCCAGCCGTGGGGGCGGGGGCTGCCTCATCGTCCGAGCTGCAGGAAGAGTCCTCGTCTGTGGTGGAGGAAGAAGAGGAGGAAGAGGAGGAGGAGGAGGAGGATGAGGACGAGGAAGAGGAGGAGGAGGAAGAGGAGGAAGACGAAGAGGAAGAGGAGGAGGAGG|ACTTCAAGCCATCCGACGGCAGTGAAAACGAAATGGAGACAGAGATTCTGGACTACGTGTGACAGGG	9	13
TNRC18	7	ENSG00000182095|ENST00000399537	NBR1	17	ENSG00000188554|ENST00000389311	CTGCCTCATCGTCCGAGCTGCAGGAAGAGTCCTCGTCTGTGGTGGAGGAAGAAGAGGAGGAAGAGGAGGAGGAGGAGGAGGATGAGGACGAGGAAGAGGAGGAGGAGGAAGAGGAGGAAGACGAAGAGGAAGAGGAGGAGGAGGAAGAGGAGGAGGAGGAA|GAGGAGGATGAGGAGGAGGAGGATGAGCTCAAAGATGAAGTTCAAAGTCAGTCCTCTGCTTCCTCAGAGGATTACATCATCATCCTGCCTGAGTGCTTTGATACCAGCCGCCCCCTGGGGGATTCTATGTACAGCTCTGCGCTCTCACAGCCAGGCCTGGAGCGAGGTGCTG	3	18

[truncated: 1 more sheets: MHM]
