# Supplementary material for: Unscrambling the genomic chaos of osteosarcoma reveals extensive transcript fusion, recurrent rearrangements and frequent novel TP53 aberrations
Source: Oncotarget. 2015 Dec 11;7(5):5273–88. doi: 10.18632/oncotarget.6567 (PMC4868685; doi:10.18632/oncotarget.6567)
Supplement: Supplementary file 4 [file oncotarget-07-5273-s004.xlsx]

## Sheet: IOR-OS15
Supplementary Table S3: overview of all genomic translocations identified in four osteosarcoma cell line
Genomic translocations identified in osteosarcoma cell line IOR/OS15
chr. 1	position 1	chr. 2	position 2	frequency of the translocation	number of spit reads	number of spanning reads	sequence 1	sequence 2	insertion at breakpoint	length of insertion	overlap at the breakpoint	length of the overlap
chr1	5356201	chr2	97239582	9.88408	6	14	TTCTAAATCTGGAATTCCTACTGTGCctattagctgttggtcaacaacag	cctggcaatgtctgccccaggttgaGTCGGAATAGAACATGAACTTCAGC	0	0	0	0
chr1	103737780	chr6	104532474	23.8303	14	17	AGTATTACCATGTCCTGTGATTAAGGtcaatgggaaactacaacagccca	gggcaattgacctggacaatctcccTCAATGGGAAATTACAACCCCCCAA	0	0	TCAATGGGAAA	11
chr1	104766441	chrX	26171000	13.2105	12	15	GCAGAAAAGAGAGGACCTAAATACCAttagctttacttttctatcctatt	ttctaggagggattaagtccttactTTAAATATTTTATGATGAAAATGTT	0	0	TTA	3
chr1	109846624	chr7	24591124	14.2978	19	21	GTGAATGTACCTAACACTACTGAACTgtacacctagaaacagttaagatt	ctttaagttgctgctcaaatgtcacCTTATTAGTGAGACCCTCACTGAAT	0	0	0	0
chr1	142535865	chr21	10086277	2.32438	7	26	GGAATGGAATGGAATGGAACGGAATGgtgaaatgaaatgtgagctgagat	ggatttgactggattgcagtggaatGAAGTGGAGTGGAATGGAATGGAAT	0	0	GGAATG	6
chr1	168420928	chr8	30105890	33.1196	22	47	ACAGCCCTTTCCCAAAACAAACCTCCttcttgcctagggactagactgcc	gatgtctcagccactttcagggtttCACTGGCTCTTTGTAAATCTGATTT	A	1	0	0
chr1	249170110	chr11	64589609	16.5299	5	12	TCTTAAATAATATTTATCTAGTGGTGgtaagtttggtaaaatgggctgtt	ttcccccttctccaccctgctctgtGCCAAGACTGCCCACTACAACCTAC	0	0	G	1
chr10	3083763	chr17	26550389	20.8524	22	10	TACTGCTGGTGGAAATGAAAAATGGTacaatgagtttggaaaacagtttg	attgcagacggagtctcgttcactcAGTGCTCAATGGTGCCCAGGCTGGA	G	1	A	1
chr10	44338223	chr2	27755048	9.3665	3	10	CAATATGTAAAATGAGTGTGGCTGTGttccaataaatcttcatttgcaaa	tgggttctggggctgccccgtgagtGGTTCCCTGCATATGGTGTGAGAAC	C	1	0	0
chr10	79830015	chr15	38934672	5.99993	6	8	TTGAGACGGAGTCTCGCTCTGTCacccaggctgggttgcagtggcgc	tgagacggaatttcgttcttgttGCCCAGGCTGGAGTGCGATGGCGCA	0	0	0	0
chr10	113431989	chr2	112447432	16.0188	8	9	AAGAATCATCCCACATCCCAAATGATtttcaaacatccttgttgac	ctcagataagcaaaaattgagaaaaTTTCTTTTTCTTTTTTTTTT	0	0	TTTC	4
chr10	135508640	chr14	107289529	41.6887	23	21	AGTAGGCATATTAAAACTTGCAACACtatttaagcttnnnnnnnnnnnnn	gtaggcatattaaaacttgtaacaaTATTTAAGCTTAGATATATTATTTG	0	0	TATTTAAGCTT	11
chr11	50695707	chr8	46884964	10.2108	22	8	AGCGCTTTGAGGCCTATGGTGGAAAAggaaatatctttacgtaaaaacta	gctttgaggcctatagttgaaagggAAATATCTTCACATAAAAACTAGAC	T	1	0	0
chr11	81073079	chr2	104785621	24.0394	11	31	AATTTAGATTGCCTTCCAGGGCCCTGagcagacatctctcactctgatgt	cataaaatttagaaaatgtaaaattATCTATATGACAGAAAATAGATAAG	0	0	A	1
chr11	121728799	chr3	149142389	11.3621	93	9	TGCCCTTCTATTAAGATAATTTTGCTtttattaatttgaaataacttttt	aaactcttcaaaaaattaatgaatcGGCCGGGCGTGGTGGCTCACGCCTG	0	0	0	0
chr11	121729097	chr3	149142375	1.54565	4	10	CAAAAAAAAAAAAAAAAAattaatccaggagctggttttttg	tcctttgcccttctattAAGATAATTTTGCTTTTATTAATTT	0	0	AA	2
chr12	33154752	chr8	54061492	12.4386	8	11	GCATCCTCGAGATCACAGTTGTTAAGtgaaaagggctggcacttaagctc	tagcttatccaacacctgaaatattTATCATTTCTTTGTGTTGGGAACAT	0	0	T	1
chr12	37859048	chr6	154216091	22.2409	9	32	TTGCAATTAAAGAATTCCCTCTTTGAggttatttttcagtctacttaccc	aacatttgagaggaaatgttcttttAGAAATTATTCCAGCTAATAAATGA	AAAAAAAA	8	0	0
chr12	37880681	chr20	25766033	6.13121	5	13	AAATATTTTCAAAGTATGATATCTGAaaaggctaatacaatacatttttg	ctgggctggggtacagaggggctttGCAGAGATCAGCATAACAAAAGCAT	GATA	4	0	0
chr12	37880681	chr20	25827978	9.16588	5	18	AAATATTTTCAAAGTATGATATCTGAaaaggctaatacaatacatttttg	ctgggctggggtacagaggggctttGCAGAGATCAGCATAACAAAAGCAT	GATA	4	0	0
chr12	38049801	chr15	20005743	1.47682	4	15	TGAGGTGTGCATTCAgctcacagagttgatcttatcttc	tgatgtgcgcattcaaCTCACAGGGTTGAACCTATCTTATG	T	1	A	1
chr12	45849650	chrX	50595356	15.9471	4	32	TTTCCACTACGATAAAATCTTTATCAgtcatataactcccatgttcactt	gcctgtagtcccagctacttgggagGCTGAGGCAGGAGAATTGCTTGAAC	0	0	G	1
chr12	108203258	chr7	111053752	40.694	25	61	AAAAAATCTCAGCAAAGTTGAAACAGaaagtgtgccagttatcaacctct	cctgcatacaaacccacaccatctaAATGATATGGCTGTTTCCAGAGACT	0	0	A	1
chr12	110072792	chr17	17363445	10.3139	46	8	TCACCACCACCACCATCATCACCATCatcaccaccaccaccatcaccatc	taccaccatcaccatcaccatcattACCATCACCACCATCACCATCATCA	0	0	ACCA	4
chr13	19065345	chr4	128486896	7.79097	5	11	TGCACTTTGAAGCACAACTGAATGAGttgactggaagcctgagggggaaa	aatcctaatcattttaaaatccgaaTCTTCAGTTCTATTGGCTAGCACTT	0	0	T	1
chr13	19641639	chr2	133120102	2.60997	3	8	TGCTGAGGTTACACATGTAAGCCATAgaacctggcctcaaaatacca	aaatagcccaaatgtccactgtcagGTGAATGAATAAACAAAACAT	0	0	G	1
chr13	21816778	chr3	75745061	6.67614	3	27	AAATAAATAACCTAACAATACATCTTaattaattagaagaaaaaggccaa	cagaatggagacaaggacacatgagCATAATAAAATCAGTGCTTTATGTC	TTTTTT	6	0	0
chr13	44910215	chr3	149142387	11.872	93	14	TTTGCCCTTCTATTAAGATAATTTTGcttttattaatttgaaataacttt	cacactgggtcaaacagggacaataCTGGCCGGGCGTGGTGGCTCACGCC	0	0	CT	2
chr13	63621211	chr17	21666608	15.7108	33	11	AAAACACAAGGCTAAAACTAAAGGGTnnnnnnnnnnnnnnnnnnnnnnnn	aacccaaggctaaaactaaagggtcATCATCCTAAATGCATGTCTGTAAA	T	1	0	0
chr13	63637902	chr7	57606289	10.0414	10	20	AACAGTACTGGCACAATTTCAGTATTtaaaaagtatgtgtgtattttaca	tcaggacctccaggtgaaaaaaaaaAAAAGTGGAGATCTGCTTTTTCTTT	GTG	3	0	0
chr13	115108158	chr18	78017148	23.4248	4	27	TCAAACCCCCACCCCATGGAGCCAATggcttcaaggttgagatgtgtata	acatctgggaagctgacaatccatgGGCTTCCCATCTGTGTAGTTTGCCT	0	0	GGCTTC	6
chr14	20424753	chr22	16133090	5.79842	10	9	TCTAGATAACTTCAGCAGCTCAGATTcagttaatggatggagtaataaat	agtggtaattattttgcttctagacCAGCAAGCTAATATCTCAAAAACTC	0	0	0	0
chr14	87277421	chr2	99409039	22.3104	13	50	CACCATGTATTAAATTGTTTTTGTCAagtgtgtcaaagatcagatggttg	tcatatgtaatttagaatcctctgcACAGTCCTTTGAGGGTAAGTACTTT	0	0	A	1
chr14	107289524	chr2	114376779	27.5824	22	13	TGAAAAGTAGGCATATTAAAACTTGCaacactatttaagcttnnnnnnnn	gaaaaataggcatattaaaacttgtAACACTATTTAAGCTTAGATATATT	0	0	AACACTATTTAAGCTT	16
chr15	20844607	chr20	58527185	12.4002	12	10	ACTTGGTCATTTTGTCCAGGATTAGAagagtgttcaccatctgtcagcaa	tgaaaagactatttcctatataattAGAGTGTATACATCTTTCTATTGCT	0	0	AGAGTGT	7
chr15	23489618	chr20	53956438	9.39444	6	10	ACTGTGTATGTCTACATGCCAACTTTgccttgcaattgatcagttctatg	cacacacaaaaatttgaaaaaatcaGCACAACTGAAACATGGGCAAGTCT	0	0	GC	2
chr15	23512012	chr20	58527185	11.1825	12	13	ACTTGGTCATTTTGTCCAGGATTAGAagagtgttcaccatctgtcagcaa	tgaaaagactatttcctatataattAGAGTGTATACATCTTTCTATTGCT	0	0	AGAGTGT	7
chr15	38934694	chr8	57145105	9.79708	12	13	TGTCACCCAGGCTGGGTTGCAGTGGCgcgatctcagctcactgcaagctc	gttgctcagactggagagcaatggtGCGATCTCGGCTCACTGCAACTTCT	0	0	GCGATCTC	8
chr15	63374592	chr22	18934398	8.99471	4	12	ATCTGATCTCTCTTGCTTTTCCCCACatttcccccttttcttttcgac	aaaaaaaaaaaagaaaaagaaagaaAGAAAAAAGGCCAGGTGTGATG	0	0	A	1
chr16	32103910	chr4	80631104	1.67125	3	12	AAAACTCAGCATTAAAGTCTGTATACttcaatatcctgccctcttctcat	cagtcccaccaacagtgtaaaagtgTTCCTATTTCTCCACATCCTGTCCA	0	0	TTC	3
chr16	33047201	chr4	80631104	3.16664	3	16	AAAACTCAGCATTAAAGTCTGTATACttcaatatcctgccctcttctcat	cagtcccaccaacagtgtaaaagtgTTCCTATTTCTCCACATCCTGTCCA	0	0	TTC	3
chr16	77707869	chr3	149142389	11.1662	93	11	TGCCCTTCTATTAAGATAATTTTGCTtttattaatttgaaataacttttt	gtttctctatataaaaggagtttgaGGCCGGGCGTGGTGGCTCACGCCTG	0	0	0	0
chr17	7167959	chr8	30145401	36.6459	14	26	ATTGTTGTACTTTTGGATTAATGGTActtttctggattaatgtactctta	gcctttttaaattacaactttttatTGTTGCACAAATTCCTTCCATTTTT	0	0	0	0
chr17	21352306	chr4	46210660	2.56381	3	8	AAATAAATAAATAAAAATCAGGGcaagaagctatgggtctttaatga	tggtcacgtgagtgaatttcctcCTGGATTGCATTGAATCTGCACTGT	0	0	C	1
chr17	21558068	chr7	57905397	4.1776	4	16	TGACCCCTGTGTCTGGGCTGGAACCCaccatgtccatcagacagattttc	ggaaactcaggtcccaggtgcacatCACGCTCCAAGTGGACACCCAG	GC	2	0	0
chr17	21558068	chr7	57679537	12.5283	4	52	TGACCCCTGTGTCTGGGCTGGAACCCaccatgtccatcagacagattttc	ggaaactcaggtcccaggtgcacatCACGCTCCAAGTGGACACCCAG	GC	2	0	0
chr17	25274658	chr7	61666147	2.41591	3	11	GAATTCTTACCTTTTAATATTGCCATggcattcacattgaatgtaagtt	taattcaacagtgaaataattcaaaGGTAAAATTTTAAATATTTTTAA	0	0	GG	2
chr17	25303562	chr9	18198068	6.50345	33	15	ACTTATTAATTCTATTGAAAAACCACatccataggaacaattacaatata	tataaggtgtaaggaagggatccaaTTTCAGCTTTCTACATATGGCTAGC	0	0	0	0
chr17	25333840	chr4	46210660	4.45419	4	8	AAATAAATAAATAAAAATCAGGGcaagaagctatgggtctttaatga	tggtcacgtgagtgaatttcctcCTGGACTGCATTGAATCTGCACTGT	0	0	C	1
chr18	1009095	chr22	20672765	20.8016	4	20	AGAACTGGAATGTTTCTAAGTTAATAgataagattgtattttagaagcta	ccttgagggccaaaaacgtccagatTTCCTGCTCAATGCTGTCGTCGCTG	0	0	0	0
chr18	9694061	chrX	4330953	26.3114	3	30	GTTTAGAGATACATGTGCAGGTTTTTatataggtaaacacgt	aaaattggccgcattcagccctgcgAACACACACCTTGTCC	0	0	A	1
chr18	15185765	chr7	57914200	21.5584	45	14	AATGGGGAGTAACTGCTAGTAAGTATggagtttctttttgaaatgataaa	aaagctcactttttcagaaaaccacTAAAATATTAAATCTAACAAATATC	AT	2	T	1
chr18	15248682	chr4	128486895	17.388	12	32	GTAAGTGCTAGCCAATAGAACTGAAGattcggattttaaaatgattagga	gctttccccctcaggcttccagtcaACTCAGTCAGTTGTGCTTCAAAGTG	0	0	A	1
chr19	249183	chr5	15863	9.61459	8	18	GAAGGATAACTAAATCACTAAAGAGTcttatcaatggagaatgcatggac	ggggtttgaagccttccatatgataCTTTAATAGTGGGATATCTGCCACA	0	0	CTT	3
chr19	30388807	chr8	118623839	7.96335	5	10	ATTGTGGAAGGCATCAAACATTTCAGttttcttttgtggttttccaaatc	aaacattttaatttttatttttattTTTTTTTTTTATTTTTTTTTTTTAA	0	0	TTTT	4
chr2	107316278	chr8	58338623	12.0368	3	12	TCAGTGTATACAAGTAGGAAATATGTacgtatgtatatagtttcacacac	tacagaagaggaaaatgacattcggTAAAATTATTTAGAGTTTTACAGTG	TT	2	0	0
chr2	114550354	chr7	131399672	10.7926	4	14	GATTTAACAGTAATTTAGAAAATCTAaacagagaattcaggccaggcatg	cagtggcacaatctcggctcactgcAACCTCCGCCTACTGGCTTCAAGC	0	0	AAC	3
chr2	132577048	chr21	9851248	3.37022	4	8	TCCATCACCTCCAAAGGATTACACCAgcaatctaacaaagagtcct	tggtgaaaattgatggaagaaaactGCAGAAATTTAAAATGCAAA	0	0	GCA	3
chr2	132839103	chr4	128486895	18.3914	14	28	GTAAGTGCTAGCCAATAGAACTGAAGattcggattttaaaatgattagga	gctttccccctcaggcttccagtcaACTCAGTCAGTTGTGCTTCAAAGTG	0	0	A	1
chr2	132840466	chr21	22482866	36.1879	12	22	GATATCACACATAGATCCAGGTTCTGgagctgtaccagggcagttccatt	gtttaataaagtctagggtataccaGATTAATGCAACAAAATATGAACAA	0	0	GA	2
chr2	143580013	chr3	48255012	15.9429	5	17	GGGAAACATCACGTGACACCAAAATAtttattttactggtctctaatgca	cctgtgcctaagactttctttttttTTTTTTTTTTTTTTTTGTAAAGGAC	0	0	TTT	3
chr2	235737042	chr6	50151596	10.4518	6	16	TTGGCAGGCAAGGCCTAGGGAAAGGGgaagactgattgttgggtcagaga	tttactttgcaggagatttattgaaGAGTGCCCTTGGAATCAACACCTAT	0	0	GA	2
chr20	25829530	chr9	45728025	6.49052	6	14	TTGAAAGAAGCCTTTGCTCCAGATTGgatgctgtcagaggcagggtggat	tgccatctcccattcccggcttcctCTTGCTGACTGTATCGTGGTGTGGC	0	0	0	0
chr21	9834342	chr9	70692849	19.9907	49	14	GTAGTGAAAATCTGTCTACAATATACgatctgtgattaaaaaaaatgctt	tcaacctactggacttggtataaaaGACTTTTTGAGCACTGTATTGCCTA	0	0	GA	2
chr21	9834342	chr9	43204176	23.8821	49	29	GTAGTGAAAATCTGTCTACAATATACgatctgtgattaaaaaaaatgctt	tcaacctactggacttggtataaaaGACTTTTTGAGCACTGTATTGCCTA	0	0	GA	2
chr21	9834342	chr9	42297645	18.5728	49	13	GTAGTGAAAATCTGTCTACAATATACgatctgtgattaaaaaaaatgctt	tcaacctactggacttggtataaaaGACTTTTTGAGCACTGTATTGCCTA	0	0	GA	2
chr21	14491873	chr4	128486896	27.3221	24	65	TGCACTTTGAAGCACAACTGACTGAGttgactggaagcctgagggggaaa	aatcctaatcattttaaaatccgaaTCTTCAGTTCTATTGGCTAGCACTT	0	0	T	1
chr21	20565023	chr4	131427287	23.6501	7	26	TTTTCACGGAGTACACATTGTTTGCAaatacttcgtattaattgtgattt	ctatgtaagcagagttgcttgagctACTCAGTCCTCTCTCTCTCTTTCTC	0	0	A	1
chr21	25068675	chr4	125855119	48.3978	5	92	TAGATCTTATAATTACAGtgatcttgatttcctttatcaacc	taagtggaccacttacacTGATCTGAAAGGTTATGTGTGTATA	0	0	TGATCT	6
chr21	25310618	chr4	120646415	20.2712	4	19	CTAGATTTCCACATAAAAAATGAGGActtgaaccctggagttaccctgag	ctgtctgtcacccaggctgaagagcCATGGCGTGATCATAGTTCACGGCA	0	0	C	1
chr21	25526181	chr4	127402410	33.8163	5	30	GAAATGTAGAATAATCTTACCCAATCaaccaaaaacaaatcccccaaaat	ctggaggaaaagcagtaccagtggaTGACCCTAAATGGGATCCCAATGAT	0	0	0	0
chr3	149142375	chr5	104502219	2.76398	9	16	AAAAAAAAAAAAAAAAAaagaaagtggttataccagtttat	tcctttgcccttctattAAGATAATTTTGCTTTTATTAATTT	0	0	AAGA	4
chr3	149142375	chr6	19005534	2.3907	9	12	AAAAAAAAAAAAAAAAAaagaagaaaaggccatcttttttt	tcctttgcccttctattAAGATAATTTTGCTTTTATTAATTT	0	0	AAGA	4
chr3	149142388	chr5	104502524	11.9404	93	15	TTGCCCTTCTATTAAGATAATTTTGCttttattaatttgaaataactttt	gaaagaaaccgcttttgaaagtggtTGGCCGGGCGTGGTGGCTCACGCCT	0	0	T	1
chr3	149142389	chr4	159029644	10.7623	84	11	TGCCCTTCTATTAAGATAATTTTGCTtttattaatttgaaataacttttt	aatggagattcaaaagcagtctctcGGCCGGGCGCGGTGGCTCACGCCTG	0	0	0	0
chr3	149142389	chr6	18746118	11.9164	93	12	TGCCCTTCTATTAAGATAATTTTGCTtttattaatttgaaataacttttt	atgcagcacataaaaatacgatttgGGCCGGGCGTGGTGGCTCACGCCTG	0	0	0	0
chr3	149142389	chr9	23260202	12.1051	93	15	TGCCCTTCTATTAAGATAATTTTGCTtttattaatttgaaataacttttt	ttgctttacagaaaatatatgcccaGGCCGGGCGTGGTGGCTCACGCCTG	0	0	0	0
chr3	166098895	chr9	21766212	37.2674	6	19	GGTTGAAACATATGAAATAGCTGATAttgaactgcttttgacctataaaa	caatatcacattagtattcatcctgTTTGAAATTCACCGAGCTTCCTGAG	0	0	TT	2
chr4	18380854	chr7	53469956	15.9725	14	15	AAAGTATTGATACATCAATTTGTCAAaaacttgttttaatcaactgtcta	aagcttttggaagtaatattcacacTCCCCTCTCTCATTTATTTTAAATA	0	0	0	0
chr4	64593643	chr7	127929330	9.94511	6	11	TACAAAATGACAATATGGCCACTATTcttaatgagtaaggagaaccttaa	ttctgtagtctttcttcattcttttTTTTTTTTTTTTTTTTTTTGAGACG	A	1	TT	2
chr5	15863	chr6	150715	25.9552	9	58	GAAGGATAACTAAATCACTAAAGAGTcttatcaatggagactgcatggac	ggggtttgaagccttccatatgataCTTTAATAGTGGGATATCTGCCACA	0	0	CTT	3
chr5	15863	chr8	158973	23.1074	38	16	GAAGGATAACTAAATCACTAAAGAGTcttatcaatggagaatgcatggac	ggggtttgaagccttccatatgataCTTTAATAGTGGGATATCTGCCACA	0	0	CTT	3
chr5	46152912	chr8	105974943	5.93723	4	8	TTACATTTAAGGTTAATATTGTTATGtgtgaatttgaccctggcattatg	aaagaggatttctgactaactgcttTGTGATGTGGACATTCCTGTCACTG	0	0	TGTGA	5
chr6	154216091	chr7	57754535	13.287	9	19	TTGCAATTAAAGAATTCCCTCTTTGAggttatttttcagtctacttaccc	cacatttgggaggaaatgttcttttAGAAATTATTCCAGCTAATAAATGA	AAAAAAAA	8	0	0
chr6	164849363	chr8	146250036	15.5423	7	21	GCATGCCTTTCACTCTGATTGAGAGCagatcagaagatggcagatgaatt	acaggccataattgaaagaactaatAGAACACTCAAAGCTCAATTGGTTA	0	0	AGA	3
chr8	120511132	chrX	86126626	11.0421	3	19	GTATATATGGAATATATATATGGAATatatatatggaata	aATATATATATGGGAATATATATATG	0	0	ATAT	4
chr1	5727325	chrX	87104059	7.09501	3	17	AGAGCATGGAGAGACATTGCAGAGGGcaggagctctctggctgagccttg	agctctggagtcaaagctgctttgtTTAGGTATTCTCCCATGTTCTCTAA	0	0	0	0
chr1	5733834	chrX	22700282	5.77643	16	10	GCATAAATGTCTTCTTTTGAGAAGTGtctgttcatatcctttgcccactt	tgagccactgtgcccggccccagtcTCAGACATTTCTTTAAAGCAGTGCA	0	0	TC	2
chr1	9121443	chr14	93713179	42.8584	22	46	GAAGCTAAGTAAGGTAGGAGGATCACttgagccctggagtttgagaccag	tagtctggttttctactcatttcttTTCCCTTTGCCATTCTAAATTGTGT	0	0	TT	2
chr1	17234117	chr3	65983050	5.57843	5	10	TTAAAGCTTGAAACTTAATATTTGTTtcgtctgagttccttcctcaggaa	acagaactcagtaaaaataatatcaGCCAGGCGCGGTGGCTCACGCCTGT	G	1	0	0
chr1	37938253	chr2	68914879	7.9523	11	9	TTAGTAGAGACGGGGTTTCACCGTGTtagccaggatggtctcgatctcct	gcccagaggaacagcctcagggtccAGATAGAGACGTACACGCCTGCCTC	ATTATT	6	0	0
chr1	47542234	chr3	149142388	10.055	84	9	TTGCCCTTCTATTAAGATAATTTTGCttttattaatttgaaataactttt	ctttggttgtttaagaatgtcttgtTGGCCGGGCATGGTGGCTCACGCCT	0	0	T	1
chr1	47542533	chr3	149142375	2.37861	9	13	CAAAAAAAAAAAAAAAAAagaatgtcttgtttaatattcatg	tcctttgcccttctattAAGATAATTTTGCTTTTATTAATTT	0	0	AAGA	4
chr1	88972825	chr17	32064663	19.2635	13	26	AAGGTGTTTTAAAAGTTTACTGACTTaaataacaatggtaatatttataa	tactgttaggggtattttacacattGGTGCTCTCTTAATCCTCACAACCC	G	1	TT	2
chr1	109846624	chr7	24591124	10.3659	19	10	GTGAATGTACCTAACACTACTGAACTgtacacctagaaacagttaagatt	ctttaagttgctgctcaaatgtcacCTTATTAGTGAGACCCTCACTGAAT	0	0	0	0
chr1	117173657	chr3	149142388	10.1408	84	12	TTGCCCTTCTATTAAGATAATTTTGCttttattaatttgaaataactttt	ggtgctctactaaagagcatgggctTGGCCGGGCATGGTGGCTCACGCCT	0	0	T	1
chr1	117173961	chr3	149142375	2.00703	9	10	AAAAAAAAAAAAAAAAAaagagcatgggctttgaactatga	tcctttgcccttctattAAGATAATTTTGCTTTTATTAATTT	0	0	AAGA	4
chr1	143130550	chr21	9660835	11.9872	20	34	GTTGGCTTGCTTTGCTGGATTGGGGAagttctcctggatgatatcctgca	gcctttggtttgaatgtcctcccgtAGCTCAGAGTAATTTGATCGTCTGA	0	0	AG	2
chr1	168024583	chr19	24033179	14.948	6	24	AGGAAGAGAAGAACAGAGGGATGTTAtttttaaggctaatagaaatggtg	tcaggcttaagttttttttttttttTTTTTTTTTTTTTTTAACGAAGAAG	0	0	TTTTT	5
chr1	196761370	chr7	85956848	14.6483	6	16	TATGTACTATGTTAAGAAATTTATTTaagtaagtacttgaaagatgtatt	atagctcttaaatatagctgtgcagGGCCGGGCGCGGTGGCTCACGCCTG	0	0	0	0
chr1	202594238	chr15	30465304	15.182	4	16	GTTTGTGTGTGGTATGTGTGTGGTGTgtgtggtatgtgtgtcgtgtgtgt	ggtgtgtgtgatgtgtgtggtgTGTGTGTGGCATGTAGTAGGGTGTG	0	0	GTGTGTG	7
chr1	207503274	chr2	12179613	19.8681	8	27	GCCCCGCTGCCCCTTCTTTACTTAGCtatattttccttactaagagttag	gtttccttatctagtaaaaggggatAATGATAAGGTCATTGATTTGTCTG	0	0	0	0
chr1	209568982	chr21	17916693	26.4571	9	43	GAGAGAATGGCGCAGCAAAACAGAACaaaagtaaatcaacagcagcaaaa	taaaaaaaaaaaaaaaaacaacaaaAAAAGAAAATTCTAGAGTCACAAAC	0	0	AAAAG	5
chr1	235263255	chr17	7577234	33.2946	16	34	AACTCCACATTAAAATACGAAAATCCggactacaagagtaacaccaaaga	aggacaagggtggttgggagtagatGGAGCCTGGTTTTTTAAATGGGACA	0	0	GGA	3
chr1	244475984	chr2	24282395	18.56	7	14	GGGAAACTTAGGAAACCTTAGGAACCttatgcgaggactcaacctgaggc	ttttcttacatttacctttaacccgTAATCTTTCCTCAAGCTCCCACAGT	0	0	T	1
chr10	22867574	chr18	25828209	20.3949	4	19	GCCACCGCGCCCGGCCaagatgaagtttttctacagccaa	acctgatccacaccgtTTGTTTACATTTCTATCTGCGTCTC	0	0	0	0
chr10	60902929	chr7	81789164	19.756	6	31	AAAATATTTATCAAAATAATATTTTAaaaagcattattacaaaatattca	tttctataactggtattttctctttATTACAGTCTTTTTTTTAACATTTC	0	0	A	1
chr10	72016998	chr16	33946604	5.22154	39	21	CTGTTACTATGTCTATATAGAAAGGAaaaaacataagagactccattttg	tgttattgtgtctgtgtagaaagggAAGACATAAGAGACTCCATTTTGAA	0	0	AA	2
chr10	79055256	chr12	76823057	16.6279	13	10	TTTCCTCTGGATAAAAAGTTCTTTATaatttcatatatataattaaaatc	tagagattgttaataaacagttttcAGGCCGGGCGCGGTGGCTCACGCCT	0	0	A	1
chr10	101596811	chr8	118623856	5.96748	3	11	ACATTTCAGTTTTCTTTTGTGGTTTTccaaatcacaaaactacctagaag	taagtaaatcttattagaccttcacTGTAAAGGACATATCATATTTATTC	TTTTTTT	7	T	1
chr10	112177753	chr7	92976831	17.6573	15	12	ATAAATCATGCTGCTATAAAGACACAtgcacacgtatgtttattgtggca	ttttctttttttgtatttttttgttTGTTTGTTTTTTGGAGACAAGATCG	0	0	TG	2
chr10	112178163	chr7	92976834	28.3407	10	32	TGCCTCGGCCTCCTAAAGTGCTGGGAcacaggcatgagtcaccacgccca	atcatgctgctataaagacacatgcACACGTATGTTTATTGTGGCACTAT	0	0	0	0
chr10	135524730	chr14	88225005	10.1194	6	9	GTTAGGGTGAGGGTTAGGGTTAGGGTgagggttagggttagggnnnnnnn	tgagaatggaggaagtactgaactcAGCTTGGGTAATATGTAAGGAAGGA	T	1	0	0
chr11	32193566	chr3	149142375	2.01105	9	9	AAAAAAAAAAAAAAAAAaagagtgactgatctgtgttcatg	tcctttgcccttctattAAGATAATTTTGCTTTTATTAATTT	0	0	AAGA	4
chr11	32732830	chr2	109076925	7.12187	3	16	CTACCATTTGATCCAGCAACCCCACTactaggtttcaacccagaggaaaa	aggactcaaatggtactaccataaaAAGACAGCAAACCACTATAACAAAC	0	0	A	1
chr11	38917766	chr4	134831499	45.9532	6	48	AGTTGTTCTCAGCCCTGCTCACTGGCtgcctggaaataaactcaatgctg	gtatttggttgggcttttcttcacaTATTCACTCACTATTAATAGTCTAA	0	0	T	1
chr11	40509195	chr18	34216252	81.1437	37	73	TTAAAACCTGCCTCTTTAATTGTGAGaagtggatttccattacaaaaaaa	cttagatagcccctgctccatctccAAAGGGATCCTGGGAGTTGCAGAGG	0	0	AA	2
chr11	42742798	chr15	25146644	16.511	5	15	CATCTGCCAGGAGGCAATATGTCAAAtaaataatttagaccagctgaggc	tgcagagtgataccacacggaccatGAAAAGAACACTTGTTTGTATGACT	0	0	0	0
chr11	61841813	chr14	81786773	17.3205	5	41	TTCAAGACCAGCCTGGacaacataatgagaccttgtcttt	agaggagagtaattgtgACCATTTTTATAATTAATCCATTAC	C	1	GAC	3
chr11	103792603	chr6	108906546	14.481	7	10	TGTGGTAATTTAAATTTCAATTAGTTaaaactaaataaaattaaaaattt	catggcttgaagattttggagatagAGGCCGGGCGCGGTGGCTCACGCCT	0	0	A	1
chr12	5769602	chr14	42326166	14.1563	8	13	CTTCCTTCCTGTTCTTAGAACACGCCaagccggcttccatagcaaaacct	attggccattaataattaggaaagaGGCCGGACGCGGTGGCTCACGCCTG	0	0	0	0
chr12	11579571	chr22	20036466	9.88381	4	9	CAGTTTCCTGCCACCTGTCTCACCATcaccttccctcctacaacataatc	acaggcgtgagccactgcgcccggcCAGAATATTTCATTTTAACAAAGTA	0	0	CA	2
chr12	39397132	chr21	17691734	13.789	6	16	CGTCGGCTGCCATGTGGTGATGAGGCtattaggtggctagtgtcaaagaa	gcacagcaccttccaaaatatatatAGATTTATAATATCATAACAAATCG	0	0	0	0
chr12	44575084	chr20	29638586	1.66248	6	10	CTCCTTTTCAAAAAAATATAAAGATTaaagcctttgaaacgtaaattatt	tttgtcagatgagtaggttgcgaaaATTTTCTCCCATTCTGTAGGTTGCC	0	0	A	1
chr12	78396945	chr20	59974175	7.54121	4	8	TGACTGAGGCAATACACGAGCAATTAtttatgcaaagca	aattgtttcaggaggaaaaacccacTTTTTTTTTTTTT	0	0	TTT	3
chr12	81635543	chr20	29638586	5.2804	42	8	CTCCTTTTCAAAAAAATATAAAGATTaaagcctttgaaacgtaaattatt	tttgtcagatgagtaggttgcgaaaATTTTCTCCCATTTTGTGGGTTGCC	0	0	A	1
chr12	127638202	chr5	8416074	15.2627	8	10	AAGGCAGCTTACAAAGCTGTTAATTAtgacaaacttaaataaacttccaa	tgttccagttctgctcccaacttttTGACAAACTTACATAAACTACCCAA	0	0	TGACAAACTTA	11
chr13	23542377	chr14	104965246	8.72319	6	13	GGTGGGCCCTGGTCTCAGGTTGAGCCagcctgagcctgaatcctgatgtc	gttgcctccatcctgcccaggatgtCTGATGTCAGACAGAGCCTGAATCC	TGAATC	6	0	0
chr13	27154840	chr15	38934711	6.08023	5	9	TGCAGTGGCGCGATCTCAGCTCACTGcaagctccacctcccaggttcatg	gcgatggcacgatctcggctcacctCAACCTCCGCCTCCCGGGTTCAAGC	0	0	CAA	3
chr13	63649022	chr4	33834108	11.4022	7	12	CTATCACTGTTTCACACCCATTCTTAgtcacaattctcctttcagatggt	ccataattaatgagttgattaattaTATGTGTACTATAAATGATGGTGTC	CG	2	TTA	3
chr13	110874838	chr9	68434063	12.0418	28	43	TTTTGTGTGTGAAAATAAATATTCATatacatttttagttgtttaatgtt	accttaaagaattaaggctttttcaGGCCGGGCGCGGTGGCTCACGCCTG	0	0	0	0
chr14	19494133	chr19	19632141	13.336	3	38	CATCATCAGCCAGCAGTGatatgcaaatcaacgatcaatgac	tctatctgccacaacctcACCATGTTTCAATAGTGCAGAATCA	0	0	A	1
chr14	36315930	chr8	76496201	8.18905	7	18	TGTTCAATTTTGCTGTGAACCCTAAAttgatctaaaaataatgtctattc	tattggtgatatccactttgatcacTTGATTTAAGTGATGTCTTCCAGTT	0	0	TTGAT	5
chr14	45534951	chrX	69144980	12.3784	3	20	AGAGATTGCCCATTGGTTGACATCTGggaacttaggttttggaaagattt	aatctgacttcctctcttcttatttGAATACCCTTATTTCTTTCTCTTG	0	0	G	1
chr14	56033169	chr15	96159602	7.51027	7	9	TGGACCCTAATTCAATATATCTGGTGtagttataggaaaagatgaggata	ggaattcttctgtggtgcggaaaaaGCAAGTGGCTGCAGGCTGGGATTTT	0	0	0	0
chr14	98714123	chr15	49155262	8.55325	3	9	ACAGGCGTGAGCCACCGCGCCCGGCCcctcaaggtgatttct	tgccattttctcctggatgaaacaaACTTGCTAGTTAATTT	0	0	0	0
chr14	107289524	chr19	59103381	34.1787	33	10	TGAAAAGTAGGCATATTAAAACTTGCaacactatttaagcttnnnnnnnn	gaaaagtaggcatattaaaacttgtAACACTATTTAAGCTTAGATATATT	0	0	AACACTATTTAAGCTT	16
chr14	107289533	chr22	51230126	29.128	24	8	GGCATATTAAAACTTGCAACACTATTtaagcttnnnnnnnnnnnnnnnnn	gtaggcatattaaaacttgtaacacTAAGCTTAGATATATTATTTGTACC	0	0	TAAGCTT	7
chr15	20863250	chr20	56213759	8.74876	6	20	TGGCATGCTTTAATAATTTTTCTTTAaacatgtccttcaaccatatactc	tggttaatttttaaatttttttttgTAGAGATGGAGTCTCCCTATGTTGC	0	0	0	0
chr15	25490756	chr18	3209004	23.2313	5	22	AATATTTTTTATTATTCAGATTCAGTcacttcagtctccagatggatttg	gacactgggatcccgagatctccaaCAGGGCACTGTATTTTGGGTTGGAG	0	0	CA	2
chr15	25496465	chr18	14453709	11.7965	6	11	AAGAGGGTTTCCTCAGGGAACCAACCtgaattcccatcagagaggtatgg	atagttaggtcttgtttttaatcagTGTAGCCATTATATGTCTTAAATGG	0	0	TG	2
chr15	56251152	chrX	141565633	13.0085	9	9	AGAGGTTTAAAACTTTAATTGATGTCttcaaataacaagcttttgattac	gagcttgttagaaatacagcatgtcGGAGGAGCCAAGATGGCCGAATAGG	GG	2	ATGTC	5
chr16	16093732	chr2	163609516	15.1805	3	19	TTTTCTTTTCTTTTCTTTTCTtttcttttcttttcttttcttttc	ttctttctttctttctttcaGCCTGAGTCTCGCTTTGTCGCCAGG	0	0	0	0
chr16	19179998	chr18	34214634	26.612	14	25	TGCAGTGAAGGAGCAGCAGGTGAGGTgggggagggcataggcgtggttgt	gtacatccaggtagggctgaggctgGGGGCAAGGTCCGGGGTGCGGGTAG	0	0	GGGG	4
chr16	32095947	chr7	61821764	3.73082	9	12	CCCTCGGCGCTGCCTTAGCCAGGACGcaggtagatctggcagctgagtct	gtgaccctggtccttagccaggactCCGGTAGATCTGGCAGCCGAGTCTG	0	0	C	1
chr16	33039199	chr7	61821763	6.74978	7	11	CCCTCGGCGCTGCCTTAGCCAGGACGcaggtagatctggcagctgagtct	tgaccctggtccttagccaggactcCGGTAGATCTGGCAGCCGAGTCTGC	A	1	C	1
chr16	61537621	chr2	125256696	15.6329	6	8	CCACTACTATTATTCCCCAGATCATGaaggaaacaatgaggaccagagaa	tgagatcctgagcactggactcaatATGGGTTCTGGTTCAGCTCAAGGCA	0	0	A	1
chr16	81115928	chr19	24033184	28.026	7	46	GAGAAGAACAGAGGGATGTTATTTTTaaggctaatagaaatggtgagatt	aatattaacatcaaaacaaacatgaTTAACGAAGAAGTATTTTATTATTT	TTTTTTTT	8	0	0
chr17	10586912	chr6	45858165	9.1724	8	23	AAGATGAAAGATAACAAAGATGAGAAtgtggagcaaagggaactcttata	atatattttcagattttctgaccacTGCTGAGCCAAGAGAAAAATGTTAC	0	0	TG	2
chr17	11302778	chr6	53013146	13.5065	10	25	CAAAAATCAAAAACATTGTTATAAAGcctaggcaatatagacataattat	tttgagatggagtctcactctgtcaCCCAGGCTGGAGTGCAGTGGCACAA	0	0	CC	2
chr17	11907356	chr6	44645315	7.65364	10	20	GCCACTGCTCCCTCCATCTTCAAACAgcaaaagtgggtcaagttcttctc	aaggtcaggagtttgagaccagcctGACCAACATGGTGAAATCCCGTCTC	0	0	G	1
chr17	12658093	chr8	67786267	4.20909	4	12	CACCATTATTAGAAAAGGAATCAGAAgaaaacttacattaactgaatacc	aaaacctagaaataaaattaattttATTTTTGAAAATCTCTAATAAGACT	A	1	A	1
chr17	14472624	chr9	22724572	16.5717	14	32	TATATTCAAATAAGATCACATTCTGAggcactagggttaggatttcaaca	gtaccaaaatgagaatgtttcttgtGATAATCTACCTAGACTGATAACAC	0	0	G	1
chr17	14812657	chr6	41089669	38.0378	37	99	AGGGAATCACCCTGAAAGATCTGAATacaccagacttcacttgtgcaaga	actgatgccataaagaataatgaaaCTATCAGAATCAGGTAGGCATAGTT	0	0	0	0
chr17	15135956	chr6	53211657	35.3771	20	84	GTAGTGGAAAAAAAGATTCTTGCAAAcagaacatccaaaaattaaggtct	tataaaaaaggaaacatgaccttggCAGAGAGAAAGGTGTTAACAGAGTG	0	0	CAGA	4
chr17	16067331	chr7	57927330	4.62065	6	19	GGGGAAATGGGGAGTAACTGCTAGTAggtatggagtttctttttgaaatg	tgcaaaagctcactttttcagaaaaATATTAAAATATTAAATCTAACAAA	AT	2	A	1
chr17	16304097	chr8	67618071	4.20883	5	12	TTTACTCCACTGAGATGTTTGGGCGGagagaaacataaatctggcttacg	cccagctacttgggaggctaaggcaAGAGAATCACTTGAACCCGGGAGGG	0	0	AGAGAA	6
chr17	16855691	chr6	50472029	8.82218	3	30	TCCTCAGCCACCTGACTGTGGGGCCAgagggtgctctagggagaaaggag	accgcacccggcctacccacatcatTTATTGAAGAAGATATCCTTTCCCC	0	0	0	0
chr17	17434865	chr6	50315309	3.505	3	14	CCAGATTTTGAGATGTCTGACAAAGTgctaaggcaattcagtggagaaag	ataaacgtaatccagcatataaacaGAACCAACAACAAAAACAACACGAT	0	0	G	1
chr17	17666177	chr6	45990969	4.22053	5	14	CACACTGCCCACTCCCCAACCCCCTCctctctctagggctgaaagcaaga	acatggtgagctctaagcaaatgttAACTATTATTATTATGATGTAACTC	0	0	0	0
chr17	19359726	chr9	45429469	4.74887	6	11	TGGCAGAATCCAGGCTTCTCTTCCTCctagcctggtggtcactcactagc	ttcattgtgtcaacctggggcctgaTGTCCACTTAGGGCCTAGGTAAGCT	0	0	0	0
chr17	21242763	chr6	38558152	14.3834	17	53	TCCTCTGGGGTTGCGCTTTTTTTTTTttgagacggagtctccctctgttg	ataaaaggtaaaattccttaaataaTTTAATACCAGATTGTACAACTAGT	0	0	TT	2
chr17	21554492	chr2	111473097	3.72791	3	10	GTTAGCCCTGGTTATACAGATGTGCCtaggatgtgactcaggtaagcttt	cctcattagatgctaagctccatggAGGCAAGGAGTATACTATGTTCATT	0	0	0	0
chr17	25805312	chr8	66807186	4.82993	4	9	GTCAGGGTTAGGAGTGTGGCCTCTGGggtcagacagcctgagtgtgactg	caaaaatcaactcaagatggatcaaGGACTTAAATCTAAGACCTGAAACC	0	0	GG	2
chr18	50660	chr4	18150364	4.99195	3	11	AGGGGCTCTTTGAAACAATGGGCCAAtgaaatgacaagcagggggtcagg	ttggtacttggcattagtaatttatTACCATCATTCAGCCTGAGGGGCCC	0	0	T	1
chr18	1009095	chr22	20501885	8.40522	4	8	AGAACTGGAATGTTTCTAAGTTAATAgataagattgtattttagaagcta	ccttgagggccaaaaacgtccagatTTCCTGCTCAATGCTGTCGTCGCTG	0	0	0	0
chr18	1235790	chr6	136735105	9.66149	4	10	AAATATAGTTTTTAAAAATAATTACAtaaacaagtacttttactggcact	atggttcttaaaaattggttaaatgGGCCGGGCGCGGTGGCTCACGCCTG	0	0	0	0
chr18	3087246	chr4	42410726	35.4242	17	52	GAAATTTGGACACATCCCTTGTGTGGatcccagaagctctgtttaggcag	cagttttctgtagtagctgccttccAAGGCTGCCCTGTTTTTCTTAACCT	0	0	A	1
chr18	13645143	chrX	71525438	26.0455	6	23	CCCGCAAGTGCTGTATCAGGAACTGAtcttagagacaggatggacaggca	cttccagatcatgcatgccccgcggTCCAGGGACAGGTTCACAGCGCCGT	0	0	TC	2
chr18	18928835	chr3	111889625	1.69059	3	9	TTGGGACAATTACTTAAGCCAAGGAGgtggaagtggcagtgagccatgat	cctatactacacacaaaaaaagataCTGACCCAAGAGAAATAAAATCCAA	0	0	0	0
chr18	73621088	chr5	1585514	11.0347	7	8	TTTAAGAATGCCTTAAGAGACCCTCTctaaaacaaacaaacagctctccc	gggtaggtttaaaaataaggactgcCTAGGCCGGGCGCGGTGGCTCACGC	0	0	CTA	3
chr2	15359427	chr7	29831209	4.65766	3	9	GAAAAAGGAGGACTCTGCATATTCTTaaatgaagagtgttgt	atagtgcaaggctgcattctagtaaTTTTTTTTTTTTCTTTT	0	0	T	1
chr2	68914823	chr5	64468108	15.8985	3	31	CGAGTAGCTGGGACCGCAGGCGCCCAccaccacgcccag	gagtagctgggactacaggtgcctgCCACTACGCCCAG	0	0	CCAC	4
chr2	98542920	chr4	125870046	46.4981	11	59	TAATTAATATCTCACCAAAATATTCCtacctgacatgggcagtactccaa	tcttcaacattaaaatgaacaatttTACATCTATTCAAAAGGGTCTTCTA	0	0	TAC	3
chr2	99426006	chr8	96426876	25.0863	6	60	ATGTGATAGACACAGTATGCAATGACgaatagactcatggtcaggtggat	ccacccttgcagactctgcatgaggGAAGTTTCCTCTGCGCTGGTGGCTC	0	0	GAA	3
chr2	99513919	chr8	63466079	14.5235	13	32	TCAGCATACCAGATTCATTACATGGAgtatgcagaaaatcagtgacttct	tttacacgatgaaaatgagcatgttGTATTTTTATACTGAACACTTTTTT	0	0	0	0
chr2	99729050	chr4	125844636	16.5954	6	14	TTGACCAAAAACTTCAGAGGAAAGGAagtcaatcatgtgaaaatctgggc	cttatatttatgtccctacataaatAGAAGTTTAGAGAAAGATTCAGTTG	0	0	AG	2
chr2	111473101	chr20	26074479	5.55982	3	8	GCCCTGGTTATACAGATGTGCCTAGGatgtgactcaggtaagcttttctg	cattagatgctaagctccatggagaCAAGGAGTATACTATGTTCATTATT	0	0	0	0
chr2	114173317	chr9	68434528	22.0632	99	46	AAATTTAAATTTTTGAAACTTAGTGTccttcctaaaaataaaatgaaatg	ttttcttttatggaactctatttggCAAATGCTAAAATATCATTGGAACA	0	0	C	1
chr2	119244766	chr3	111275063	29.4262	33	9	GACTAATAACAACTTCTTTTTTTTTTattatactttaagttttagggtac	ccaaaaaacacatgaaaaaatgctcATCATCACTGGCCATCAGAGAAATG	0	0	AT	2
chr2	163609483	chr5	81289211	17.9069	3	33	GAAAAGAAAAGAAAAGAAAAGAAAAGaaaagaaaagaaaagaaaaga	aaagaaaaaAAAAGAAAAGAAAAGAAAAGAAAAG	0	0	0	0
chr2	242371210	chr8	48616151	19.2928	8	23	TTCACAAATGAATGAGCAGGGCTGTGtttcagaaacctttatttacagac	tcatgtaagtattattttcaactttTTATTTTTATTTTATTTTATTTATT	0	0	TT	2
chr20	49282726	chr9	19473934	22.0621	21	12	ATACAGAGAAAGGACACCCATTTCTTttcttttcttttcttttcttttct	tccttctaatgaatctcatctattcTTTTCTTTTCTTTTCTTTTCTTTTC	0	0	TT	2
chr21	9495847	chr8	99278150	18.2934	20	24	AACCAATGACTCAAAAATTCCCATGGaaaataagtgtgcttaattttatt	atagactggattaagaaaatgtggcACATATACACCATGGAATACTATGC	0	0	A	1
chr21	9834342	chr9	45394364	21.2085	49	24	GTAGTGAAAATCTGTCTACAATATACgatctgtgattaaaaaaaatgctt	tcaacctactggacttggtataaaaGACTTTTTGAGCACTGTATTGCCTA	0	0	GA	2
chr21	9834343	chr9	68340123	15.638	44	9	TAGTGAAAATCTGTCTACAATATACGatctgtgattaaaaaaaatgctta	caacctactggacttggtataaaatACTTTTTGAGCACTGTATTGCCTAT	0	0	A	1
chr21	10549352	chr4	127658122	19.7433	4	27	CTTGTTTTCCTGAAGTCTTGGGCCATactctcccagttcgaccagaaaag	actatgcttcttgctctgaatcctgACAGTTTATTTATACTCTTCTGGCA	0	0	AC	2
chr21	18651850	chr4	120303771	23.0351	9	32	GCAAACAGAGATAATTTGACTTCCTCtcttcctaactgaatacgccttat	gaaaataaatcctctgccttgaagtCAAGAAACAAGTCCTGACAACATTT	0	0	0	0
chr21	18730699	chr4	62551604	49.4589	37	82	TAGCTGGACATGGTGATGCACATCTGtagtcccagctactcaaaaggctg	tgtttataccatctgatatttggttTATTTGATGTAAGTTTACCTTCATA	0	0	T	1
chr21	19338397	chr4	137699421	48.0546	3	95	GGATTGATTGAGCTTAGgagtttgagaccagcctgggcaat	acggaatccacctctgcATATGCAGAGGCATCTGTCAGGTTC	0	0	0	0
chr21	21175858	chr4	123748425	23.1458	15	19	TACCTCATTAATAAAAGTGTTATTTTtaccttccctataagtctcactca	ccacttcaaggaccccaagcggctgTACTGCAAAAACGGGGGCTTCTTCC	0	0	TAC	3
chr21	22482866	chr9	69825899	19.3697	12	21	GATATCACATGTAGATCCAGGTTCTGgagctctaccagggcagttccatt	gtttaataaagtctagggtataccaGATTAATGCAACAAAATATGAACAA	0	0	GA	2
chr21	22679897	chr4	125830530	13.1244	6	8	TTGCCCATTTTTAAAAGGGTTATTTGaagtttttgttttccttttgatat	gactatgatcttttctggaggctctGAGGCAGAATCCTTCCTAATGTCAT	0	0	0	0
chr21	22710864	chr4	130037201	12.4109	3	10	CACTGAAGGCGATAAGGTAACCACATctcaatatgtaatggtttccatta	ctatcatttttcatggaaggaatagTAAAAAGAGTTACCTCTGAAGCTAA	0	0	0	0
chr21	25219134	chr4	135374444	69.2657	15	87	AGGAAGTTCCAAATTTTCCCACATCTtcctgtcttcttctgagccttcca	ataatatcttgggtccagctacagaTCTCTTAATCTCCATGTAGCAATGG	0	0	TC	2
chr21	25431645	chr4	137056216	45.7907	11	24	CTGTGAAACACATCAAGTGATTTCATcattgtgcaagcatcataaagggt	tgaataattccataaaactgtttgaCATTATTCTCCCCAAAATCTCTATA	0	0	CATT	4
chr21	26689602	chr4	131570797	14.8107	5	9	GGACATAAGAAAGACAGAAGAGAAAGataattgttattaaataaacctag	gtttatttggatagtctctcttgttTCCTTGGTTTGTCTAGCTAGTGGTC	0	0	0	0
chr21	26945364	chr4	125853728	48.3885	8	102	TAGAAAGTACTTTGTGTAAATatggagcatatctcataagatatc	acatacttgaatgatactctaACTTCTAGGTTCTGTTATAGTAACA	0	0	A	1
chr22	16951646	chr8	97540716	8.39495	4	17	GCTCATAACAATATGGTTAGATTTTCaacactttctaaaaggaaaaatgt	caaaaaattaaaaaaaaatagatgtTGCCATGGGTGTGGTAAAAAGGGAA	0	0	0	0
chr22	32928560	chr6	24683981	43.611	6	29	TCCTGCAGGAGCTTCCTGGCCTCTCTggggaggagagaggggctgtgttc	tgggagaccaactgctgcattctttTGAGTTTCTAATTAGCCTTTCTAAA	CGA	3	TCT	3
chr3	111559507	chr6	134944659	3.87518	11	37	GGCCACATAAATTAAGGGGAGGTTGCtgactcctctcttactgactaggt	gctgctctgccacttaccagctgtgTGACCTTAGGAAAGTGATCGCATCT	0	0	TGAC	4
chr3	111636638	chr6	134828344	2.42832	13	15	AATATGAATAAAGCATACAGAATATGacatgatggatggcttcttaaatg	atatttttcatacatgttatttggaACTTTGCTTCTCAATTCTATAACAA	0	0	AC	2
chr3	111759683	chr6	134596759	2.18804	7	14	TGATTGCAATCTATTGAACTGATTTCatgaaccactaatgggtgccacac	agttttgatacaggaaatctgggcaTGGAGGGTGGCCTTGAAAAAGGAGG	T	1	0	0
chr3	111843830	chr6	144401906	1.49178	3	15	GGGCTAAATTGAATAGATCCGAATATaactttcatgaaggcaggaggtag	gatgtgtgtaaagcactcagcatgtTGTCTGTCATAAATGAAGTGGTCAG	GTTTTTA	7	T	1
chr3	111869285	chr6	134295702	1.85734	4	11	TACTTCTCTCATATACTGGGGCTTCActcacttttatgaggtagatactg	gctggtctcaaactcctgacctcgtGATCCACTCACCTTGCCCTCCCAAA	0	0	0	0
chr3	111999803	chr6	134944282	2.08446	3	25	CCCCCAACCACCACCTcccttaccctttagatgcctcttc	tgtaactgttaatctaCCGGGTTACTGTTTTACCTCTCCTA	0	0	CC	2
chr3	112041353	chr6	135028408	2.22972	3	27	TCCTGTTTGCTCTCCTTCCTTCCAAGctctgtcacctgtatttatcttct	ctctcccccattaccttgcctctctCTCTGTTTTTTTTCCTCCCTCTCCC	0	0	CTCTGT	6
chr3	112071130	chr6	134815013	1.43826	6	14	AAAGGACAGAAAATCATAGAAGATAGtgacactttttatttctaccatta	aaagatttgaacaaactcttcacacAAGGAGACATACGGATGGCAAATAA	CAAAAT	6	0	0
chr3	149036877	chr6	134178488	1.21969	8	10	CTGCATTTGGCTGTACCCCTGATGTGtccaatgctgtggtggagtcattc	gaagtatttttcctttatccatgttGCAATTTAGGTTGTTGGCTTTTTTC	0	0	0	0
chr3	149142375	chr4	165002387	2.04585	9	9	AAAAAAAAAAAAAAAAAaagaaatattatttgcatattaaa	tcctttgcccttctattAAGATAATTTTGCTTTTATTAATTT	0	0	AAGA	4
chr3	149142388	chr4	165002077	12.6161	103	8	TTGCCCTTCTATTAAGATAATTTTGCttttattaatttgaaataactttt	tatcttgagattaagaaatattattTGGCCGGGCGTGGTGGCTCACGCCT	0	0	T	1
chr3	149211195	chr6	135432448	3.29335	3	37	GTAATGGGTCAGAGCACTGGATTTGGagtcagacagacctaagttcaaac	ctgcataaaaatggaaaaatgcaacATGGCAAAAGACACCACAAACAACT	0	0	A	1
chr3	160237299	chr7	56244917	6.46224	6	8	AAGTTGACACATAAAAGTAATCATCAcattggtatatgaagaggattaag	ttgtggttatgttaaaaaaaataggCGGCCGGGCGCGGTGGCTCACGCCT	0	0	C	1
chr4	53768910	chr7	131440377	17.6257	7	36	CCCCCAAAGTAGATGCTATTATCATCcccgatctatagatgatgacactt	ttaaagaagagctatttctactgatCCCATAAACATTAAAGGTATAATAA	0	0	CCC	3
chr4	91967296	chrX	103016450	46.3186	17	9	ATATGTGCAGGCTTGGGCTCAGAGGCctgacaataataaaaactgacact	tatatgcaggcttgggctcagagatCTGACATTCCTGTCTTCTTATATTG	0	0	CTGACA	6
chr5	42576245	chr8	61370075	10.72	6	9	AAGTAAAGTAAAGTAAAGTAAAGTAAagtaaagtaaaataaaataaaaaa	aaaataaaataaaataaaataaaatAGTAAAGTAAAATAAAATAAAGGCA	0	0	0	0
chr5	80099357	chrX	29350724	13.5586	14	8	TCTGTGGGTTGTCTCTTCACTTTGTTgattgtttcttttgctgtgcagat	gtaacatgggagaacttggcccataTTTTATTTATTTATTTATTTATTTA	TT	2	0	0
chr6	35553003	chr8	67708012	5.46523	5	12	ATTCTCAAATATTGCCTTATTAGAGAggcatattttgaccaccctataaa	atagttaaggatttttatggacttcGGAAATATAGAAAATACTGTTAAGG	0	0	GG	2
chr6	107307834	chr8	105231727	18.9181	15	29	CCCAGCACCCATGATCAGTGGCCATGtcatctaaacaggggaaggacttc	aattaagtggcataattactatgttTTATAAACTCTAAAGTACAACATAT	0	0	0	0
chr6	149604541	chr8	58094889	15.0287	7	13	GTAAGGACAGAGAATGTCATTTGATGgtatagaagaaactacaagaaggg	gacatttaggactaacctgtgcattGTAGGACGTTAAGTTGCATTACTAG	0	0	GTA	3
chr7	47005179	chr8	95725798	33.3534	10	41	CAGAAAATCTGTTATTACAGCAGGTTgttcgattagcaataaaaagaaaa	agccaacagcatgatgtgtccagtaGATGGCAGACGCAGCCAAAATCATA	0	0	G	1
chr7	62492945	chr8	73789368	15.7974	13	16	AGCAATCAATAGAAATAGAGCTAGAAgtgataccgatgatagaattagta	gcttgatggggatggcattgaatctGTAAATTACCTTGGGCAGTATGGCC	0	0	GT	2
chr8	72206057	chr9	80297818	15.7866	19	15	AAAGAACATCAAAAAACAACTTACAGctaacattatacttcatggcgaga	gaatggctaaaataaaaaaattgcaGCCGGGCGCGGTGGCTCACGCCTGT	0	0	0	0

## Sheet: IOR-OS18
Genomic translocations identified in osteosarcoma cell line IOR/OS18
chr. 1	position 1	chr. 2	position 2	frequency of the translocation	number of spit reads	number of spanning reads	sequence 1	sequence 2	insertion at breakpoint	length of insertion	overlap at the breakpoint	length of the overlap
chr1	712130	chr14	107284614	11.3821	10	11	CAACAGCCCAGCAAAGACTCATACATgtgcccatgcaaaagtgaatgcat	aaacacagtttcatagaaaataaaaGACCAATCAAATACAATAAGCTGCC	0	0	G	1
chr19	6452182	chr8	143660499	24.4582	21	58	CCCTGCCCGCCCGCTCAGCCCTGCTCgccatgctcccgcccttgctgctg	ggaagggttccccaggattcccaggGCCAAGGTGCTCCTCACCTCATAAC	0	0	GCCA	4
chr19	7132861	chr2	114733124	11.336	7	21	AAGTGATCCGCCCACCTCGGCCTCCCaaagtgctgagattacaggcgtga	atgagactcgcacagcagttgggctCCAGGGCCTATGCTCCTAACCTCTG	0	0	0	0
chr19	7141280	chr7	87980682	14.1414	6	29	GGGGTTTCACCATGTTGGCCAGGCTGgtctcaaactcctggcctcaagtg	caaggataaagatagaaatgcaaaaGTCTCACAATATATGTAGGATTTTT	0	0	GTCTCA	6
chr19	7263618	chr2	114733397	10.2439	4	17	GTTTTTGTTTTCTTTTGTTTTTGAGAtagagtctcagtttgtcacccagg	taatcattccagtccagtgccatctTCCATTCCTGCTGCAGTCCAGATGT	0	0	T	1
chr1	168024584	chr19	24033179	19.8718	11	20	AGGAAGAGAAGAACAGAGGGATGTTAtttttaaggctaatagaaatggtg	caggcttaagtttttttttttttttTTTTTTTTTTTTTTAACGAAGAAGT	0	0	TTTTT	5
chr19	55933194	chr9	141065893	10	3	18	AAATAAAAATAGAAAAGAAAGACAAAgactgagtaactgtttcagagtga	ttgtgagtacctagctactcatattAAGATAGAGAATTCTCGTCATGTTT	0	0	0	0
chr2	114173317	chr20	29627290	2.78592	5	14	TTTTGAAACTTAGTGTccttcctaaaaataaaatgaaatg	atggaactctatttggCAAATGCTAAAATATCATTGGAACA	0	0	C	1
chr2	119244766	chr3	111275063	10.0719	19	9	GACTAATAACAACTTCTTTTTTTTTTattatactttaagttttagggtac	ccaaaaaacacatgaaaaaatgctcATCATCACTGGCCATCAGAGAAATG	0	0	AT	2
chr2	179296140	chr3	101134296	9.80392	3	17	TTTCCCCTTGGAAGAGAAAGGGGTTTtgattgtgatatatactagtatct	aagtaaggaagtaacccattacatgTATGTTTGTAAATTTTACTTAGGC	GTTTTTTTT	9	GT	2
chr20	25829530	chr9	45728025	6.42303	12	17	TTGAAAGAAGCCTTTGCTCCAGATTGgatgctgtcagaggcagggtggat	tgccatctcccattcccggcttcctCTTGCTGACTGTATCGTGGTGTGGC	0	0	0	0
chr21	9834342	chr9	45394364	18.6158	23	16	GTAGTGAAAATCTGTCTACAATATACgatctgtgattaaaaaaaatgctt	tcaacctactggacttggtataaaaGACTTTTTGAGCACTGTATTGCCTA	0	0	GA	2
chr21	11036736	chr7	151942404	10.4135	3	31	TTTCTCAAAATGTTTTGTCTTGCATCgtccaataaggcagccacca	caaaaaaatagctggaaaccaaagaATCTTGCTTACATCAC	ATGC	4	0	0
chr22	29066095	chr8	126537666	17.5732	9	33	TTACTGAAAATAAAAATGGGGGGGGGgcaaataaagactttaatatcttt	tatgcagtcaaaataaaccaagactCAGGATCCCATGCCAAGCTTCTAGA	0	0	0	0
chr22	32928560	chr6	24683981	37.6744	16	65	TCCTGCAGGAGCTTCCTGGCCTCTCTggggaggagagaggggctgtgttc	tgggagaccaactgctgcattctttTGAGTTTCTAATTAGCCTTTCTAAA	CGA	3	TCT	3
chr10	38272000	chr6	13521296	11.0092	3	9	GTGGCTCACACCTGTAGTCCCAGCTActtgggaggctgagctgggaggat	tcaaccatgtaagacagacactcccCTCGGGAGGCTGAGGCAGGAGAATG	0	0	CT	2
chr3	56765620	chr7	147539677	32.1739	4	33	TTTTTTTTTTTTTTACTTTTTACTTTtctttttttttttttttttattat	ttgctatcccttcctattcccttacCGGGTTTTAAGTTTTCTTAACAACA	0	0	0	0
chr3	86499185	chr6	62586687	30.625	14	35	CTGACTATGTTATAAGATGTTCAGTTctttaatattggggtcaaaagcac	ttgacatggttttatgtaatgtttcATCCCACCTCTGTGTCATGCAGCCC	T	1	0	0
chr3	86574131	chr6	62668860	24.7475	3	46	GCATTGTCTGTCCCTctcactgaccacagcaatctaagt	ttatttcagatggtaCTGATAGATTAAAATGGATACTGAG	0	0	CT	2
chr3	86657701	chr6	64026954	27.8317	10	33	TTCCCTTTTAAATATCAGTTTCAATGttaggtcatttctttgtgcctaca	gataacaattatatataatatacctTTTTACATAAACATATATCCATCCA	0	0	TT	2
chr4	80888058	chr5	21207729	14.5658	16	10	TGAAGCATATAAAAATAACTTAAAATtccttcaatattaaatgatgtagt	tgctggcgactataagaatagggcgTCCGGGGAGGAGCCAAGATGGCCGA	0	0	TCC	3
chr4	113909327	chr6	57309699	15.0641	6	41	ATAATTTGGGGTGGCAGATTTTTGTTaatgatagtctccttgctcctttt	tcttttagaaattgttaaagaagcaTAATTTACAAAATTTTTATTGAGCA	TTTTTT	6	TAAT	4
chr4	190800658	chr9	69009678	26.5802	14	68	TAATGGGCTATGAAACAAATGAGATCctactaatctagtcttttcctt	aatgggatgtgagacaaatgagatgCTACTTATCTAGCCCTTTCCTT	0	0	CTACT	5
chr7	62492945	chr8	73789368	15.9021	14	12	AGCAATCAATAGAAATAGAGCTAGAAgtgataccgatgatagaattagta	gcttgatggggatggcattgaatctGTAAATTACCTTGGGCAGTATGGCC	0	0	GT	2
chr10	75488964	chr5	54865800	30.3797	10	26	AGGGATGCTAAAAAATATTAACTTGCcattaaaagtaattataaaaaacg	acatttgaaaaatagcaatatctagAGGCCGGGCACGGTGGCTCACGCCT	0	0	0	0
chr10	112178163	chr7	92976834	17.7898	5	28	TGCCTCGGCCTCCTAAAGTGCTGGGAcacaggcatgagtcaccacgccca	atcatgctgctataaagacacatgcACACGTATGTTTATTGTGGCACTAT	0	0	0	0
chr10	123120652	chr9	37594234	16.1905	3	14	ACAGGCGTGAGCCACCGCGCCCGGCCaaacatgattatcttta	gccccaagttacgcatgccaactagCCATATCTACTTCTTAC	0	0	0	0
chr11	171539	chr14	107284614	8.8993	10	9	CAACAGCCCAGCAAAGACTCATACATgtgcccatgcaaaagtgaatgcat	aaacacagtttcatagaaaataaaaGACCAATCAAATACAATAAGCTGCC	0	0	G	1
chr11	38812657	chr8	52731478	19.0275	11	34	ACCAAATCTGAGTAACTACTGTAATAataatgctggtggtagtccatgat	atttaatatttttacatttgaggggATAACAATTTTTAAGAAAAATTTGA	0	0	ATAA	4
chr11	43263050	chr19	37951032	16.1172	6	16	TACGAAGCAAATGGAAAACAGCTAGGaagatggtagtgagctaggaagat	atgcttcttacagaaaatgcaagctAATGTTTCCAGCTCAAAATATGAGA	0	0	AA	2
chr11	46784070	chr19	54138283	16.8675	8	20	TCACAGTCTAAATCAGGAGGTTGGAAtcaactacataggcactggagaaa	ctcttttactcaggttggagcacggTGGTGCAATCACAGCTCACTGCAGC	0	0	T	1
chr11	46805575	chr19	54139505	24.4186	8	13	CATAGTGGTGTGAGCCTGTAGTCCCCgctactcaggaggctgaggcagaa	tgaccgaatatttttgactaagatgAATTTTCATCACTAGGCAATAGAGT	TA	2	0	0
chr11	118678332	chr8	51058949	9.84456	9	10	AAAAATTAGCCAGGCGTGGTGGCGCAtgcctttaatccaagctacttggg	aaaattagccaggcatggtggcaggTGCCTGTAATCCCAGCTACTCAGGA	0	0	TGCCT	5
chr12	37880681	chr20	26051143	6.10169	5	13	AAATATTTTCAAAGTATGATATCTGAaaaggctaatacaatacatttttg	ctgggctggggtacagaggggctttGCAGAGATCAGCATAACAAAAGCAT	GATA	4	0	0
chr1	143229009	chr21	9734046	18.0157	59	10	CTTATGGTATGCAGGAGCTTCCAATGatcatttaaaaaactaaatagaaa	acaactgttcaaaaaggcctccaatATGGGACAGTCCTATTTATTATCTC	0	0	AT	2
chr13	25670712	chr3	155027220	12.8686	4	20	TACATTTTCTGCTTTTTGTAACATCGttacaaatctctctgagatttggt	acagtttctgcttttggtaacatccTTTCGTGTAACGTGGTTTGTGATGA	0	0	TT	2
chr1	143264643	chr4	49262790	7.51174	25	39	CTTGAGGCCAGGAGTCTGACAACATCctgagcaacacagcaagatcccat	tgtacatctctttcactgtctgtttCTGAGATTTAGCCTTTAAAATGAAC	0	0	CTGAG	5
chr14	101501873	chr17	7579512	49.7561	12	39	CAGCACCGGTCTTCATGTCAGGACATtccatcaagaaaggctgtccaagc	tgaacaatggttcactgaagacccaGGTCCAGATGAAGCTCCCAGAATGC	0	0	0	0
chr14	101501884	chr7	93232249	41.0667	18	59	ACAGTGGACACTTAGAACAAACATCTgaacactgttttagcccagttgcc	tcatgtcaggacattccatcaagaaAGGCTGTCCAAGCTGTGGCCTGCAT	0	0	0	0
chr15	59512023	chr21	10717346	2.04651	4	18	TTCTGAAACACTCTTTTTgtagaatctgcaagtggatatttg	ttttgaagcactcttttcGTAGAATCAGCAGTTGGATATTTAG	0	0	GTAGAATC	8
chr15	101826423	chr19	52936177	9.59233	4	16	AGTTGGATATCCGTGTCTTACGTTTTgcttctcctggcaatatcctttgc	ttaaaaatggtcaaaatctgggccgGGCGCAGTGGCTCACACCTGTAATC	0	0	G	1
chr1	147664217	chr16	71202570	22.0907	11	45	ATCCTCGATGTCACCCTGTGGGGCAGagtaattcctgggacccaactctt	acaaagagaaatacaataactgtatAGTTGTAACCACCCAATGGGTTCTT	0	0	AGT	3
chr16	71396265	chr2	63496560	13.3028	7	22	AAAGCAACTAAGAATGTAAAGATAAGatgagttctcttccaggggcaagc	tttagatcttacatgtatagacagaATATGTGTACATTTTGAAATCTGGA	0	0	AT	2
chr16	81115928	chr19	24033184	23.4604	6	34	GAGAAGAACAGAGGGATGTTATTTTTaaggctaatagaaatggtgagatt	aatattaacatcaaaacaaacatgaTTAACGAAGAAGTATTTTATTATTT	TTTTTTT	7	0	0
chr17	4046537	chr2	54854166	10.6509	6	12	AGACAGAAGAAAATAGGACAGTTTTCagacagtcccatgaagcttccttt	acctgcaagccaagaagtacgagaaGGGCCAGGCGCGGTGGCTCACGCCT	0	0	0	0
chr17	15279731	chr6	170859772	12.2867	3	15	TGGATTTACTGTTCACCCTGCTACCTtactattgcattag	caagtaacctatcataagatgttaaTAATCTTTAAAGTA	0	0	TA	2
chr17	25303562	chr9	135403705	10.0478	54	9	ACTTATTAATTCTATTGAAAAACCACatccataggaacaattacaatata	tataaggtgtaaggaagggatccagTTTCAGCTTTCTACATATGGCTAGC	0	0	0	0
chr17	43660611	chrX	42332653	11.8343	10	10	CATTTATTAAAAAACAGAAACTTTTCaatttaaccacttctactacccta	tacagatgcttgtacctttttctttTTTTTTTTTTTTTTTAATTTATTTT	0	0	0	0
chr1	154649545	chr3	151382542	17.6623	11	23	AGAAAGAAGGACAGACACAGAAAGTCtaattgggattgtaaagtaaggat	gaaagagggacagacacagaaagttAAAGAGAGAGTTAAAAAGGGAGGAA	0	0	0	0
chr1	221362741	chr12	28274591	8.37438	9	8	TTATTTTGTTTGTTTAAAGAAAATGAtacaagctaaaaacagttccaggt	tcataagtaaagataaaatacaagcGGCCGGGCGCGGTGGCTCACGCCTG	0	0	0	0
chr1	70926107	chr9	68418847	5.38951	35	20	CAAACAGCACACACACCATGTGCGCAtgcacacacacaccccatacccac	cctcttggagctgtgagaagagggcTGAAGGGGTGGCCTGCCCCTCCACA	CG	2	TG	2
chr1	104677358	chr9	68418847	4.38169	34	11	CAAACAGCACACACACCATGTGCGCAtgcacacacacaccccatacccac	caggagttgggtgactaagcttatgCGTGAAGGGGTGGCCTGCCCCTCCA	0	0	0	0
chr10	39037426	chr22	17015346	14.5897	16	8	TAAGATGAAATGATGAAATGAGATGAaatgaaatgatgaaatgaaattga	atgaacaataagatgaaatgatgaaATGAGATGAGATGATAAGATGAAAT	G	1	A	1
chr10	43918185	chr3	195829561	12.6984	5	11	TGCCTCTAATACAAAAATTAACACTAaaacaacaaaaacactcaacaaac	tcggctcactgcaacctccctgcctGATTCTCCTGCCTCAGCCTGCCGAG	G	1	0	0
chr10	127574452	chr13	20371640	21.2389	18	102	AAAAAAGAAGAGAAAAACATTTGTTTtcaaaagacaaccctaaggctggg	ccggccttcctctacccttagccccTTACAGTCAGGTCTCAAGCCTGCAG	0	0	TT	2
chr10	135508640	chr14	107289529	18.2741	5	13	AGTAGGCATATTAAAACTTGCAACACtatttaagcttnnnnnnnnnnnnn	gtaggcatattaaaacttgtaacaaTATTTAAGCTTAGATATATTATTTG	0	0	TATTTAAGCTT	11
chr11	50687231	chr12	38014556	5.68071	13	16	TGCTTCTGTCTAGTTTTTACTTGAAGatatttccttttccactgtaggcc	gcttctgtctagtttttgtgggaatATATTTCCTTTTCCTCCATAGGCCT	0	0	ATATTTCCTTTTCC	14
chr11	50695707	chr8	46884964	9.95688	97	30	AGCGCTTTGAGGCCTATGGTGGAAAAggaaatatctttacgtaaaaacta	gctttgaggcctatagttgaaagggAAATATCTTCACATAAAAACTAGAC	T	1	0	0
chr11	50695707	chr14	19055365	10.6233	90	8	GAGCGCTTTGCGGCCTATAGTGGAAAcggaaatatcttcacataaaaact	gctttgaggcctatagttgaaagggAAATATCTTCACATAAAAACTAGAC	AT	2	0	0
chr11	50695752	chr16	33912595	8.44468	70	9	ACTAGACAGAAGCAATCTGAGAAACTtctttgtgatgtgtgcattccatt	tagacagaagcattcggagaaacttCTTTGTGATGTGTGCATTCATCTCA	A	1	T	1
chr12	34017338	chr13	48856830	13.6905	5	18	TTTTCCTTTTATCTTTTTGCTTCTTTaattaaatgatcttaatgacttgt	atattagaaatttaaactaagaacaTTTTAAATATATATTTATCAATTTA	TTTTTTTTTT	10	0	0
chr12	37859048	chr6	154216091	20.5451	3	46	AAAGAATTCCCTCTTTGAggttatttttcagtctacttaccc	aacatttgagaggaaatgttcttttAGAAATTATTCCAGCTAATAAATGA	AAAAAAAA	8	0	0
chr12	37880681	chr20	25766033	5.95399	5	17	AAATATTTTCAAAGTATGATATCTGAaaaggctaatacaatacatttttg	ctgggctggggtacagaggggctttGCAGAGATCAGCATAACAAAAGCAT	GATA	4	0	0
chr12	37880681	chr20	25827978	7.07635	5	14	AAATATTTTCAAAGTATGATATCTGAaaaggctaatacaatacatttttg	ctgggctggggtacagaggggctttGCAGAGATCAGCATAACAAAAGCAT	GATA	4	0	0
chr12	37922890	chr20	29504523	6.58436	5	11	AATCAAAACAAATATTTAACTCTGGAagatgaatccacatatcacaaagc	aatggaaacaatgtttaattctttgAGATGAATCCACACATCCCAAAGCG	0	0	AGATGAATCCACA	13
chr12	38049809	chr15	20005737	1.19403	5	9	CTTTGTGAGGTGTGCATTCAGCTCACagagttgatcttatcttctcattg	gtgatgtgcgcattcaactcacaggGTTGAACCTATCTTATGATTGAGCA	TGT	3	0	0
chr12	38122025	chrX	61875649	7.42442	71	26	GGATATTTGGAGCAGTTTGAGTCCTAttgtggaaaaggaaatatcttcac	gatatttggagcgccttttggcgtgTGGTGGAAAAGGAAATATCTTCACA	0	0	T	1
chr12	38483380	chr4	190976549	6.72566	6	13	AAAAAGGGTACATAgtcgtatcccagcaggtgtagtgt	aaaaagggtacacagTGGTATCCCAGCAGGTGTAGTGTGA	C	1	0	0
chr12	73402502	chr9	68418847	7.30638	49	26	CAAACAGCACACACACCATGTGCGCAtgcacacacacaccccatacccac	tttagtgctttctggtatataattcTGAAGGGGTGGCCTGCCCCTCCACA	CG	2	TG	2
chr13	19641639	chr2	133120102	5.53097	5	20	TGCTGAGGTTACACATGTAAGCCATAgaacctggcctcaaaatacca	aaatagcccaaatgtccactgtcagGTGAATGAATAAACAAAACAT	0	0	G	1
chr13	63637902	chr7	57606289	10.79	11	17	AACAGTACTGGCACAATTTCAGTATTtaaaaagtatgtgtgtattttaca	tcaggacctccaggtgaaaaaaaaaAAAAGTGGAGATCTGCTTTTTCTTT	GTG	3	0	0
chr13	63649022	chr20	26149746	31.9549	14	71	CTATCACTGTTTCACACCCATTCTTAgtcacaattctcctttcagatggt	tccataattaatgagttgattaattGTATGTGTACTATAAATGATGGTGT	C	1	GT	2
chr13	115108158	chr18	78017148	23.3645	5	20	TCAAACCCCCACCCCATGGAGCCAATggcttcaaggttgagatgtgtata	acatctgggaagctgacaatccatgGGCTTCCCATCTGTGTAGTTTGCCT	0	0	GGCTTC	6
chr14	19303899	chr22	16551620	17.341	3	27	CTCAGACAGGATTCCAGAACACTGCTgttgggttctgagtctttttccct	tcacataggattccagaacactgcgGCTGGGTTCTGAGTGTTTGTCCCTC	0	0	G	1
chr14	20424753	chr22	16133090	7.69231	8	11	TCTAGATAACTTCAGCAGCTCAGATTcagttaatggatggagtaataaat	agtggtaattattttgcttctagacCAGCAAGCTAATATCTCAAAAACTC	0	0	0	0
chr14	107284614	chr19	241793	12.3779	11	8	CAACAGCCCAGCAAAGACTCATACATgtgcccatgcaaaagtgaatgcat	aaacacagcttcatagaaaataaaaGACCAATCAAATACAATAAGCTGCC	0	0	G	1
chr14	107284614	chr7	12645	13.1148	10	10	CAACAGCCCAGCAAAGACTCATACATgtgcccatgcaaaagtgaatgcat	aaacacagtttcatagaaaataaaaGACCAATCAAATACAATAAGCTGCC	0	0	G	1
chr15	20000110	chr21	14345816	5.6696	13	16	AGTGTTTCAAACGTGCACTATCAAAAgttcatctctgtgagttgaatgca	tttcaaaacgtgctctctcaaaacgAAAGTTCAACTCTGTGAGTTGAATG	CA	2	0	0
chr15	20430350	chr6	382459	12.426	20	22	GAAGGTTTGAGATGAAATGACTGAGCcacacctagtgcaggaatgagcac	gtaaaggctctccaaagactttcagCAGTGAGTGAAAAGACCAGCCGAGA	0	0	CA	2
chr15	40854194	chr7	26252971	24.6914	4	46	TGAAAATGTGTTCAGGAAATATTTTTaaaataaaatggctaacaagaggc	taaagaaaaaagtctaataattgcaTAAAGGAATATAAAACTATTTATTA	TTTTTT	6	A	1
chr16	33428528	chr6	382461	25.9928	25	83	CATTCTTGGCTGGTCTTTTCACTCACtgcttaaactctttggagagcctt	ctggtgctcattcctgcactaggtgTGGCTCAGTCATTTCATCTCAAACC	0	0	TG	2
chr16	33916034	chr21	10712947	1.87525	4	19	CTTTGTGATGTATGCATTCATCTCACagagttgaactatttttttttgat	ttgtgatgtgtgcagtcatctcacaCAGTTCAACTTTTCTTTTGATTGAG	T	1	0	0
chr16	35228243	chr9	67316228	5.91966	20	8	TTGAATCTCTCTTTTTGCAGAATCTGcaggtggatatttggagccctttg	gaacactctttttgtagaatctgcaAGTGGATATTTGGAGCGCTTTGAGG	TG	2	0	0
chr16	35228243	chr9	66975707	3.95387	13	11	TTGAATCTCTCTTTTTGCAGAATCTGcaggtggatatttggagccctttg	gaacactctttttgtagaatctgcaAGTGGATATTTGGAGCGCTTTGAGG	TG	2	0	0
chr16	35243764	chr5	49535257	6.80773	20	54	TAGACAGAAGCATTCTCAGAAACGTCtttgtgatgtgagcattcaactca	agacagaagcattctcaaaaacttaTTTGTGATGTGTGCCTTCAACTCAC	0	0	TTTGTGATGTG	11
chr16	35253654	chr5	49535257	8.20779	30	49	TAGACAGAAGCATTCTCAGAAACGTCtttgtgatgtgagcattcaactca	agacagaagcattctcaaaaacttaTTTGTGATGTGTGCCTTCAACTCAC	0	0	TTTGTGATGTG	11
chr16	35264413	chr7	61253323	3.71681	13	8	AGTTTTGAAACACTCTTTTtgcagaatctgcaagtggatattt	agctttgaaccactctttgTGTAGAATCTGCGAGTGGATATTTG	0	0	TG	2
chr16	79864808	chr19	30388810	8.72274	4	10	AACTTCGCAAGGGCAGAGACCATGTCttattcatcactgaatagtctcct	cattttaatttttatttttatttttTTTTTTTATTTTTTTTTTTTAAAGG	0	0	TT	2
chr18	64744019	chr9	68418847	10.1152	44	57	CAAACAGCACACACACCATGTGCGCAtgcacacacacaccccatacccac	gtcagtcccggattgtaatcagtatTGAAGGGGTGGCCTGCCCCTCCACA	CG	2	TG	2
chr18	15239460	chr2	132830428	6.47948	6	9	CTGCTACGAAGTTCTGAAGGTTTGTCgctgacataggattccagaacact	aatacgagggtctgaatgtttgtccCTCACATAGGATTCCAGAACAGAGC	A	1	C	1
chr19	249183	chr5	15863	7.87402	3	17	GAAGGATAACTAAATCACTAAAGAGTcttatcaatggagaatgcat	ggggtttgaagccttccatatgataCTTTAATAGTGGGATATCTG	0	0	CTT	3
chr19	6878599	chr8	42518963	13.399	8	60	GAACCTCCTTTTATTGCCCCGAGGGTaaagcctaaactctttcacccacc	cagagttgttgtttcagggagatgaAATAGAGCCTGGTCTCCAGTGGCCT	0	0	AA	2
chr19	27906942	chr7	62004964	5.78723	23	11	CACAAAGAAGTTTCTCAGAATGCTTCtgtctaatatttatgtgaaggtat	aaagaagtttcaaagaatgcttctgTCTAGTTTTTATGTGAAGATATTTC	C	1	T	1
chr2	114173317	chr9	68434528	16.4486	36	52	AAATTTAAATTTTTGAAACTTAGTGTccttcctaaaaataaaatgaaatg	ttttcttttatggaactctatttggCAAATGCTAAAATATCATTGGAACA	0	0	C	1
chr2	118106352	chr6	104490683	10.453	7	8	CCAACAAGCAAAAAAAAACCTCTTTAaaaaggggcaaaggacatatatga	gatgaggtaaaaataccaggagcttGGCCGGGCGCAGTGGCTCACGCCTG	0	0	0	0
chr20	25829530	chr9	44991234	16.7341	12	50	TTGAAAGAAGCCTTTGCTCCAGATTGgatgctgtcagaggcagggtggat	tgccatctcccattcccggcttcctCTTGCTGACTGTATCGTGGTGTGGC	0	0	0	0
chr20	26083179	chr7	57927330	10.8179	4	37	GGGAAATGGGGAGTAACTGCTAGTAAgtatggagtttcttt	tgcaaaagctcactttttcagaaaaATATTAAAATATTA	T	1	AA	2
chr21	9714728	chr4	49536395	4.87455	24	10	TTACTGGTTCATTTTAAAGGCTAAATctcagaaacagccagtgaaagaga	gtacagatgggatcttgctgtgttgCTCAGGATGTGGTCAGACTCCTGGC	0	0	CTCAG	5
chr21	9834342	chr9	43204176	19.7044	24	16	GTAGTGAAAATCTGTCTACAATATACgatctgtgattaaaaaaaatgctt	tcaacctactggacttggtataaaaGACTTTTTGAGCACTGTATTGCCTA	0	0	GA	2
chr21	11092547	chr7	152085915	20.1342	21	69	CAGGAGGCGGAGGTTGCAGTAAGCGGagatcatgccactgcactccagcc	acagaagagtcccagcatcacttccTGGCCATAGAAGCCCTCCTGAGCAG	0	0	0	0
chr3	86488958	chr6	64068377	21.3166	18	16	ATTCTTCCTACCCATGAGCATGGAATgttcttccatttgtttgtatcctc	aatcccagcactttgggaggccgagGTGGGTAGATCACCTGAGGTCAGGA	0	0	GT	2
chr3	86572459	chr6	64066706	32.7366	14	50	TTCCAATCTTTAAAGCATCTTTATGGttacaaagaaatgtaagttaaaat	ctctacaagtttctttcttcaaattTAGAGGTACCATGCAAATTCTATTT	0	0	T	1
chr3	86722788	chr6	62330492	31.068	7	41	TTCTTTTATTTTCTTCCACACCATCTttccccactgtaccctgaagacag	aaagggaaacaataacatttacagaGAGTAAGTGAAATGTGGTAGCCATG	0	0	0	0
chr4	190470114	chr9	44991774	13.8973	13	10	TCCTGGGTGGCCTGACTCCCTTGATCttctggacgaaacaaatgtcagga	acggcggaaatgaatacacctgctgTTCTGGAAGAGCTGATGTGGGCTTG	0	0	TTCTGGA	7
chr4	190470114	chr9	45728565	29.0837	11	62	TCCTGGGTGGCCTGACTCCCTTGATCttctggacgaaacaaatgtcagga	acggcggaaatgaatacacctgctgTTCTGGAAGAGCTGATGTGGGCTTG	0	0	TTCTGGA	7
chr5	15863	chr6	150715	13.0933	8	32	GAAGGATAACTAAATCACTAAAGAGTcttatcaatggagactgcatggac	ggggtttgaagccttccatatgataCTTTAATAGTGGGATATCTGCCACA	0	0	CTT	3
chr5	15863	chr8	158973	12.0833	18	11	GAAGGATAACTAAATCACTAAAGAGTcttatcaatggagaatgcatggac	ggggtttgaagccttccatatgataCTTTAATAGTGGGATATCTGCCACA	0	0	CTT	3
chr5	21573436	chr6	57575919	28.013	9	77	TATTGCTTAAAAAATGCCAACAATTTtctaagccttcagaaagtcttttt	tggaaattctaatattcaggtagggTTGAAACTGGCTGTCTAATCTCACC	0	0	TT	2
chr5	46091273	chr9	66835990	11.1593	82	8	ATTTGGAGCACTTTGTGGTCTATGGTggaaaaggaaatatcttcacatga	gtgagccctttgaggccagtgatgaAAAAGGAAATATCTTCACATAAAAG	TT	2	0	0
chr6	32688595	chr9	7371814	11.4114	8	11	ATTGGGCCTAAAAATTATTGACATGTacattatctattctgtaatgatgc	catcattgtgaaatgaaaaatagtaGGCCGGGCGCGGTGGCTCACGCCTG	0	0	0	0
chr6	154216091	chr7	57754535	8.33333	3	14	AAAGAATTCCCTCTTTGAggttatttttcagtctacttaccc	cacatttgggaggaaatgttcttttAGAAATTATTCCAGCTAATAAATGA	AAAAAAAA	8	0	0
chr7	118740300	chr9	68418847	2.47934	16	8	CAAACAGCACACACACCATGTGCGCAtgcacacacacaccccatacccac	cactcatcgtgttgtctgttcacatTGAAGGGGTGGCCTGCCCCTTCACA	CG	2	TG	2

## Sheet: MG-63
overview of all genomic translocations identified in osteosarcoma cell line MG-63
chr. 1	position 1	chr. 2	position 2	frequency of the translocation	number of spit reads	number of spanning reads	sequence 1	sequence 2	insertion at breakpoint	length of insertion	overlap at the breakpoint	length of the overlap
chr1	21853527	chr2	163609541	10.4247	5	22	ATTCTTGTTCTTTTCTTTTCTTTTCTtttcttttctttcttgagatggag	taggattgattattattagtcagggTTTCTTTTCTTTTCTTTTCTTTTCT	0	0	TTTCTTTTCTTT	12
chr1	63339682	chr8	139325979	9.59302	30	36	AAAGACACTGTTAAGATACAAGCTACaatgtgggaaaaaatagttgcaaa	tacaaatttttaaaaatgtataattGGCCGGGCGCGGTGGCTCGTGCCTG	0	0	0	0
chr1	109494852	chr3	110413394	14.4737	8	36	CCATTTGGTATGTTGCAAGTTTTTACatatgtatatatatgtgtaaatat	ttcactctttttgcccaggctagagTGCAATGGCGCAATCTCGGCTCACT	T	1	0	0
chr1	111896186	chr10	102036244	15.5718	10	22	TGGAATACATTCTAAAAGAATAAAAAcatttcaaagcatcatcttaacct	cgtctccctctccctctcccgtctcCCTCTCCCTCTCCCTCTCCCGTCTC	0	0	C	1
chr1	111896187	chr2	192605930	8.43091	10	8	GGAATACATTCTAAAAGAATAAAAACatttcaaagcatcatcttaacctc	tccctgtctccctctccctctcccgTCTCCCTCTCCCTCTCCCGTCTCCC	C	1	0	0
chr1	142788569	chr4	49547944	2.67983	6	13	ATATTAGGAACAATATCACAGGCGGAgtgtacaccccctgctattttacc	tattaggaacaatatcgcaaaacgtGTGTACACCCACTGTGACATTTGGA	0	0	GTGTACACCC	10
chr1	143535058	chr8	115778425	2.12885	6	13	ATCTGGGGCTGTAACCTGAGAATATGcacttctagtaagttcccaggtga	atcaattatatcaagtactcttttaCTTAAAGGCAATTTGTTTAGATATT	0	0	C	1
chr1	147664217	chr16	71202570	27.4143	17	27	ATCCTCGATGTCACCCTGTGGGGCAGagtaattcctgggacccaactctt	acaaagagaaatacaataactgtatAGTTGTAACCACCCAATGGGTTCTT	0	0	AGT	3
chr1	168024584	chr19	24033179	20.8955	10	25	AGGAAGAGAAGAACAGAGGGATGTTAtttttaaggctaatagaaatggtg	caggcttaagtttttttttttttttTTTTTTTTTTTTTTAACGAAGAAGT	0	0	TTTTT	5
chr1	168420928	chr8	30105890	19.7468	7	32	ACAGCCCTTTCCCAAAACAAACCTCCttcttgcctagggactagactgcc	gatgtctcagccactttcagggtttCACTGGCTCTTTGTAAATCTGATTT	A	1	0	0
chr1	202594238	chr15	30465304	8.8785	6	13	GTTTGTGTGTGGTATGTGTGTGGTGTgtgtggtatgtgtgtcgtgtgtgt	tggggtgtgtgtgatgtgtgtggtgTGTGTGTGGCATGTAGTAGGGTGTG	0	0	GTGTGTG	7
chr1	212471152	chr3	186700645	7.5	3	9	CCACCATGCCCAGCTAATTTTTTTATttttagtagagacggggtttcacc	tgagaaacaagatgaagtgaattgtTTTTTTTTTTTTTTCTTTTTTATTT	A	1	TTTT	4
chr10	38887231	chr22	16856924	4.29082	7	11	AATCGAATGGAATCATAGAATGGAATcgattggaatcataatcgaatgga	tcgaatggaatcatcgaatggaaccGAATGAAATCATCACTGAATTGAAT	A	1	0	0
chr10	50456546	chr16	60091086	36.5422	27	66	TACAACTGTCTCTTATTTTACCTTCTcttctgggtaaatgatacaaatcc	tgtagagggaaattaatagcactaaATGCCCACAAGAGAAAGCAGGAAAG	0	0	0	0
chr10	51111750	chr8	110939801	35.2705	34	54	GAGATAAAAACTGAGCTGAGTCTTGAaggctggattaagaagcaggcaaa	tgttatttgaatgcattaatgtactTCATGGAACAAAAGGGTCTTTCATT	0	0	0	0
chr10	51333533	chr8	110939801	7.67263	5	10	GAGATAAAAACTGAGCTGAGTCTTGAaggctggattaagaagcag	tgttatttgaatgcattaatgtactTCATGGAACAAAAGGGTCT	0	0	0	0
chr10	60902929	chr7	81789164	31.6109	9	43	AAAATATTTATCAAAATAATATTTTAaaaagcattattacaaaatattca	tttctataactggtattttctctttATTACAGTCTTTTTTTTAACATTTC	0	0	A	1
chr10	75488964	chr5	54865800	15.7729	10	15	AGGGATGCTAAAAAATATTAACTTGCcattaaaagtaattataaaaaacg	acatttgaaaaatagcaatatctagAGGCCGGGCACGGTGGCTCACGCCT	0	0	0	0
chr10	96852124	chrX	30790759	23.9316	6	22	CTTCTGGCTGATGGTCAGATTACGCTcagcatttttagtgcttaaaggag	ttctgggtgatggccagattactgaCAGCATTTTTAGTTCATGACACTGT	0	0	CAGCATTTTTAGT	13
chr10	112178163	chr7	92976834	14.8438	4	15	TGCCTCGGCCTCCTAAAGTGCTGGGAcacaggcatgagtcaccacgccca	atcatgctgctataaagacacatgcACACGTATGTTTATTGTGGCACTAT	0	0	0	0
chr10	113431989	chr2	112447432	10.1351	5	10	AAGAATCATCCCACATCCCAAATGATtttcaaacatccttgttgacagcc	ctcagataagcaaaaattgagaaaaTTTCTTTTTCTTTTTTTTTTTTTTT	0	0	TTTC	4
chr10	135508640	chr14	107289529	25.4958	22	23	AGTAGGCATATTAAAACTTGCAACACtatttaagcttnnnnnnnnnnnnn	gtaggcatattaaaacttgtaacaaTATTTAAGCTTAGATATATTATTTG	0	0	TATTTAAGCTT	11
chr11	1559064	chrX	95047501	10.2767	4	9	TGTGCACCTGTAATCCCAGTTACTCAggaggctgaggcgcaagaatcact	aggcacctgtaatcccacctacttgGGAGGCTGAGGCAGGAGAATCACTT	0	0	GGAGGCTGAGGC	12
chr11	4913049	chr9	36238863	3.85078	3	13	TAATCTTCTAGAATTTTTATAGTTTCagatcttaaagtccttaatccatc	cagctatagagtggctctctcaactAAACTATAGCAAGATTGGAGACATA	0	0	A	1
chr11	29560741	chr8	110556447	4.43102	7	15	GTTAGGAGTTCTTTAAAGTAATGGTCttcgaaataatgtattgtgctttt	tccctttaatgtggtcacatgataaTTATTACTTAAGTTAGGTTTTATCC	0	0	TT	2
chr11	38812657	chr8	52731478	18.9474	12	42	ACCAAATCTGAGTAACTACTGTAATAataatgctggtggtagtccatgat	atttaatatttttacatttgaggggATAACAATTTTTAAGAAAAATTTGA	0	0	ATAA	4
chr11	48836191	chrX	61886680	1.97775	7	9	TTTGTTTGAGCAGTTTGGAAACACTCtttttgtagtaaatgcaa	ttgattgagcaattgtgaaacactgTTTTTGTAGAATCTGCAA	0	0	TTTTTGTAG	9
chr11	94952766	chr9	30799952	44.0945	11	45	GATAAGCCAGTTTGATATTGGCCATCagttgtcccaacaccctgcttatt	tggctcagaagaaccgataggagctAGACAAGTACTGGTCTCGGCCGATT	0	0	AG	2
chr12	30420645	chr7	16917205	12.828	4	18	ACAGGCGTGAGCCACCGCGCCCGGCCaagaaaatattctcaaagttagtt	ctgcttgtaaaattttctcacttttAAATTTCTTTTTAAATTATTGATTT	0	0	AA	2
chr12	38112584	chr7	58050371	5.96206	21	12	AGCAGTTTTGAAACACTCTTTTTGTAtaatatgcaagtgggcatttggag	agttttgaaacactctttttgtaggATCTGTAAGTGGATATTTGGAGCGC	GA	2	0	0
chr12	73402502	chr9	68418847	1.55268	9	12	CAAACAGCACACACACCATGTGCGCAtgcacacacacaccccatacccac	tttagtgctttctggtatataattcTGAAGGGGTGGCCTGCCCCTCCACA	CG	2	TG	2
chr13	27154840	chr15	38934711	5.79216	7	10	TGCAGTGGCGCGATCTCAGCTCACTGcaagctccacctcccaggttcatg	gcgatggcacgatctcggctcacctCAACCTCCGCCTCCCGGGTTCAAGC	0	0	CAA	3
chr13	61462331	chr7	25087510	8.82353	3	12	TATTCGGCCATCTTGGCTCCTCCCCCaactcaaacttttttataaac	gtgctctacaatggtggaatagcttTCTTCTCTTTTTTATATAACC	0	0	0	0
chr13	63637902	chr7	57606289	4.64441	6	10	AACAGTACTGGCACAATTTCAGTATTtaaaaagtatgtgtgtattttaca	tcaggacctccaggtgaaaaaaaaaAAAAGTGGAGATCTGCTTTTTCTTT	GTG	3	0	0
chr13	63649022	chr20	26149746	41.6813	17	102	CTATCACTGTTTCACACCCATTCTTAgtcacaattctcctttcagatggt	tccataattaatgagttgattaattGTATGTGTACTATAAATGATGGTGT	C	1	GT	2
chr13	115108158	chr18	78017148	15.534	3	21	TCAAACCCCCACCCCATGGAGCCAATggcttcaaggttgagatgtgtata	acatctgggaagctgacaatccatgGGCTTCCCATCTGTGTAGTTTGCCT	0	0	GGCTTC	6
chr14	107289524	chr19	59103381	20.7373	30	15	TGAAAAGTAGGCATATTAAAACTTGCaacactatttaagcttnnnnnnnn	gaaaagtaggcatattaaaacttgtAACACTATTTAAGCTTAGATATATT	0	0	AACACTATTTAAGCTT	16
chr14	107289524	chr2	114376779	21.9269	19	14	TGAAAAGTAGGCATATTAAAACTTGCaacactatttaagcttnnnnnnnn	gaaaaataggcatattaaaacttgtAACACTATTTAAGCTTAGATATATT	0	0	AACACTATTTAAGCTT	16
chr14	107289533	chr22	51230126	18.5915	22	11	GGCATATTAAAACTTGCAACACTATTtaagcttnnnnnnnnnnnnnnnnn	gtaggcatattaaaacttgtaacacTAAGCTTAGATATATTATTTGTACC	0	0	TAAGCTT	7
chr15	64304899	chr6	123171445	21.8605	20	27	TACCTTTTTGAAAATATAGACTATGCatatgtatgttcatatatgcattg	acaagaaacttttccggctctccctCTCCCTCTGTCTCCCTCTCCCCACG	G	1	0	0
chr16	232773	chr19	12340640	7.42115	12	8	TCACGATGTCAGGAGATCGAGACCATcctggctaacacggtgaaactcca	cctgaggtcaggagtttaagaccagCCTGGCCAACATGGTGAAACCCCGT	0	0	CCTGGC	6
chr16	32095947	chr7	61821764	4.15648	6	11	CCCTCGGCGCTGCCTTAGCCAGGACGcaggtagatctggcagctgagtct	gtgaccctggtccttagccaggactCCGGTAGATCTGGCAGCCGAGTCTG	0	0	C	1
chr16	33342137	chr2	92177061	6.23853	29	22	CTCATCATTTCATCTCATCATTTAATctcatttcatctcatcatttcatc	catttcatctcatctcatcatttcaTCATTTCATCTCATCATTTCTTCTC	T	1	0	0
chr16	33428528	chr6	382461	30	12	84	CATTCTTGGCTGGTCTTTTCACTCACtgcttaaactctttggagagcctt	ctggtgctcattcctgcactaggtgTGGCTCAGTCATTTCATCTCAAACC	0	0	TG	2
chr16	34768889	chr8	119234202	17.801	88	14	CCTGGAACAGAGAAGAACTTCAGTGAtgatttggtgaatgagttaaacta	atttttgtacattgattttgtatccTGAGACTTTGCTGAAGTTGCTTATC	0	0	TGA	3
chr16	35253654	chr5	49535257	3.40265	8	28	TAGACAGAAGCATTCTCAGAAACGTCtttgtgatgtgagcattcaactca	agacagaagcattctcaaaaacttaTTTGTGATGTGTGCCTTCAACTCAC	0	0	TTTGTGATGTG	11
chr16	35264413	chr7	61253323	3.26748	35	8	GCAGTTTTGAAACACTCTTTTtgcagaatctgcaagtggatattt	gcagctttgaaccactctttgTGTAGAATCTGCGAGTGGATATTTG	0	0	TG	2
chr16	81115928	chr19	24033184	24.7734	7	34	GAGAAGAACAGAGGGATGTTATTTTTaaggctaatagaaatggtgagatt	aatattaacatcaaaacaaacatgaTTAACGAAGAAGTATTTTATTATTT	TTTTTTT	7	0	0
chr16	86252259	chr4	163541437	30.5556	8	102	AATAATTAGTGTTAGGTAGGGATTCAcataaccaatgatggaaggggtaa	ccttcacagggagcacagccctgccCACACCTTGATTTCAGACCCCCGCC	0	0	CA	2
chr17	12023218	chr19	14984508	17.795	12	34	ATCTAAGGATACTTACTTAGCAAACTaatgcaggaacagaaaatcaaata	acacacatcaatctctcagcttgacTTAGGCTAGTTTGGCTTTCAGGTAA	0	0	0	0
chr17	20496549	chr19	12900788	8.81764	3	19	ATATCAAAGTTAAAAGCTACATGAGAcaaaagttcaattgttcaaaaaat	taatatgggcggcggggagagacttCGGGGGCCGGCCCGCGCTCAGTCCT	0	0	C	1
chr17	21434016	chr8	113799535	2.772	10	10	ATTCCCCTCCCTCACACCTCAAATGCtgcttcttttcccattttatttca	tcaccattcactattgcctgtttttTGGATAAAATTTGGAAGAAATTCAT	0	0	TG	2
chr17	21959303	chr19	10478583	15.7303	5	23	CTGCTGCGATCCATCACGGCGGCCTCtgcatctgcagggtaaggccttca	tttttttttttttgagacggagtctTGCTCTGTCGCCCAGGCTGAAGTGC	0	0	TGC	3
chr17	81133020	chr6	12617893	6.94864	4	19	CCACTAATTATGTTAAACACTTCTCAataaaaatttttcatatagtaaag	cgtgcaggagggcaagtggaagcacATACTTACCTGTACTCAGAACTGCC	0	0	ATA	3
chr18	15185765	chr7	57914200	14.8305	22	13	AATGGGGAGTAACTGCTAGTAAGTATggagtttctttttgaaatgataaa	aaagctcactttttcagaaaaccacTAAAATATTAAATCTAACAAATATC	AT	2	T	1
chr18	64744019	chr9	68418847	5.56182	4	70	CAAACAGCACACACACCATGTGCGCAtgcacacacacaccccataccc	gtcagtcccggattgtaatcagtatTGAAGGGGTGGCCTGCCCCT	CG	2	TG	2
chr19	249183	chr5	15863	6.4915	4	17	GAAGGATAACTAAATCACTAAAGAGTcttatcaatggagaat	ggggtttgaagccttccatatgataCTTTAATAGTGGGATA	0	0	CTT	3
chr19	41879517	chr6	96561460	11.0169	5	8	ACATGGTATGTTTAAGGCCGGGTGCAgtggctcacgcctataatcccagc	tttaacagaaatcgggctgggtgcgGTGGCTCACGCCTGTAATCCCAGCA	0	0	GTGGCTCACGCCT	13
chr2	11695784	chr4	176251172	32.1229	13	102	TTTTATAAGGACCCTTTGAGGTAGATtccatcatttttcatattttacag	acctcgtactgaatgattccatttaTACAAAGTATCCAGAATGAGCAAAT	0	0	T	1
chr2	13480669	chr8	134846506	15.5556	17	102	AGGTATGTCTTAGTCATGCCCAGAGAactgtaggtaacttgcagttggtt	ctgggccttcactcccaggggaaccACAGGCTGGGCAGAGGAGCAGATGC	0	0	AC	2
chr2	29378131	chr7	100419305	15.1899	8	16	TGGGCTATGATTGTGCCACTGCACTAcagcctggctaacagaacaagacc	tcacttgagcccaggagttcgagatCAGCCTGGGTGACAGAGCAAGACCC	0	0	CAGCCTGG	8
chr2	114173317	chr9	68434528	22.2222	85	31	AAATTTAAATTTTTGAAACTTAGTGTccttcctaaaaataaaatgaaatg	ttttcttttatggaactctatttggCAAATGCTAAAATATCATTGGAACA	0	0	C	1
chr2	119244766	chr3	111275063	24.5614	91	42	GACTAATAACAACTTCTTTTTTTTTTattatactttaagttttagggtac	ccaaaaaacacatgaaaaaatgctcATCATCACTGGCCATCAGAGAAATG	0	0	AT	2
chr2	204056050	chr9	132191815	7.45098	5	14	AGGATCATTTGACAACTGAAAAAAAAaaaaaaaagaatcaaattatagaa	gtgtaaaaggaaaattcggggcggtAAAATTACAATTATTGAGAATTTCA	0	0	AAAA	4
chr2	230433718	chr5	95243366	13.0926	10	19	GTGTATCTATGTGTGTGCATATACACgaatgtgcatctctgtatgcatgt	gttccttgctgaagagacaaaaagtAGCATGAAACTGTGTGAGACTCTCA	0	0	0	0
chr20	2488260	chr4	45360153	23.4742	6	19	CCTAGATTTGAAGTCTAGCTGTGGAGcgccacacgcttagccagctgggc	tttgagcagggacacaaatccaaacCATATCTGGTTGTATTTTTCTTTTT	0	0	C	1
chr20	9510147	chr9	17264626	5.81583	9	9	CGATTAAGTGTTAACCTAGGGGTTGGttagggaaaactatttctgaaaaa	gatgacattgaatctataaattaccTTGGGCAGTATGGCCATTTTCACGA	0	0	TT	2
chr20	9608726	chr4	164760504	35.2697	68	102	TTGAGAGAGAAAATCTCAAAATATTGttctcttcttaaaaaagggaattt	ctgagttaccataagaccaatcaatTACACTCCTAAGCATCTAACCAAGA	0	0	T	1
chr20	25751699	chr7	57898044	4.25121	14	8	GGTCCCAGGTGCACATCACGTTCCAAgtggacacccaggccccatggtga	cttcaggtatacatcaggttcctagGTGGACACCCAGGCCCCAGGTGGAC	0	0	GTGGACACCCAGGCCCCA	18
chr20	25829530	chr9	45728025	10.6825	29	25	TTGAAAGAAGCCTTTGCTCCAGATTGgatgctgtcagaggcagggtggat	tgccatctcccattcccggcttcctCTTGCTGACTGTATCGTGGTGTGGC	0	0	0	0
chr20	25829530	chr9	44991234	28.4939	29	76	TTGAAAGAAGCCTTTGCTCCAGATTGgatgctgtcagaggcagggtggat	tgccatctcccattcccggcttcctCTTGCTGACTGTATCGTGGTGTGGC	0	0	0	0
chr20	26204613	chr3	75992792	15.1899	26	58	AGCTTGTCTTTAGGCTGAGGGAGATAttggcattataagttgaagtgtta	tttctcacatctgatcctaccacttTACTTCTTTTTTCCTGTTTATACCA	0	0	T	1
chr21	9494355	chr3	75742322	2.07254	4	8	TGCATTCTCTAAATTTTTCTACAAATatttgtgttgttaaaaataagaat	cttggtctcacccaaggcccactgtAACCACTACTTGGCTACCATATAAG	C	1	TA	2
chr21	9666667	chr4	49283385	1.72884	7	12	TTATTGATGAACCTGGGGACTCTGAGgaatcctcagaggaggacagagga	tacacctttcgtttatataaatttaTGTCAATGATTCTAGCTTATGTTAA	CT	2	A	1
chr21	11092547	chr7	152085915	13.5534	13	65	ATGGCGTGATCTTGGGTTACTGCAATctctgcctcccgggttcaagcgat	gtgcagtggcacagctcactgcaacCTCTGCCTCCCAGGTTCAAGCAATT	0	0	0	0
chr21	39407876	chr9	13711215	4.86726	8	14	CTTAGATATTTATGTATTTAGCTATAtttatcttaaaatctattttaaac	tttaggtttttaaattttatcttagCAATATTTTGTAATTTTGTCAGATT	0	0	0	0
chr3	89655682	chr7	65064709	38.9222	13	52	TTGGTTTTTCCTGAAATTAATCATTTcttgctttgtcatatgcttagatt	aaataaataaaatccccaaacctggCCCCTATCTGGAACTCTTGTATCAA	0	0	C	1
chr3	111275113	chr8	128533847	11.4975	55	26	GGAAATCTAAATAAATGGTAAGCTATataatattgtaagtaagacagtat	tgtgcacattgtgcaggttagttacATATGTATACATGTGCCGTGCTGGT	0	0	ATA	3
chr3	140591045	chr9	15365479	2.85714	7	21	GAGAACTTTTCTGTCTAGCTAAAGGAttgtaaatgcaccaatcagcactc	agaacttttctgtctagctaaaggtTTGTAAATGCACCAATGAGCGCTCT	0	0	TTGTAAATGCACCAAT	16
chr3	151148543	chr5	39787750	8.68114	4	22	GCCATCTTGGCTCCTCCAATCatcagcggcttttaagtagttaag	atgaataaagttagctggcctCCCGAAGATCTTCAGATACAGGGAG	0	0	0	0
chr3	187728894	chr6	93097208	13.3333	5	18	GGTTGTCTTCCCTTGTTCCCTAAAAAtcgccgttattctgttctttttca	tggagtgcaatggcacaatctgggcTCACTGCACCCTCCGCCTCCTTCCT	0	0	TC	2
chr4	42560247	chr9	35333933	38.5542	12	84	AAAAAATGAATATGAAAAGCCCaaagcagttttctcaacctgactt	agctcatatcagttaaaaataaGAACCATCACATTAAAAGTAAAAAT	0	0	0	0
chr4	43768277	chr8	132354095	9.53576	12	26	GAAGAATAAATATTGCCTATTCTCCAggagcttataggtcagtcaaatct	aaatttggatagtaatgtaaatatgGGAGGGGAATGGGTGTCTAAGAGGA	0	0	GGAG	4
chr4	44393936	chr9	12293989	52.3702	32	84	CTGAGTAGCCATTCAGCAAATCAGTCttcttaaatttgagcataagttaa	gacactagattgatgaatataaaagTTCAAATCTTTGGGTACAATGTCTT	0	0	TTC	3
chr4	45014830	chr9	66507315	7.38916	10	20	AACTAAGCACAAAGTCTATGAAATAAtgtacacaacattccatattttca	aacaaacacaaagtctatgaaatagTGTGCACAACATTCCATATTTTCA	0	0	TGT	3
chr4	45625142	chr9	17505929	19.0871	4	19	GGTGCTGGCAGGTAGAGGGCTGGACAaataaatcaatgaaaaagaataga	aggtaagcaaatatgaaaaatatttATTATCAGTTCGTAACAAGATAGAG	0	0	A	1
chr4	64206959	chr8	138797352	24.5935	19	102	TAAAAACTAATACATGGAAATAGGTTtagatttttaataaacataatgaa	tcaatgggctcaaaatgtcccagtgAAGATTCTACAGAAAGTGTTTCAAC	0	0	0	0
chr4	74648707	chr8	117753276	11.5843	4	30	CTTTGCTTCTTGTGTTTTTTAGTTTCctattatgcacatgttaactttta	cataaaaaggaaaaaagagaagaggTGAAATGTTTGTTGTGATAGTTGTT	TTT	3	0	0
chr4	158028849	chr8	118511172	21.4126	42	102	GCATAACACAAACGTGTGAGGTGGCAcagcaagtattgatgttgaagcca	gcttagtgcctggatagcacatagtGGTGATACATAAATTCTAGGCAGAC	0	0	0	0
chr4	159667363	chr9	21615312	37.9085	72	102	TTTCCACACAGACACCGCAACCATCCgacttctcaatcttttccccacct	ccctattccaatgcaaatggaatcaGTGAAAGAACAATGGAGTTGGGAGA	0	0	G	1
chr4	160874896	chr8	114830732	15.4014	39	102	TATTGGACAGGTAAAAGGTGGAAGCAttcctctggagcactggaacaaca	ttcaactaagtgttggcaacctattTTCAACCACATTTTGGAGTATTGGG	0	0	TTC	3
chr4	160924216	chr8	122302353	3.56853	3	19	CAAGCAGAAGAAAGGATATCAGAGATtaaagatcaacttaatgaaataaa	aagtccttttacatgcagtaaagtgTATTTACAAAAAAAACTTCTTTATT	ACATATT	7	TA	2
chr4	161953215	chr8	131998915	7.76371	12	80	AGGGAGGTGGATTTCCCAGAACTATTaatacatggcacaggctggtgaaa	tcggaatacacagcattgaacaatcAAGTTTGCAGTCTTATATAGGCACA	0	0	AA	2
chr4	161953994	chr8	131998913	9.2737	25	88	TCAAAACAAAGGAATATAGAGATATCttgatggtggagtgtttgaaagat	gagggaggtggatttcccagaactaTTAATACATGGCACAGGCTGGTGAA	0	0	TT	2
chr4	164788958	chr9	15715565	22.5076	47	102	GTGATAATAGCTATATCAACTTTCATcaatttcctttttttttttttttt	aagataaaaaatcaacactaaacaaCAGAGTTCAGTTCAAAACATGAACG	0	0	CA	2
chr4	165042396	chr8	139817805	15.8912	9	102	ACCATCACACATAGACACACACCATAacacaccatcacacataccatcac	gaaatggacaaatttctagatgcatACAACCTACCAAGATTGAACCAGGA	0	0	ACA	3
chr4	165099225	chr9	21007574	11.7929	21	102	TTTATTCAAGGGTAAGTTTTTGTtccatacatttctcttgagtctgt	aatggtcttattttacacataagACCTCAGTTTTCTGAAAATGCATCC	0	0	0	0
chr4	169836463	chr8	122760115	3.84154	4	12	TATTCCTCTTAAAGGTTTCTCTGGCAacctttaaaagtgacagagatgca	ctgaacttcttggatatgtgggtttACATTTTTCACCAAATTTGCATAAT	0	0	AC	2
chr4	175824586	chr6	13013763	8.93471	5	8	TTTGTTTTTGTTTTTGTTTGTTTTTTgcttctgaattggttgagctcctt	cctggagctcttgagagtgaaggtaGCTTCAAACCCAGCAGGCTCTCAGT	0	0	GCTTC	5
chr4	177643018	chr9	16566693	3.73444	7	11	GAAAGAAGCCTGAATTGGAGGGAAAGgtttgggaaaagtaaaaaaaagta	aatggtagcacaaatcactagatttGTGATCAATACGCTAGACTGATGGC	0	0	GT	2
chr4	177689252	chr8	129910045	19.4212	49	102	GAGTTAGGGAAGGCTATAGGTAGAGCtagagcaaatttgatcagaaacgg	gggatatctattgatagcaaacttgTATAGTGCCCATGACCGAGCCAGGC	0	0	TA	2
chr4	178293936	chr6	34698870	32.4771	75	102	CATTTTCCATACAATTCAGTTGCTTTaaaagttcatttctcataccatga	agatggagttttgctcttgttgcccAAGCTGGAGTGCAATGGTGCAATCT	0	0	AA	2
chr4	178331771	chr8	131997860	16.5425	9	102	AGAGAATCAAGGTTGACCTAAAAGtggtagaaccttggaatctttatt	caatttgaaaataagaggcttgacTGTCCCTGATGACAATTAAGAGAAG	0	0	TG	2
chr4	179215762	chr8	119072274	4.8852	14	36	TCTCACTCTGTCATGCAGGCTGGAGTgcagtggtgcgatctcagctcact	atttgtgatgatggtagtatttttgGAGAAGATTTTTAGAGGTTCAGTGT	0	0	G	1
chr4	187170894	chr8	137390147	27.7154	11	63	TGTTATCAAATTTAGTAAACTACATAaacgatatgtacacaactaaaaca	ccatactgtgtcaaagggccaagtcACTTTAAGCTTTTCCTGCATTAACA	0	0	A	1
chr4	188071599	chr8	133035261	7.67857	3	40	GCTTGTCTCTGCTTGTCTGTCTGTCTgtctgtctctctctctctgtgtgt	ggacagcaccaagacattcatgaggGATCTGTCCCCATGACCCAAACACC	0	0	G	1
chr4	190470114	chr9	44991774	13.198	19	33	TCCTGGGTGGCCTGACTCCCTTGATCttctggacgaaacaaatgtcagga	acggcggaaatgaatacacctgctgTTCTGGAAGAGCTGATGTGGGCTTG	0	0	TTCTGGA	7
chr4	190641897	chr9	10524731	10.6855	7	46	TAAATCTTGATTCCAAAAGCCACTCTcctattctggttagaaaaataaca	tgaactcgattttctcttctcaaagTGAGATTATACGTTACTAGGGGATA	TT	2	T	1
chr4	190643779	chr8	109522477	3.68732	7	18	ATTGGTGCTACATGGAGTTAGGAAGTtttgtattagtcaattagttgtat	gaaacattgggagtgcccacagggcCAGTTAGAAACAAAAACAGGTGGGG	0	0	0	0
chr4	190800658	chr9	68670648	38.1877	16	102	TAATGGGCTATGAAACAAATGAGATCctactaatctagtcttttccttg	aatgggatgtgagacaaatgagatgCTACTTATCTAGCCCTTTCCTTG	0	0	CTACT	5
chr4	190800658	chr9	69009678	26.3014	16	80	TAATGGGCTATGAAACAAATGAGATCctactaatctagtcttttcctt	aatgggatgtgagacaaatgagatgCTACTTATCTAGCCCTTTCCTT	0	0	CTACT	5
chr4	190842987	chr9	68713493	8.1193	54	44	AATTCATTGTAACCATACCTGCCTTAaaaaaaatgttaaagaaccgtctt	ggaaaaaattatgccaaatcataccAAAGAAATGTTAAAGAACAGTCTTC	0	0	AAA	3
chr4	190842987	chr9	69052518	6.94878	44	34	AATTCATTGTAACCATACCTGCCTTAaaaaaaatgttaaagaaccgtctt	ggaaaaaattatgccaaatcataccAAAGAAATGTTAAAGAACAGTCTTC	0	0	AAA	3
chr4	190941732	chr9	68412627	2.73405	17	16	AGCGCCCCGCCGGCCAACGGGGCTGTgggcccagcactcagcctgtactg	aagtaactcaggctggcgatccggaGGGCCCAGCACTTAGCCCGCGCTGG	0	0	GGGCCCAGCACT	12
chr5	15863	chr6	150715	13.8528	9	39	GAAGGATAACTAAATCACTAAAGAGTcttatcaatggagactgcatggac	ggggtttgaagccttccatatgataCTTTAATAGTGGGATATCTGCCACA	0	0	CTT	3
chr5	15863	chr8	158973	10.4197	15	21	GAAGGATAACTAAATCACTAAAGAGTcttatcaatggagaatgcatggac	ggggtttgaagccttccatatgataCTTTAATAGTGGGATATCTGCCACA	0	0	CTT	3
chr5	21573436	chr6	57575919	17.6796	3	29	TATTGCTTAAAAAATGCCAACAATTTtctaagccttcagaaagtcttttt	tggaaattctaatattcaggtagggTTGAAACTGGCTGTCTAATCTCACC	0	0	TT	2
chr5	36348532	chr6	153633381	11.3565	5	13	AGATATTTCACATTTTTTTCTCTGCCttctgaacttctaacgtctcttcc	agaagtatgctataataaagaatgtTTCTTTTTTTTTTTTTTTTTTTTTT	0	0	TTCT	4
chr5	39793377	chr8	111632621	8.89621	19	8	TTATGTGTAGCTTTAGAAGTCTTGAAgctaggtaatgtcagttcttcaac	aaagacttggaaccaacccaaatgtCCAACAATGATAGACTGGATTAAGA	C	1	0	0
chr5	180693861	chr9	68418847	1.65289	5	18	CAAACAGCACACACACCATGTGCGCAtgcacacacacacccca	caatgagtgaaacctaccacgactgGTGAAGGGGTGGCCTG	C	1	0	0
chr6	5159292	chr9	15548747	4.49438	3	25	ATAGCAAATGTGAAACCCCTTAGTATagtgcttggcacatattacatgtt	aaattctaatgccactgtatgctaaAGCCATGGATTTCGGGGAAAGGCAT	0	0	AG	2
chr6	10473400	chr8	115238975	4.77064	7	19	GTTTTCATTTCATTATTATAGATCACtttagcctactctagaacatcaca	aaaggggtcttttcaacaaataataTTGGGAAAACATGAATGTCCACATG	0	0	TT	2
chr6	10899610	chr9	13586007	4.55779	8	34	AGCCTGGGCAACATAGTGAGACCCCCatctctacaagaaataaaaaatta	atgagtttgccagcccctacattagATCTGTCTTCCTGTAGGGATAACAA	0	0	ATCT	4
chr6	11260801	chr8	117853850	5.13966	6	17	AAGGTAGCTTCCTTGGGAAGAAGAGTcctcatatgagatgaagctaacat	tgaagatcacaaagatggtgatgaaGAAGGTGATGACTTCTCATCCCACC	0	0	0	0
chr6	11262213	chr9	1742934	8.56031	6	16	AATAGCAGCCTGGGAGAAACATAATTaaggatacaaatataatacaggcc	ttcctagtggaaacctccaccttaaACACCTTTCAAATTCCTTAACTTTA	0	0	A	1
chr6	15457540	chr8	137990063	20.9125	9	46	TTCACCTTGTTGAAGCCCTTTCAGGCaaagttgacagttgggaatgcgat	accccgtctctacttaaaatataaaAAACTGGCCGGGTGTGGTGGCGGGT	0	0	AAA	3
chr6	27255918	chr9	20421810	40.1945	22	102	CATGTCAAAATAGGTACTTAAATACCaaaagaatcaacccatcaattggc	ggaactgcggcagatctctttggatAGAGATGACTACTTAACCTCACTCT	0	0	A	1
chr6	32772654	chr8	114773403	10.1207	7	102	TATTCCCATCCTGCTCAGGtgacaatacactggggaaaggaga	atgtgttgtatctttgttcTCACTCATGTCAAAGAGTTTCTTGA	0	0	T	1
chr6	49461051	chr9	15460849	13.4796	23	63	CTCCAGAAATAACATTAACTTGAAGCtttatttcttgacaaaagctttat	tagattttggaggaaaataaaatctCAAAGAAAAACCTGGCAAAGTGACT	AAA	3	0	0
chr8	43760746	chr9	66835918	1.18721	5	8	AACTCACAGAGTTGAACCTTTCTTTTgatagagcagttttgcaacacact	ctaacagagtcgaaccattcttttgATAGAGCAGTTTTGAAACACTCTTT	C	1	0	0
chr8	109531748	chr9	13469936	10.1946	8	102	TGTGTAAATTTACACTTTGGCacttccactgctactgcagtcaat	tgtgggatgtctttccatttaTTTGCATCTTCTTTAATATATTTCA	0	0	0	0
chr8	109829240	chr9	13862118	5.71625	18	65	CAGTGATTGTTATTGCTCTTCTGGGTctcgccacccacaggggctcccag	agaagctataaaatgtatataaaaaTTAGTGTTTATAACATTTGTAACAC	0	0	0	0
chr8	110893419	chr9	12454768	18.5676	13	22	CTGGGAGATAACCTTTAAGCCCTTGGaatgtcctgcttgataaaagtgtc	taaagaataaagtcagggattaactAATAGATCTATGAGTTATGAGTGTG	0	0	AAT	3
chr8	111012842	chr9	10813656	9.2517	9	25	GTTAGCCTAGAAAAATATTTCTTATCagtgtcttttcctgacatattata	atatgcatgatattttgatacatgtATACAATGTGTAATGATCAAATAAG	0	0	A	1
chr8	111094826	chr9	11412100	4.71629	4	28	TAGGTGAACAACCTGTGTGTAAGTTTatattaaaggaagttatgtaatga	atttatctaatagagtcctttctccATTGCTTGTTTTTCTCAGCTTTATC	0	0	AT	2
chr8	111369529	chr9	14017776	15.8371	38	102	TTACAGAACTTTCTCTAGGTTTCTTTcacattgtatgcactgctatgtca	ttcattttaaatacaatattttgagAACTCTTTTGTTATATAAACTGTTT	0	0	0	0
chr8	112468213	chr9	12750157	2.37325	5	28	AAAATTCAAATGTTATCAAACTACTGcaaaatactatttaaatgacattg	atgtattcccctaacaacacccactCAAGTTCTTCACTCAACTTTAGTAA	0	0	CAA	3
chr8	112787103	chr9	15305725	7.31792	27	79	AATAAGAAAGTCAAGTAATTACCATAtcaagaatattggaaataagaacc	tcatctagtaggcagtgagcatagcTGGGGTGACCATTTGTCAAAGTATC	0	0	T	1
chr8	113205175	chr9	15610112	1.78147	4	11	TGATACCTTTCTTAGTATATTCTCCTtgtttcatgtttgtaatgtcttaa	gctgcagtgagccataatcacatcaCTGCACTCCAGCCTGGGGGACAGGA	0	0	0	0
chr8	113206596	chr9	15218493	9.10704	17	60	TCCAAAAACTGTGGTGCTCAGCCCACatattcatattcctgccctgctag	cagccctaatgcaattccaagtgcaAGGCAAAGAGCAATAACAGACAAAC	0	0	A	1
chr8	115055444	chr9	36582135	7.98548	11	33	AGGCGCTCGCCATGCCTGGCTAATTTtttgtatttttagtagagacgggg	tctgttgctgtgaagaagctctttaGTCTAATTAGATCCCATTTGTCAAT	0	0	0	0
chr8	115138597	chr9	12589707	3.12229	9	27	TTTGGCAGCCCTGGGACATTAAGACAgctagcatttataagtagtttcct	atcacttagtcagcattcaataatcTTAACTGTTATTGGAATTAATCTGG	0	0	0	0
chr8	116339625	chr9	13893880	3.26019	6	20	AAACATTGAGCTACACTGACTTTTTAtggaccttaaaatcaaacttgcag	ttttctgaaattccagaaaacaaacTGAGGCTTAGAGAATTTAAACTGGT	0	0	TG	2
chr8	120792208	chr9	36565469	5.61915	3	24	CCCTGTGTCATACATGCCTCAAGTTTgttcttcccctgtacaaaacaaac	tattcccattttacagatgaggaaaCTAAGGCCGAAGGACATGAGGTATT	0	0	0	0
chr8	122313197	chr9	12652110	3.13883	8	31	TTTTGTTAGTCAATATTTCTTACCTTcaatttaaaaaaaaacttcctatt	aatgcaaagaaaagaagattgtttcCAAAGAAATGAGGCAAATCCAGGGA	0	0	CAA	3
chr8	123426520	chr9	14629755	11.3617	34	102	GGCTGCTGAAGGCTGGGGTGGCTGTCaaaattaaaacaataaaccggtgg	gattaaagattttcacatggggatgGAGTGTTGTATAGTTAATTACTCAT	0	0	0	0
chr8	123834610	chr9	15576945	7.30519	6	39	CCTGAGAGAGCATTTTATCAACCCCCttccttcaaaactgaggcccaggg	cctttctgactgaggtaaccagcctTTCCTTGCTGAAAGAATTAGTAATG	0	0	TTCCTT	6
chr8	128075206	chr9	17082096	5.34613	9	30	TGTAAGCCACTCCATTAGAAGCCAGAgcctgtaagcttaatcacgtcccc	ttcacttatggattaccatgaaatgGCTTGCATTCAGGTAAAAATACATA	0	0	GC	2
chr8	128569237	chr9	3943748	4.4843	6	14	GGAGGGGAGAAAAGGCTATGACACTTtggtctcaatgagtcaatcactca	ccgtcaagatggggtagcacttcccTTGGAAGACAGAGGTTCTTTCTTTA	0	0	T	1
chr8	128772911	chr9	12674859	1.27823	7	8	AAGGTCTAAAATGAAAACGCCTCAAAatttcaaaatactcctccttgttg	tcatttcaagtcatctgttgcagttACTTTAAAATACACATAATATTGCT	0	0	A	1
chr8	129907772	chr9	21008016	13.5364	11	69	TGTTATGTGTGAATTTGATCCTGTCAttatgatgttagctggtgattttg	caaaaacaagaccaaaaaagccactTACCTATAAAGAGCATCATGAGATA	0	0	T	1
chr8	134251725	chr9	12296141	13.3414	25	85	ATACTGACCCCTGGTATCAGCACCTGtgtgtacgcccatgaccccatgct	tacttttgagcctcagagataccacTGAATAAATTATAATGACTACATTC	0	0	TG	2
chr8	135446031	chr9	16349836	8.05112	14	49	ATCATTCAGTATCATGTAAATGTCAAgcgtgaggtcatttttcaaaacaa	tgcagggagcagactcctccaccctGCTGTCCTCCACTGAACAAGCAATC	0	0	GC	2
chr8	137582158	chr9	38303300	6.28743	5	16	CACCAGCAAAAAGATTACAACTCATTgaaggctcagatgatccttagcat	ttgctactatactaaataaatgtcaGAAATAATGCCTTTAAACTCTAAGG	0	0	GAA	3
chr8	141168137	chr9	13591447	16.7553	24	102	TCCCTGTTGTTGGACATTTATGTTGCttctgataaccctggtattataaa	ccatatctcttctctccatctctatTTTCTCTTGGTGTCCCCATATACTC	0	0	TT	2
chr8	141388102	chr9	18457930	21.8182	15	33	TTAGGCATAGCTGACATCCACCCTCCatcaagcactgaataggggttata	atacttaaatgagaccttgggagagAGGCAAAGGCAGTGTATTTGGGGTC	0	0	A	1
chr8	143397656	chr9	15380091	5.5814	7	29	CCAGGGCAGCACCTGGTCCCCACAGAgtggtccccgcagggcagccatgg	gtacattattgcaagggcggggaggGTGTATTGTCATAAGGTCAGTTGAT	0	0	GTG	3

## Sheet: ZK-58
Genomic translocations identified in osteosarcoma cell line ZK-58
chr. 1	position 1	chr. 2	position 2	frequency of the translocation	number of spit reads	number of spanning reads	sequence 1	sequence 2	insertion at breakpoint	length of insertion	overlap at the breakpoint	length of the overlap
chr1	118467357	chr20	39254520	14.1463	5	24	GAAGACTATTCTTATTTGACACTAAAtacacctttgaaattactttgaaa	acactgactcaactgacttgtgactTACTACAAGTAAGAGTAGAAAGTTA	0	0	TAC	3
chr12	38819761	chr2	21644080	33.1776	13	58	TTTCTCACCATAAAAACTCTCACACTaccagtcagggagccaatgtgggg	gattgtcatttcagttcggggcataGAATTAATTATGGCCATAGAGAGAG	0	0	0	0
chr12	44575084	chr20	29638586	1.37712	4	9	CTCCTTTTCAAAAAAATATAAAGATTaaagcctttgaaacgtaaattatt	tttgtcagatgagtaggttgcgaaaATTTTCTCCCATTCTGTAGGTTGCC	0	0	A	1
chr12	48312490	chrX	154052350	10.828	9	8	AAGGACATTCTAAAAAATACCTGACCagtcctcctcaaaactgtcaagat	ctcattgtagaaagatcagaaagtgGGCCGGGCGCGGTGGCTCACACCTG	0	0	0	0
chr12	73179935	chr19	20290033	11.1922	6	17	TATAAATTAAACTAATGATGCCACATtggacactatcccatgccctaaaa	ttttgtgttaaatgctatccttcaaGACTTCTTGCACATGTCAATTTATA	0	0	0	0
chr12	73179939	chr8	24874059	15.1316	9	14	TGTGTTAAATGCTATCCTTCAAGACTtcttgcacatgtcaatttatatat	ctggagatatagctgtaccattgatAGACTTCTCTCTAAACAGGCCGAAA	CATAA	5	T	1
chr12	79764517	chr17	57628941	6.87831	3	10	GAGATCGCGCCACTGCACTCCAGCCTgggcgacagagcgatattccgtct	ttgagacggagtctcactctgtcgcCCAGCCTGGGCCACAGAGCGAGACT	0	0	0	0
chr12	105438377	chr7	81729064	10.9091	15	9	TGTGCACCTATTAAACAAGAGTGGGAgacagtactcttgtataatgctgg	accttcctgtttaagaaggtattgcGGCCGGGCGCGGTGGCTCACGCCTG	0	0	G	1
chr1	119661593	chr13	19825797	7.76699	3	9	CCCCAAAATAGAACCTCCTtaaagcataaacatcacatggcct	ggtcttgctagagacatccTAAAGGATAAATCTCATAGGGCCTA	0	0	TAAAG	5
chr12	117089824	chr2	207230737	11.8881	9	8	AAAGAAAGAAAGAAAGAAAGAAAGAAagagaaagaaagaaagagaaagaa	gagaaagaaacaaagaaagaaaggcAGAAAGAAGAAAGAAAGAAAGGAAG	0	0	0	0
chr12	123481145	chr17	57919040	14.7757	5	23	CAGACCTTGGGAGAGAGGGGCCAGAGgcctgagccattcacccgctcgct	tcgatctaaaaaaaattatgttggtTAATGTTAATCTATCTAAAATAGAG	0	0	0	0
chr13	23542377	chr14	104965246	13.4783	11	20	GGTGGGCCCTGGTCTCAGGTTGAGCCagcctgagcctgaatcctgatgtc	gttgcctccatcctgcccaggatgtCTGATGTCAGACAGAGCCTGAATCC	TGAATC	6	0	0
chr13	28033581	chr20	34029493	25.1256	167	8	TTGGGAGGCTGAGGCGGGCGGATCACaaggtcaggagatcaagaccatcc	ggaggccgaggcaggcagatcacaaGGTCAGGAGATCGAGACCATCCTGG	GG	2	0	0
chr13	36325326	chr6	32564294	10.3896	9	11	CTCCAGCCTGGGCACCATTGAGCACTgagtgaacgagactccgtctgcaa	ttgtttgtataagaccgcacagctaCAACCATTGGATCTTTGAAAAACTT	0	0	0	0
chr13	63621211	chr17	21666608	14.7692	16	8	AAAACACAAGGCTAAAACTAAAGGGTnnnnnnnnnnnnnnnnnnnnnnnn	aacccaaggctaaaactaaagggtcATCATCCTAAATGCATGTCTGTAAA	T	1	0	0
chr13	63637902	chr7	57606289	16.7513	13	20	AACAGTACTGGCACAATTTCAGTATTtaaaaagtatgtgtgtattttaca	tcaggacctccaggtgaaaaaaaaaAAAAGTGGAGATCTGCTTTTTCTTT	GTG	3	0	0
chr13	63637910	chr20	26148268	8.58586	4	13	TGGCACAATTTCAGTATTTAAAAAGTatgtgtgtattttacagcagattt	aaaaaaaatgtggagaactgcttttTCTTCTTTTTTCTTTCTTCTTTTCA	GGAGA	5	0	0
chr13	110874838	chr9	68434063	4.65116	16	24	TTTTGTGTGTGAAAATAAATATTCATatacatttttagttgtttaatgtt	accttaaagaattaaggctttttcaGGCCGGGCGCGGTGGCTCACGCCTG	0	0	0	0
chr13	115108158	chr18	78017148	8.17996	5	15	TCAAACCCCCACCCCATGGAGCCAATggcttcaaggttgagatgtgtata	acatctgggaagctgacaatccatgGGCTTCCCATCTGTGTAGTTTGCCT	0	0	GGCTTC	6
chr13	115109873	chr3	75676077	12.5926	3	14	ACTTCCTTAAAATTGCTGGTCATAAAtgatcnnnnnnnnnn	cttccttaaaattgcttgtcataacTGATCTTAGGTACAC	0	0	TGATC	5
chr14	19253889	chr22	16568093	11.3074	3	13	TGGAATCCTATGTGAGGGAAAAGCATtcagaccctcgtagcagtgttctg	ggaatcctatgtgagggacaaacacTCAGAACCTACCAGCAGTGTTCTGG	0	0	TCAGA	5
chr14	19255910	chr22	16570066	10.4987	3	17	AGGGTCTGAATGCTAgtccctcacatgggattccagaac	ggtttcagagtgtctGTCCTGTACATAGAATTCCGGAACA	0	0	GTCC	4
chr14	19255955	chr22	16570015	13.0208	8	17	AGTACACTGCAACGAGGGTCTGCATGtttgtaacttggaaagtattaaag	gaacactgcggctgggttctgagtaTTTGTTCCTCACAAAGGATTCCAGA	0	0	TTTGT	5
chr14	19494133	chr19	19632141	7.31707	7	14	ATGTTCGACATCATCAGCCAGCAGTGatatgcaaatcaacgatcaatgac	actcttctctatctgccacaacctcACCATGTTTCAATAGTGCAGAATCA	0	0	A	1
chr14	19494133	chr19	19632141	13.9373	7	33	ATGTTCGACATCATCAGCCAGCAGTGatatgcaaatcaacgatcaatgac	actcttctctatctgccacaacctcACCATGTTTCAATAGTGCAGAATCA	0	0	A	1
chr14	25201450	chr8	64004611	9.69305	22	8	GCAAAGACTTGGAACCAACCCAAATAcccaggatgtgtgtggcacctttt	caaaaacatggaaccagcccaaatgCCCATCAGTGATAGACTGGATAAAG	0	0	CCCA	4
chr14	35173572	chr19	20588003	31.7241	11	12	ACATAAAACTCTATTCCACTTATTTCatgaatcaggacataagacacctt	cgatgttgatattcagttttcttttTTTTTTTTTTTTTTTTTGTAAAGGA	0	0	0	0
chr14	35173572	chr6	38931039	20.979	11	19	ACATAAAACTCTATTCCACTTATTTCatgaatcaggacataagacacctt	tgggagtcctttttcttttttttttTTTTTTTTTTTTTTTTTGTAAAGGA	0	0	0	0
chr14	44886703	chrX	77471687	18.4397	4	9	TCTTAGATACATACTAACATATCTCTagacatgcaaatagcactct	atcttggatacatactaactactcaGTCAGTGAGACCTCAGAAGGTT	G	1	0	0
chr14	60741400	chr17	11557390	14.9466	13	8	AGAATTCATTGAAATGGTTCACTCATttattgatcttttttttctgtagt	attttaaaagtttaaaatcgatctaGGCCGGGCGCGGTGGCTCACGCTTG	0	0	0	0
chr14	103142368	chr17	80759992	6.7086	6	10	TGAGTCTGAATGACAGGCTCCCTTTCaaagactgttggagaaagtgaaac	ttgaaaacatctgaatatttcacagTTTTTTTTTTTTTTTTTCCCCAAGG	0	0	0	0
chr14	107289524	chr19	59103381	48.7455	54	14	TGAAAAGTAGGCATATTAAAACTTGCaacactatttaagcttnnnnnnnn	gaaaagtaggcatattaaaacttgtAACACTATTTAAGCTTAGATATATT	0	0	AACACTATTTAAGCTT	16
chr14	107289524	chr2	114376779	40.5904	35	20	TGAAAAGTAGGCATATTAAAACTTGCaacactatttaagcttnnnnnnnn	gaaaaataggcatattaaaacttgtAACACTATTTAAGCTTAGATATATT	0	0	AACACTATTTAAGCTT	16
chr14	107289533	chr22	51230126	46.0905	41	15	GGCATATTAAAACTTGCAACACTATTtaagcttnnnnnnnnnnnnnnnnn	gtaggcatattaaaacttgtaacacTAAGCTTAGATATATTATTTGTACC	0	0	TAAGCTT	7
chr15	20000438	chr2	132987284	1.5444	3	9	AGAGTGTTTCAAACCTgctctatcgaaagaaaggttcaac	tgagtttttcaaacccGCTCTATCAAAAGAAAGGTTCAACT	0	0	GCTCTATC	8
chr15	20108168	chr16	32819051	2.39163	16	8	ATGATGAAATGATGAAATGTAATGAAatgatgaaatggaatgatgaaatg	tgaaatgatgaaatgtaatgaaatgATGAAATGGAATGATGAAATGAAAT	0	0	ATGA	4
chr15	20108348	chr16	32818838	3.03189	21	8	AAATGATGAAATGATGAATTGATGAAatgaaataattaaatacatgtatc	tgaaatgaaatgaaatgatgaattgATGAAATGATCAAATGAAATGACGA	0	0	0	0
chr15	20430350	chr6	382459	10.2041	18	12	GAAGGTTTGAGATGAAATGACTGAGCcacacctagtgcaggaatgagcac	gtaaaggctctccaaagactttcagCAGTGAGTGAAAAGACCAGCCGAGA	0	0	CA	2
chr15	70839565	chr6	123171431	11.9205	4	32	GCATGAGAGGGAGACCGTGGGGAGAGggagacagagggagagggagagcc	tcatgatagtgagtgagttttcagaGACCTAATGGTTTTATAAGGGGCTT	C	1	G	1
chr16	3089303	chr20	62261477	15.942	13	9	CCTAGCTTATAGGGATGTGAGGATTTtttttgagatggagtctcgctctc	ttttgtttttgtttgttttgttttgTTTTTGAGATGGAGTCTCGGCCGGG	0	0	TTTTTGAGATGGAGTCTCG	19
chr16	32095947	chr7	61821764	5.44218	6	10	CCCTCGGCGCTGCCTTAGCCAGGACGcaggtagatctggcagctgagtct	gtgaccctggtccttagccaggactCCGGTAGATCTGGCAGCCGAGTCTG	0	0	C	1
chr1	147423531	chr9	83373257	3.82775	3	9	GTGAAATGCTTAGAACagtgcctagtcatagcaggtgctt	gtgtgtatacatacatATATATATATTTCAAGTAGGCACCT	0	0	A	1
chr16	32818139	chr7	64968614	2.28495	5	12	CTTCATCTCATCATTTCATTTCATCTcatgatttcatctcatcatttcat	cgcatcatttcatcatttcaTTTCATTATTTCATTTCATTTCATC	0	0	0	0
chr16	33039199	chr7	61821763	7.61246	8	14	CCCTCGGCGCTGCCTTAGCCAGGACGcaggtagatctggcagctgagtct	tgaccctggtccttagccaggactcCGGTAGATCTGGCAGCCGAGTCTGC	A	1	C	1
chr16	33087199	chr21	9453009	4.51613	5	9	TGCTCTTTCTTTAATGCTGTCTCAAAggacatatttttactcattaaaaa	catttaacgataataaatgaatcttGGAAATCTTGTAGGTAAGGGTAAAT	0	0	GGA	3
chr16	33428528	chr6	382461	22.6619	13	50	CATTCTTGGCTGGTCTTTTCACTCACtgcttaaactctttggagagcctt	ctggtgctcattcctgcactaggtgTGGCTCAGTCATTTCATCTCAAACC	0	0	TG	2
chr16	33576879	chr7	64969711	7.01139	30	10	TGAAATGAAGAAATGATATGAAATGAtgaaatgaagtgaaatgattaatg	gatgaaatgaaatcgagatgaaatgATGAAATGATGAGATGAAGTGACAT	A	1	0	0
chr16	33576879	chr7	64969711	7.71253	30	14	TGAAATGAAGAAATGATATGAAATGAtgaaatgaagtgaaatgattaatg	gatgaaatgaaatcgagatgaaatgATGAAATGATGAGATGAAGTGACAT	A	1	0	0
chr16	33577056	chr7	64969939	8.36431	35	10	ATGATGAGATGAAGTGAAATGATGAAatgaaatgaagtgacgaaatgcaa	tgaaatgatgagatgaaatcatgagATGATGAGACGAAGTGAAATGATGA	0	0	ATGA	4
chr16	33577056	chr7	64969939	9.10781	35	14	ATGATGAGATGAAGTGAAATGATGAAatgaaatgaagtgacgaaatgcaa	tgaaatgatgagatgaaatcatgagATGATGAGACGAAGTGAAATGATGA	0	0	ATGA	4
chr16	33580193	chr7	57670739	5.75816	3	12	ATTTGTTAGATTTAATATTTTAATATttttctgaaaaagtgagcttttgc	catttcaaaaagaaactccatacttACTAGCAGTTACTCCCCATTTCCCC	ATC	3	T	1
chr16	61459696	chr19	14885491	6.71835	3	10	GAGTACCGCCATATTTTAAATTTTCTttctttctttttgagacagggtct	tctctttctttctttctttctttccTTCTTTCTTTCTTTCTTTCTTTCTT	0	0	TTCTTTCTTT	10
chr1	147664217	chr16	71202570	32.5991	26	48	ATCCTCGATGTCACCCTGTGGGGCAGagtaattcctgggacccaactctt	acaaagagaaatacaataactgtatAGTTGTAACCACCCAATGGGTTCTT	0	0	AGT	3
chr16	67842871	chr19	17244806	6.95652	7	9	TTGGGAGGCCAAGGTGGGAGGATCACttgaggtaaggaattcaagaccag	tgggaggccgaggcgggcagatcatGAGGTCAGGAGATCGAGATCATCCT	0	0	0	0
chr16	81115928	chr19	24033184	32.9073	17	86	GAGAAGAACAGAGGGATGTTATTTTTaaggctaatagaaatggtgagatt	aatattaacatcaaaacaaacatgaTTAACGAAGAAGTATTTTATTATTT	TTTTTTT	7	0	0
chr16	81129954	chr19	24033177	7.40741	3	10	CGCCGGGAGGCGGGGCGGGGAGGGGCagttcgcggccggagg	gaggaagagaagaacagagggatgtTATTTTTAAGGCTAA	C	1	0	0
chr16	81225113	chr2	1471714	8.69565	3	10	TTACAGGCGTGAGCCACCGCGCCCGGccaacccagataattttttgtatt	aaggccttttatcattatataatgaCCCTCTTTGTCTTTTTTAACCACTG	0	0	CC	2
chr16	87255775	chr9	133834292	4.0107	6	9	CACCACCATCACCATCACCACCACCAtcaccatcaccatcaccaccacca	accatcaccaccatcaccaccactgTCACCACCACCACCACCACCATCAC	0	0	TCACCA	6
chr16	90277414	chr9	140895379	8.14249	6	10	CAATTTTTATTTGTGCTTTTTTTCCCttggtcagtcttgctatacaatta	ttgtccttgagtgtccttggatgggTTTGTTCCCTCCTTGTGCAGTATGT	0	0	TT	2
chr17	7590464	chr5	71651095	45.4148	10	42	AAAGCTCCACTCCTCTGCCTAGGCGTtcaactttgagttcggatggtcct	aaagaagtatattttaatgtttcacCGCAGAAAAAGACACATTGGTAGAT	0	0	0	0
chr17	7590532	chr5	114981743	29.7398	17	23	ATCTTTGATTTTTAATGATTCCCAGGctgttcctgtaccatactgagatg	cccaggtctcccaacaatgcaactcCTATGATGATCCCTCTAGCCAAGCT	0	0	CT	2
chr17	16067331	chr2	132788263	4.34057	4	9	GGGGAAATGGGGAGTAACTGCTAGTAggtatggagtttctttttgaaatg	tgcaacagctcactttttcagaaaaATATTAAAATATTAAATCTAACAAA	AT	2	A	1
chr17	16067331	chr7	57927330	3.01974	5	8	GGGGAAATGGGGAGTAACTGCTAGTAggtatggagtttctttttgaaatg	tgcaaaagctcactttttcagaaaaATATTAAAATATTAAATCTAACAAA	AT	2	A	1
chr17	21549256	chr20	25737118	8.31373	24	29	GGCCATCATGCCTGAATCCCAGATGGacacatatccttgaagggtctaaa	gcattttattaacatcgattggcgtATTAAAAGTCCCTCTGAGCTTACCT	0	0	A	1
chr17	21549266	chr20	25737248	5.76773	8	29	GAGGAAAGAGGTAATGACCAGGACCAgggaaatccccaaact	ctgaatcccagatggacacatatccTTGAAGGGTCTAAAAT	0	0	0	0
chr17	21554029	chr7	57676847	2.08044	3	12	ATTGTTCATTTCTTCTAGGATTTTTTtgtgagtcaagacttccc	taagaaatgttcatttcttccaggaTTTTTTTTTTTGAGTCAAGACTTC	0	0	AGGATTTTTTT	11
chr17	21558068	chr7	57679537	3.47293	3	14	TGACCCCTGTGTCTGGGCTGGAACCCaccatgtccatcagacagattttc	ggaaactcaggtcccaggtgcacatCACGCTCCAAGTGGACACCCAGGCC	GC	2	0	0
chr17	25274658	chr2	91980836	2.39112	6	8	GAATTCTTACCTTTTAATATTGCCATggcattcacattgaatgtaagttg	taattcaacaataaaataaatcaaaGGTAAAATTTTAAATATTTTTAACA	0	0	GG	2
chr17	25274658	chr7	61666147	4.38799	7	12	GAATTCTTACCTTTTAATATTGCCATggcattcacattgaatgtaagttg	taattcaacagtgaaataattcaaaGGTAAAATTTTAAATATTTTTAACT	0	0	GG	2
chr17	25303562	chr6	117428124	5.14883	23	9	ACTTATTAATTCTATTGAAAAACCACatccataggaacaattacaatata	tataaggtgtaaggaagggatccagTTTCTGCTTTCTACATATGGCTAGC	0	0	0	0
chr17	41401193	chr6	27162913	14.7333	49	38	TTCCCAGGCACTGGCATTACCGCTAGaccaaagtgttctaaataacaggt	cccaggcactggcactactgctagaCCAAGGAGCCCTCAAGCGGCCCTTA	G	1	0	0
chr17	75164409	chr3	104500326	39.2857	16	28	TCTTCACATTTTTTTAACATGATTTGgctctgctgttcttctcgatcacc	aatttccaacaaatttcaaatgtcaACAAAGTCGAAAATATCAAAAGGAG	0	0	0	0
chr17	75164409	chr3	104500326	32.1429	16	20	TCTTCACATTTTTTTAACATGATTTGgctctgctgttcttctcgatcacc	aatttccaacaaatttcaaatgtcaACAAAGTCGAAAATATCAAAAGGAG	0	0	0	0
chr17	80734220	chr18	62173736	14.8026	6	39	TTTTCCATTTTTATTACTTCTAATATgtttgtttcagtataatttaacta	gattgcttgagcccagaaggttgagGTTTCAGTGAGCTGTGATTGCGCCA	0	0	GTTT	4
chr18	3804860	chr9	76398877	20.7171	5	21	GAATCTCTTCCTACACGAGGGACAGAgaaaataaaccagtgcttaagaaa	agacatcctttttgttgatgttgatGCTATTCTTTTCTGTTTGTTAGTTT	0	0	G	1
chr18	3976613	chr9	72225966	16.0338	4	15	AAGAGAAAATTACTCtgttcatttctttttgatttggaa	ccagttgaagtttttTGTTGTTGTTGTTTTAAGTCTGGAA	0	0	TGTT	4
chr18	3981945	chr8	114456780	12.5413	9	10	TGACAACTCTTCTGTAGTTATCTTGActactttttatattatattattgg	taaaaattccaaacaaattgatttgCTTATTCAATGAAAAAATTCATTGA	0	0	CT	2
chr18	4955687	chr8	95948524	15.3846	9	29	ACATAAACTTAAGGTAAAGGGATGGAagaaggtattccatgcaaatggaa	cataataaatggaaatggtttatacAGGATCATGTTATGTAGGGAATGTA	0	0	AG	2
chr18	54994755	chr7	138164426	6.59341	4	8	GCATGTGACGCCTGGCTAATTTTGTAttttttagtagat	ccccattttagattttgaacatttcTTTTTTTTTTTTT	0	0	TTTTTT	6
chr18	54994755	chr7	138164426	9.34066	4	13	GCATGTGACGCCTGGCTAATTTTGTAttttttagtagat	ccccattttagattttgaacatttcTTTTTTTTTTTTT	0	0	TTTTTT	6
chr18	54995364	chr7	138164415	5.21327	3	8	TACAGGCGTGAGCCACCGCGCCCGGCcgattttgaacatttctagagagg	gggattacaggcatgtgacgcctggCTAATTTTGTATTTTTTAGTAGATA	0	0	C	1
chr18	54995364	chr7	138164415	7.58294	3	13	TACAGGCGTGAGCCACCGCGCCCGGCcgattttgaacatttctagagagg	gggattacaggcatgtgacgcctggCTAATTTTGTATTTTTTAGTAGATA	0	0	C	1
chr18	73621088	chr5	1585514	15.1724	13	9	TTTAAGAATGCCTTAAGAGACCCTCTctaaaacaaacaaacagctctccc	gggtaggtttaaaaataaggactgcCTAGGCCGGGCGCGGTGGCTCACGC	0	0	CTA	3
chr19	9277861	chr8	94666505	12.4378	11	14	TAGCTCTTCTGTCCTTTTCATCTGTCgaatccatttagtgactccagtct	aactcttctgtcctcttcatctgtgGAATCCATTTAGTGACTCCTTAAAA	0	0	GAATCCATTTAGTGACTCC	19
chr19	20289602	chr8	24875155	8	5	13	AACAACCATAGACAGTTGTTATATTTgttagttagaactgccataatata	atcagatttctacaaatttcataggGCAGCAATCAATCATTTTATCTCTT	0	0	G	1
chr19	21686794	chr2	115833879	13.3333	6	18	TATAAACACAATTGAGATCCTTTTTCtacctttctcccatatcatttcct	tattttcttcatatcttttttttttTTTTTTTTTTTTTTTTTCCGAGACG	0	0	T	1
chr19	21686794	chr2	115833879	9.44444	6	11	TATAAACACAATTGAGATCCTTTTTCtacctttctcccatatcatttcct	tattttcttcatatcttttttttttTTTTTTTTTTTTTTTTTCCGAGACG	0	0	T	1
chr19	35879132	chr8	99352196	17.3729	12	29	TATTTGTAATAGAGACAGGGTTTCACcatgttggccaggctggtctcaaa	tcccttgttcagagggtttccacttGTGGTTCAGTCTATTTGGACATCCT	0	0	0	0
chr19	38871117	chr8	124409542	8.60215	4	12	AAAAAAAGAGCAGGACTCCCAGTTAAatgtgaagttcagataaagaacaa	aagttgttcctggagctgacatcttATGGGAGGATTTGGTCAGTGGGGAG	0	0	ATG	3
chr19	45444699	chr5	138420389	19.3333	21	8	CCACGCCTGGCTAATTTTTCATATTTttagtagagatggggtttcaccgt	ctaatgctagatgacacattagtggGTGCAGCGCACCAGCATGGCACATG	CT	2	0	0
chr19	53275016	chr8	66454000	13.2353	12	24	AAATTTTTGGGATTATAGTCGTGAGCcatcacgcccgtccaatttttttt	ttcctctgtcatggcctcttcttttCAGGCAAGGCTTACAATAAAGAGGT	0	0	CA	2
chr19	53308324	chr8	106982296	13.6986	7	13	ATCACAAGGTCAGGAGATTGAGACCAtcctgcctaacaagctgaaattct	atttcagagcttgttattggtctgtTCAGGGAATCAATTTCTTCCTGGTT	0	0	TC	2
chr19	54200468	chr8	100138571	18.0451	5	19	GGAGGATGAGGAGTAATGGCCTTTGAatatgtatgttcactagggacact	ctgtagtgtccctgtcctggaactcAAGTGAATACTTGGTTTAAAATTGA	0	0	A	1
chr19	54708364	chr8	106998069	11.7647	8	25	ATTACAGGCGTGAGCCACCACGCCCGgcctaaatgaggtaattttaaaaa	tggctcactgcagcctggacctcctGTGCTTAAGTGATCCTCCTCAGCTC	AGGA	4	G	1
chr19	54925256	chr21	44756284	6.75422	5	13	CATCACCACCACCACCATCACCACCAccatcaccaccaccaacaccacca	gacatgtcaacataatcttgtcttcCATCATCACCATCACCACCATCATC	A	1	C	1
chr19	54925256	chr21	44756284	21.0131	5	51	CATCACCACCACCACCATCACCACCAccatcaccaccaccaacaccacca	gacatgtcaacataatcttgtcttcCATCATCACCATCACCACCATCATC	A	1	C	1
chr19	57188122	chr8	91317765	15.1724	12	21	TGCTGGACTTTGTTGGACAGATGCTGaagtcctctgtggagaaacacctt	atgtctggaatgtagagaattcctcATAGATTGCTGGTGGAAAATTAAAT	0	0	A	1
chr19	57761553	chr8	89239486	11.5942	3	17	AGCAAAATTAATTTTaggagatttaaaggatcaaatata	gatttcacgtcatgcATGCCTCCTGAATTCATCCCTCTAT	0	0	A	1
chr19	57763033	chr8	78100074	13.617	5	11	TTTTTACGTGATTAATGATTTTGTACcttgtggaaaaaatgttgctttac	taacaaaaattattaatagattatgAGTATTTGTTTTAAATATACGGGTA	0	0	0	0
chr19	58563812	chr8	112632712	22.2222	8	20	ACTGTTGGAAACAGAACTTCATGATTaatttgacatgattttgtgtaatt	tgttcggtggtggtggggaggatggCTCCTGAGGGGCAGCTGCCGAACAG	C	1	0	0
chr2	90473912	chr22	17041904	9.67742	10	20	ACGTGTGTGTGTGTGTGTGTGTGTGTgtgtgtgtgtgtgtatttgtatgt	ttggctggcttggctggcttggctgGCTGGCTGTCTTGGCTGGCTTCGCT	0	0	G	1
chr2	114173317	chr9	68434528	12.0482	40	35	AAATTTAAATTTTTGAAACTTAGTGTccttcctaaaaataaaatgaaatg	ttttcttttatggaactctatttggCAAATGCTAAAATATCATTGGAACA	0	0	C	1
chr2	132768896	chr9	31300429	8.45411	10	25	CTAATTAAGAAATTATTGTAATAGATattagaaaatattttaatacattg	atgcttttaattttttttttagataTTAGAAAATATTTTAATAAATTGAG	G	1	AT	2
chr2	132788263	chr20	26083179	5.2459	5	11	GGGAAATGGGGAGTAACTGCTAGTAAgtatggagtttctttt	tgcaacagctcactttttcagaaaaATATTAAAATATTAA	T	1	AA	2
chr2	133015656	chr20	26189969	8.79541	12	57	CTTCCCCGCGTGGGAGGGGCGCGTCTcactcaaccgcctcgaccccca	cgcccttccccgcgtgggaggggcgCGTCTCGTCTCACTCAACCGCCTCG	0	0	C	1
chr2	221057407	chr8	141960170	12.2449	3	9	CTGCCTGTGGAAAGGAGCTACCCACTttgggtctcctgagagctgttctg	ctgtggaaaggagctacccactgtgGGTGTCCTCTCTGCTGAGAACTGGA	GCA	3	0	0
chr2	238425436	chr7	523124	12.1739	13	8	GGATGGATGGATGGATGGATGGATGGatgag	atggaTGGATGGATGGATGGATGGATGGAT	G	1	0	0
chr2	243097811	chr9	140895379	9.65909	7	10	CAATTTTTATTTGTGCTTTTTTTCCCttggtcagtcttgctatacaatta	ttgtccttgagtgtccttggatgggTTTGTTCCCTCCTTGTGCAGTATGT	0	0	TT	2
chr20	14888097	chrX	7030481	20.1439	3	11	ACTAAGCCCCAATTTGGGGGCTTGCCtgcactgtgtcagtaagtgataga	tacactttgtgcatcttgcacaactGAATCTACTTAATGCTTTTTTTCTC	0	0	0	0
chr1	151103687	chr4	120379016	9.00474	4	15	CTTCCTTAGCAGCAAGAGTTGGCCCGacccccaggcggagccagcgggag	atattttctaatgtcatttcattgtCTCACCAAGAAATACTTGCATAAAG	C	1	0	0
chr20	25829530	chr9	45728025	2.91971	3	9	TTGAAAGAAGCCTTTGCTCCAGATTGgatgctgtcagaggca	tgccatctcccattcccggcttcctCTTGCTGACTGTATCG	0	0	0	0
chr20	26083179	chr21	9446396	7.60181	3	39	GGGAAATGGGGAGTAACTGCTAGTAAgtatggagtttctttt	tgcaaaagctcactttttcagaaaaATATTAAAATATTAA	T	1	AA	2
chr20	26083179	chr7	64965877	3.58744	3	9	GGGAAATGGGGAGTAACTGCTAGTAAgtatggagtttctttt	tgcaaaagctcactttttcagaaaaATATTAAAATATTAA	T	1	AA	2
chr20	26083179	chr7	57927330	15.5963	4	64	GGGAAATGGGGAGTAACTGCTAGTAAgtatggagtttctttt	tgcaaaagctcactttttcagaaaaATATTAAAATATTAA	T	1	AA	2
chr1	168024584	chr19	24033179	28.8462	30	60	AGGAAGAGAAGAACAGAGGGATGTTAtttttaaggctaatagaaatggtg	caggcttaagtttttttttttttttTTTTTTTTTTTTTTAACGAAGAAGT	0	0	TTTTT	5
chr20	29438014	chr6	154216091	5.8427	4	9	TTGCAATTAAAGAATTCCCTCTTTGAggttatttttcagtctacttaccc	cacatttgggaggaaatgttctcttAGAAATTATTCTAGCTAATAAATGA	AAAAAAAA	8	0	0
chr20	29585468	chr9	69043505	2.83019	7	8	CAACCATTTCCCATGTCCCTCACCCTatccttgttgcaaaattccatttt	ttccattatacgagtccacaaattaATATTTTTTTTTTGGCTTAGACCAG	0	0	TA	2
chr20	29593601	chr9	69053160	1.59236	6	9	ATCACTCATTCACATTTATTTAGAGTctaatgtgttctaggctcagaaat	tgggtaaatggattaaaaacaagacCTAACTATATTCTTTCTACAAGAGA	0	0	CTAA	4
chr1	168025732	chr19	24033177	9.73631	6	18	GCCGGGAGGCGGGGCGGGGAGGGGCCcaggcttaagtttttaataataaa	gaggaagagaagaacagagggatgtTATTTTTAAGGCTAATAGAAATGGT	0	0	0	0
chr20	29653715	chr4	190201169	10.9616	26	84	ACAGATGCCTTTTTTTTTAACCAAGGacacagtacagatctcacagggac	acagatgcttttattttaactaagtACACAGTACGGATCTCACAGGGACA	0	0	0	0
chr20	37584144	chr5	36792620	9.09091	6	9	AGGAGAAACTAGAATCAGTTCACTGGtctgttactcatgcacgaaacgaa	aaaaaaaaagaagaagaagaaaaaaGGCCGGGCGCGGTGGCTCACGCCTG	0	0	0	0
chr20	49282718	chr9	19473933	11.3821	10	18	GGCCTAGAATACAGAGAAAGGACACCcatttcttttcttttcttttcttt	ttccttctaatgaatctcatctattCTTTTCTTTTCTTTTCTTTTCTTTT	0	0	C	1
chr20	49282718	chr9	19473933	7.31707	10	8	GGCCTAGAATACAGAGAAAGGACACCcatttcttttcttttcttttcttt	ttccttctaatgaatctcatctattCTTTTCTTTTCTTTTCTTTTCTTTT	0	0	C	1
chr20	49520743	chr8	27662837	9.54654	4	16	ATCCATCCATCCATCCTTCCTTCCTTttcttaagacagagtcttac	tcaaagcaggattaagggaagcctcTTCTTTTTTTTTTTTTTTTT	0	0	TTCTT	5
chr20	49520743	chr8	27662837	12.4105	4	22	ATCCATCCATCCATCCTTCCTTCCTTttcttaagacagagtcttac	tcaaagcaggattaagggaagcctcTTCTTTTTTTTTTTTTTTTT	0	0	TTCTT	5
chr21	9495847	chr8	99278150	7.77538	7	11	AACCAATGACTCAAAAATTCCCATGGaaaataagtgtgcttaattttatt	atagactggattaagaaaatgtggcACATATACACCATGGAATACTATGC	0	0	A	1
chr21	9573655	chr8	115064322	3.00136	3	8	ATTGTCAAAATATTTAAACAATTGAAttattatggaaacaaagaatt	tatgtggtcaggcactgtggctcacACCTATAATCCCAATAATTTG	0	0	0	0
chr21	9672324	chr7	156923234	4.86556	7	12	AAGAGAGAGAGAGAGCTGATAGATCAataatctcaaagatatgatgagga	attctagtaattctagtttgatgtcTCACTTTCTCCATTTTTTATTTCTT	0	0	0	0
chr1	168420928	chr8	30105890	29.9795	17	56	ACAGCCCTTTCCCAAAACAAACCTCCttcttgcctagggactagactgcc	gatgtctcagccactttcagggtttCACTGGCTCTTTGTAAATCTGATTT	A	1	0	0
chr21	10205813	chr4	49236868	6.06061	3	12	GGGCCTCTGTCACACaggttgggtgagaagatgtatgcc	tcaccttagagcattAGAGCCTCTATAGGTGCTCCCCAAT	0	0	AG	2
chr21	17105632	chr4	56822026	11.7137	7	20	TCTAAATTTTTGGCAAACAGTGGGATatgtagatctgttctcaaaagtgt	ataaaatatattgtttcactctaggGCTTAGAACAGTTCTTTACACATAG	TT	2	0	0
chr22	23382233	chr6	114262485	36.2791	26	52	TTCCCCTCTTTCGGTCATGCTCTCAAttttgatagattgaccaaaactgt	tatgtgtgcccaaacatttacatgcTTTCTGACACTAAAATCCTCAACTG	0	0	TTT	3
chr22	23872682	chr4	95870767	27.9245	17	20	TCTGCTGGGCACAGAAAGCTGGGGAAcagggcccctgagctctgggccct	tgcagccataaaaaagaatgagttcAGGCCGGGCGCGGTGGCTCACGCCT	T	1	0	0
chr1	175825473	chr3	31215236	29.2359	11	33	AGTTAGAGCCGCCAGCAGGCAAGCAAtaaagggtttgaactgggtcaaat	aaattaatctcacctgtttctttctACCAATTTTTAAGGTGGCTCACATT	0	0	0	0
chr3	3002787	chr9	134234685	5.58659	7	8	AAATTAGCCGGGCGTGGTGATGGGCGcctgtagtcccagctactcgggag	aattagccgggcatggtggtaggcaCCTGTAGTCCCACCTACTCGGGAGG	0	0	CCTGTAGTCCCA	12
chr3	75711299	chr4	190955876	12.7036	30	9	TCAGCCACCCGAGTAGCTAGGATTATaggcaacagccaccacatctggct	agccacccgagtagctaggattacaGGCACCAGCCACCACACCTGGCTAA	G	1	0	0
chr3	195417074	chr5	265102	12.0658	24	9	CTTTGGGAGGCCGAGGTGGACAGATCacctgaggccaggagtttaagacc	tttgggaggccgaggtgggcagatgACCTGAGGTCAGGAGTTTGAGACCA	0	0	ACCTGAGG	8
chr4	45014726	chr9	45370051	17.0901	3	34	GAATTATGATACAATCACAAAATAAGgtcttcatagagcccattaa	ttatgatacaatcatacaataaggcCTTTATAGAGCCATTAAAATGATAT	TT	2	0	0
chr4	45014726	chr9	66507204	12.3667	5	24	GAATTATGATACAATCACACAATAAGgtcttcatagagctcattaaaat	ttatgatacaatcatacaataaggcCTTTATAGAGCCATTAAAATGATAT	TT	2	0	0
chr4	147225296	chr8	73793823	29.1667	18	10	TAACTTGTTATAAGAAGTTAAAATAGaattcctatcagtccaattgaata	attcctttatcttttaagatttgcaGGAGGAGCCAAGATGGCCGAATAGG	GG	2	0	0
chr4	190470114	chr9	45728565	13.0719	7	23	TCCTGGGTGGCCTGACTCCCTTGATCttctggacgaaacaaatgtcagga	acggcggaaatgaatacacctgctgTTCTGGAAGAGCTGATGTGGGCTTG	0	0	TTCTGGA	7
chr4	190800658	chr9	68670648	34.0708	17	60	TAATGGGCTATGAAACAAATGAGATCctactaatctagtcttttccttg	aatgggatgtgagacaaatgagatgCTACTTATCTAGCCCTTTCCTTG	0	0	CTACT	5
chr4	190800658	chr9	69009678	28.6245	17	60	TAATGGGCTATGAAACAAATGAGATCctactaatctagtcttttccttg	aatgggatgtgagacaaatgagatgCTACTTATCTAGCCCTTTCCTTG	0	0	CTACT	5
chr1	225996431	chr4	153737197	17.2285	14	9	CATCACTGCAGTTTTAAGAGTAACGAatttgggtcccctggtgaagtggc	gctgaggatgtaaagaagtggtcagATGGCCGGGCGCGGTGGCTCACGCC	0	0	AT	2
chr4	190843284	chr9	68713791	2.35294	4	16	AGTTAAAGAGCAGAGTGattgtttttccccatttcttatta	gttaaagagcagagtgaTTGCTTTTCCCCATTTCTTATTATC	T	1	0	0
chr4	190843284	chr9	69052816	2.75284	4	19	AGTTAAAGAGCAGAGTGattgtttttccccatttcttatta	gttaaagagcagagtgaTTGCTTTTCCCCATTTCTTATTATC	T	1	0	0
chr4	190936603	chr9	68409226	6.48148	9	12	GCCGCAGCCCCACCAGGAGCCGGGCTccaacccaggcggactggaccg	ctcttccgactcgcggcagccccacCCAACCCGGGCGGGACGGGACCAAC	0	0	0	0
chr1	38432782	chr6	28863899	8.41121	3	15	ATCTCTACTAAAAATAGAAAAATTAGctgggcatggtggcacatgcctgt	tatttttaagaatcggcttttaggtACCGGGCGCGGTGGCTCACGCCTGT	0	0	0	0
chr1	235709678	chr13	26452615	14.3959	17	11	GAATAAAAGAATGACTATTCCATAGGcagagctggtgggagtgtagcagt	aataagagaatggctactccatagaCAGAGCAGCCCCGAGGGCTGCTGGT	0	0	CAGAGC	6
chr5	15863	chr6	150715	7.06714	3	17	GGATAACTAAATCACTAAAGAGTcttatcaatggagactgcatggac	ggtttgaagccttccatatgataCTTTAATAGTGGGATATCTGCCACA	0	0	CTT	3
chr5	15863	chr8	158973	8.61678	11	8	GAAGGATAACTAAATCACTAAAGAGTcttatcaatggagaatgcatggac	ggggtttgaagccttccatatgataCTTTAATAGTGGGATATCTGCCACA	0	0	CTT	3
chr1	235709678	chr13	26452615	13.8817	17	10	GAATAAAAGAATGACTATTCCATAGGcagagctggtgggagtgtagcagt	aataagagaatggctactccatagaCAGAGCAGCCCCGAGGGCTGCTGGT	0	0	CAGAGC	6
chr6	150353662	chr7	7062370	6.32911	7	8	CCGACTAATTTTGTATTTTTAGTAGAgatggggtttctcgatgttggtca	ctaattgtgtatttttcatagagatGGGGTTTCTCCATGTTGGTCAGGCT	TGC	3	0	0
chr6	154216091	chr7	57754535	10.1781	5	15	TTGCAATTAAAGAATTCCCTCTTTGAggttatttttcagtctacttaccc	cacatttgggaggaaatgttcttttAGAAATTATTCCAGCTAATAAATGA	AAAAAAAA	8	0	0
chr6	161270904	chrX	90205613	14.1509	6	9	ACCCAGAGAAAAGATGATGGTACGCCcagagaaaagacgacattgcaccc	ccagagctcccaagatggcggtgggTGTGGGGAAAAGCAAGAGAGATCAG	0	0	0	0
chr7	682118	chr8	127865479	9.23521	18	14	TTTACACTAACATAAAAAACAATGTAatatgtcatgtctccaacagacgt	ggctcacgcctgtaatcccagcactTTGGGGGGCCGAGGCGGGCGGATCA	0	0	0	0
chr7	62492945	chr8	73789368	8.79121	9	11	AGCAATCAATAGAAATAGAGCTAGAAgtgataccgatgatagaattagta	gcttgatggggatggcattgaatctGTAAATTACCTTGGGCAGTATGGCC	0	0	GT	2
chr1	246173281	chr19	55538106	20.4082	16	9	ACAGGTGAGTGCTACCATGCCCAGCTaatagggaggctgaggcaggagaa	caggtgcctgccaccatgcccggccAATTTTTGTATTTTTAGTAGAGACG	0	0	AAT	3
chr8	41117291	chr9	66468300	5.38721	4	20	TATATTTTCCAAAAACAAAATACAGCtcccattggtaaatgatgctattg	gtgcccccaaatccaaaatttatatTTAAATTTTTAAAAGATTATTCAAA	0	0	T	1
chr8	64004611	chrX	83044827	16.9154	26	8	GCAAAGACTTGGAACCAACCCAAATAcccaggatgtgtgtggcacctttt	caaagacttggaaccaacccaaatgCCCATCAATGATAGACTGGGTAAAG	0	0	CCCA	4
chr8	72439300	chr9	79442165	13.6986	3	12	CTGAGGAATCTGACAAGGTGGCTAACctgacgtccatttctgatctc	cacagaaatgtggacatcaaagaatCATTATCACATTAGAGCCAAC	0	0	C	1
chr8	142153644	chr9	73693971	25.3623	9	26	TCTGTCTCCCAGGTAGCTGGGACTACaggcgcacaccaccacaccaggat	ccccaagaattcaaggcaggtatgaAGGTAGAGAGTTTAGGTCTGATATG	0	0	A	1
chr1	247337974	chr2	71240915	5.13919	3	9	TGTTAGTCAGGATGGTCTCCATCTCCtgacctcgtgatcagcccgcctcg	gtgtacacacatggtgcataccccaTGTGATGTTAGGAGTTACATCCTTC	0	0	TG	2
chr1	249224639	chr14	107289540	28.0374	37	8	TAAAACTTGCAACACTATTTAAGCTTnnnnnnnnnnnnnnnnnnnnnnnn	aacttgcaacattatttaagtttaaATATATTATTTGTACCTCATCAACA	AG	2	0	0
chr10	62413	chr12	34256036	32.0675	23	15	TGTAAACATTAATTAAACTAGTGGGTaaccatgtgaactcaaatttatcc	gagacaaatattttaaatattgaagTTGAAGACCTAAAAATGTGTCACTG	0	0	GT	2
chr10	9141620	chr6	11936901	16.5899	6	12	TCTACTCTACTCTACTCTACTTTACTttattttattttattttttgagac	agtgataggtcctatatttttatttTATTCTATTCTATTCTATTCTATTC	C	1	TT	2
chr10	35468629	chr4	164181563	11.5702	9	19	AAGTATGTTTTCAATGTTTCACTACTctctactctgttaatttgtgctac	gcagaaatttcttatgggatttccaTGCCCTCCCGGAATGTACATTTCAG	0	0	0	0
chr10	35474358	chr4	164181983	7.46888	7	11	AGGCTTTGTACTTCTAATACACTGTGgttacctgaccttgggctgctctt	ctacttcattgttattcttagaattGTCCAGTGATTTTCAAATGTAATAT	0	0	GT	2
chr1	45795708	chr2	204851913	6.74157	14	16	TCACTTGAGGTCAGGAGTTCGAGACCagcctagtcaacatggtgaaaccc	aagagagaaattaaaactgtattttGGGCCGGGCGCGGTGGCTCACGCCT	0	0	0	0
chr10	74767562	chr17	32673407	11.4583	3	8	TCCAGAAAATAGAGTAAGATactaggtgttatgtctacctagta	tccagaaaacagagtaagacACTAGGTAAACAGAACACCTAGGCA	0	0	ACTAGGT	7
chr10	74767562	chr17	32673407	22.9167	3	19	TCCAGAAAATAGAGTAAGATactaggtgttatgtctacctagta	tccagaaaacagagtaagacACTAGGTAAACAGAACACCTAGGCA	0	0	ACTAGGT	7
chr10	96852124	chrX	30790759	29.9465	10	18	CTTCTGGCTGATGGTCAGATTACGCTcagcatttttagtgcttaaaggag	ttctgggtgatggccagattactgaCAGCATTTTTAGTTCATGACACTGT	0	0	CAGCATTTTTAGT	13
chr1	45795708	chr2	204851913	5.61798	14	11	TCACTTGAGGTCAGGAGTTCGAGACCagcctagtcaacatggtgaaaccc	aagagagaaattaaaactgtattttGGGCCGGGCGCGGTGGCTCACGCCT	0	0	0	0
chr10	101758014	chr21	9984834	13.1868	14	22	AATGATAGCAAGAAAGTTTCCTGGTTacatgaagtaattaagacatattt	caaaaaaaaaaaaaggaaaaccataAATTCATAAATTAAAAGCCACTTAA	TTAATTT	7	TA	2
chr10	112177753	chr7	92976831	7.33945	4	8	ATAAATCATGCTGCTATAAAGACACAtgcacacgtatgtttattgtggca	ttttctttttttgtatttttttgttTGTTTGTTTTTTGGAGACAAGATCG	0	0	TG	2
chr10	112178163	chr7	92976834	7.66962	5	8	TGCCTCGGCCTCCTAAAGTGCTGGGAcacaggcatgagtcaccacgccca	atcatgctgctataaagacacatgcACACGTATGTTTATTGTGGCACTAT	0	0	0	0
chr10	127574452	chr13	20371640	17.8027	16	95	AAAAAAGAAGAGAAAAACATTTGTTTtcaaaagacaaccctaaggctggg	ccggccttcctctacccttagccccTTACAGTCAGGTCTCAAGCCTGCAG	0	0	TT	2
chr11	8791157	chr21	37815366	20.8955	4	24	TAAGCGTCTCGTCTTAGAAAAAAGGGgtcacacacctgctgctcatggga	ggagcttgcagtgagccgggatcgcGCCACTGCACTCTAGCCTGGGCGAC	0	0	G	1
chr11	8999182	chr19	24011300	14.4522	21	10	TCTGCAATATTAAGTATTTCAACCTTtgtgtaagagcacactcaagagtg	gtgatccgccagcctcggcctcccgAGGTGCCGGGATTGCAGACGGAGTC	0	0	0	0
chr11	55014586	chr3	90460695	2.88097	8	11	CCAAATGTCCACTTGCAGATTCTACAaaaagagtgtttcgaaactgctct	caaatatccacatgcagattctaccAAAAGAGTGTTTCAAAACTGCTTTA	0	0	AAAAGAGTGTTTC	13
chr1	60870651	chr7	36252161	9.09091	3	11	TTTTTTAAGGTTATTTAATGTAGTGGttcttaacctctgtttg	cagccataaaaaataatgaaaccatTTCTTTTTTTTTTTTTT	0	0	TTCTT	5
chr11	61735071	chr2	181738260	39.6226	7	14	GTTCCGTCCAAGCACTGTTGAAGCAGgaaaccccgacgactctcggcgaa	aggtgacggagggctggctatgggcGAAACCCCTACGACTCTCGGCGAAG	0	0	GAAACCCC	8
chr11	93858713	chr15	98206523	11.3636	7	8	TAAAGTTTTGTAAATGCACCAATTATcactctgtgaaatggaccaatcag	aaagatttgtaaaagcaccaatcagCACTCTGTAAAAACGGGCCAATCAG	0	0	CACTCTGT	8
chr11	93858713	chr15	98206572	16.9884	14	8	AGCACTCTGTAAAATGGACCAATCAGtcctctgcaaaatggaccaatcag	aaagttttgtaaatgcaccaattatCACTCTGTGAAATGGACCAATCAGC	0	0	0	0
chr11	118206794	chr4	120146825	15.5556	6	22	ATCCCAGCATTTTAGGAGGCTGAGGAggaaggatcacttcagacttaggt	tgaggcaggagaatggcgtgaacccGGGAGGTGGAGTGAGCTGAGATTGC	0	0	GG	2
chr11	124535186	chr8	103025595	11.5813	7	19	GGGATTTTGCAGTTGTGATTAAAGTCcctaatcatttcactttaagttaa	agggaggtaaagattagcagtaggaCCAGTGCTGCTGTATTGGAGAATGA	0	0	CC	2
chr11	128477010	chr3	88632207	21.3333	6	18	AGCAACTGGGAGTGTAGAAGACATGGgtgcttccttcctgggatggccag	tatagaacagatttttatccagtttGTTTAACTTTGAATGGCAATTTCAG	0	0	GT	2
chr11	129838920	chr12	8169241	12.3457	6	39	AGATGCCAGGAGGCTGGCAAGGTGCTgggcactctcctgccacacactcc	ggctggtctcgaacccccgacctcaGGTGATCTGCCCGCCTCAGCCTCCC	0	0	GG	2
chr11	134713484	chr8	127541352	22.0073	9	82	TACTGGCTGCCAAAGTGTGCCCAGGCcttccttgccccgggttaacccag	tgttccttggcttgtggcagcataaCTCCAATCACTGCCTCCATCATCAC	0	0	CT	2
chr11	134945572	chr14	41171446	22.7488	9	15	TTTCTGAGTGCTGTGTTCTTAGAGAGtgtttcttggaggaaagtgaaaat	gaataagagtgatgatattggaaatTGAGAAGTGGAAGTAAGGTATTCTG	0	0	TG	2
chr12	685043	chr8	100111478	7.70878	7	11	CTGCAGGGAGAGCCCTTTTTCCCCTAgatcctgccttttctcagcagtcc	tctttagaatgttcttgtcttttatGAAATGCTGAAATTGTTTCAAAATA	0	0	GA	2
chr12	698502	chr8	92866254	3.87812	4	10	TGACCATCTTCATAATTTAGAGAATGaagagttagtgacagactccattg	atctaaaatgtatttagtggggagcAAGTCAGTAAGAACATGATATGATT	0	0	AAG	3
chr12	1836544	chr8	124391178	5.15464	6	9	AATTAGTTTGTGAGAACATACTTTTTaaagagaaatgtagtagggtgtat	aaaaattatctgggcatggtgtcgcACACCTGTAGTCCCAGCTACTGTGG	0	0	A	1
chr12	2640020	chr8	103981302	5.56901	3	20	TGTAGATATATAGTAAGAAAGGAGAGagaggggttgattgcattttagac	acacatctgagaagctgatggccccAGAGGGAACACGGCTAACTGTGAC	0	0	AGAGGG	6
chr12	2654839	chr8	98827720	11.3636	18	27	AATGCCCATTAAAATGATGTATAACAtaaccaaatttatttaagaatgta	tctatagtgagaagtgactttccagTTTTCTGTTAAGAATCTCTGTTTAA	0	0	T	1
chr12	2666110	chr8	103964826	10.7143	6	30	TCTGCTCTTCATCAAGCATCACGTACtttcactcttgccttccgttcttc	cctttggtaacatttcctttttcttTTTCAGCCACCGGATCTCCAAGTCA	0	0	TTTCA	5
chr12	4373747	chr19	59080498	9.08059	4	36	TCATCCCCTATAAGGTTcaacctcctctagcatcttctgcc	aaaaaaacacagtaaaaAAATAACAAATGCAACAATGAGAAG	0	0	0	0
chr12	4588986	chr19	59095015	11.4713	5	18	TCTAGGTTTTCAGTCCTATGGAGAATgttgatatttttctctagcagaca	catatagaggcttcctggcagggccCTACAGCTGGAGACAGAGGCCACCC	0	0	0	0
chr12	4632842	chr19	34955665	3.36352	5	8	CCTTTGTAGGGATATGGATGAAGCTGgaaaccatcattctcagccaacta	tcacaaacgaaatgatttgttttatGGAAGAAATATTTTTTTCTAGAGAA	0	0	G	1
chr12	4691490	chr8	95951645	8.16777	12	25	CCAGGCGTGGTGGCGCGTGCCTGTAAtcccagctactcgggaggctgagg	aaatgaacaagtttttgtttttgagACAGAGTCTTGCTCTGTCACCCAGG	0	0	0	0
chr1	103737780	chr6	104532474	20.339	8	10	AGTATTACCATGTCCTGTGATTAAGGtcaatgggaaactacaacagccca	gggcaattgacctggacaatctcccTCAATGGGAAATTACAACCCCCCAA	0	0	TCAATGGGAAA	11
chr12	6073392	chr21	27661305	8.48057	15	9	TACATACATACATACATGCATGCATGcatacatgcatgcatacatacata	gagagactctgtctaaaaatacataCATACATACATACATACATACATGC	0	0	CATACAT	7
chr12	8390894	chr8	12017689	5.18257	10	12	TCCAACAGGGGCCCGTGGGGCAACCCagagacggacaagagcaggaaact	acagagtagcttaaccccatccctaAGAGTATAGTTTCAGATCAGCCCCA	0	0	AGAG	4
chr12	9147395	chr8	57065082	14.1136	14	27	TGGTGTGTGTATATTACATGTGCACAgagatctctagcacaagtcaagta	atacattgtggataataagaaccagGAGAAGAGAGTTAATATTTAAAAAG	0	0	GAGA	4
chr12	10234199	chr5	97844255	5.5336	4	10	TGTATCACCTTGGGCAAATTAATTTCtttaagtctgtctaaa	tgtggcaagttgcaattgtattgcaTTTTTTTTTTTTTTTT	0	0	TTT	3
chr12	14062176	chr21	11038124	10.5556	6	13	TCTTAAAGGGTAGAATGCACATGATGtaaagcagacacaggaagatttat	tactgcttacatgtatagaagatcaTATGCTAAGCCAGGACTGGTTGTGA	0	0	TA	2
chr12	17987980	chr19	59081862	37.561	18	59	AACTGGAGGGCTCCATCTTCTCTGATaggacctcctggccctgcacctgg	aaaatgatatttttaaaaatttgggTGATGGTTCATGCTTCTAATGAAGA	0	0	0	0
chr12	17988667	chr8	125797511	12.5737	3	29	TGGCAACATAGTAATTACTGTGTTTTtccacattttatttataccctttt	ctctcttaggcaactccctcagcgcTCCCCACCCCGAGCTGATGTTCTT	0	0	TCC	3
chr12	18565798	chr8	100472229	10.6509	5	13	TGAGCTGGAGAGTTACCTAAACACTTggtgctcttccttccctgcacgtg	aacttacttttggttttgaatgaaaGTGTTTCTAGTTTAAACAGTATTT	0	0	G	1
chr12	28226427	chr3	54428345	8.62745	3	8	GACTGTAGTTAATGTACTGTATTCTTaaaaaaattctgagaat	gcaaccctgccttggagagtgaacaTTTTTTTTTTTTTTATTA	0	0	T	1
chr12	30311073	chr4	76963748	7.82123	5	9	GCCACCTTAAGAGCTGTAACACTCACcgcgagggtccgtggcttcattct	cttttatgagctgtaacactcaccgCGAAAGTCTGCAGCTTCACTCCTGA	0	0	CG	2
chr12	34017338	chr13	48856830	25.2189	19	53	TTTTCCTTTTATCTTTTTGCTTCTTTaattaaatgatcttaatgacttgt	atattagaaatttaaactaagaacaTTTTAAATATATATTTATCAATTTA	TTTTTTT	7	0	0
chr12	37859048	chr6	154216091	18.3133	5	33	TTGCAATTAAAGAATTCCCTCTTTGAggttatttttcagtctacttaccc	aacatttgagaggaaatgttcttttAGAAATTATTCCAGCTAATAAATGA	AAAAAAAA	8	0	0
