# Supplementary material for: Unscrambling the genomic chaos of osteosarcoma reveals extensive transcript fusion, recurrent rearrangements and frequent novel TP53 aberrations
Source: Oncotarget. 2015 Dec 11;7(5):5273–88. doi: 10.18632/oncotarget.6567 (PMC4868685; doi:10.18632/oncotarget.6567)
Supplement: Supplementary file 5 [file oncotarget-07-5273-s005.xlsx]

## Sheet: Sheet1
Supplementary Table S4: Normalized expression level (expressed as Fragments Per Kilobase of transcript per Million mapped reads) for PMP22 and ELOVL5 of the eleven osteosarcoma cell lines, undifferentiated and differentiated iMSC#3 calculated using Tophat and cufflinks.
	cell line	PMP22 FPKM	ELOVL5 FPKM
	undiff. iMSC#3	25.9	59.3
	diff. iMSC#3	171.6	50.1
	IOR/OS10	31.3	19.4
	IOR/OS15**	140.0	77.5
	IOR/OS18	21.6	61.2
	IOR/MOS*	8.8	69.6
	IOR/SARG	53.1	37.7
	KPD	14.5	7.3
	MG-63	12.5	12.4
	MHM*	9.3	50.1
	OSA	35.1	17.0
	Saos-2	18.2	15.2
	ZK58	10.0	17.3
* cell lines harboring PMP22-ELOVL5 fusion transcript
** cell line harboring PMP22-ELOVL5 fusion transcript and PMP22 amplification
